# Supplementary material for: Distribution and Genomic Variation of Thermophilic Cyanobacteria in Diverse Microbial Mats at the Upper Temperature Limits of Photosynthesis
Source: mSystems. 2022 Aug 18;7(5):e00317-22. doi: 10.1128/msystems.00317-22 (PMC9600594; doi:10.1128/msystems.00317-22)
Supplement: DATA SET S2 [file msystems.00317-22-s0002.xlsx]

## Sheet: Suppl. File 2 - MAG description
MAG Descriptions and Metrics																						Metagenome Assembly Descriptions			Sample Descriptions						GPS			Field Measurements					Water Chemistry
MAG	BioProject	Classification (GTDB-Tk)	Organism Name [rank]	Completeness (%)	Contamination(%)	Heterogeneity (%)	Relative Abundance (%)	RPKG	Num. Scaffolds	Total Scaffold Length (bp)	Gap %	N50	L50	N90	L90	Smallest Scaffold Length (bp)	Largest Scaffold Length (bp)	Num Scaffolds > 50k bp	% Scaffolds > 50K	GC Avg.	GC St. Dev.	Metagenome Assembly Accession (IMG ID)	Metagenomic Assembly Size (bp)	Metagenome Gene Count	Sample	Sample ID	NCBI BioSample Accession	Region	Area	Community Morphology	Latitude	Longitude	Elevation (m)	pH		T (°C)	Conductivity (µS/cm)	Illuminance (lux)	NO3- (µM)	NH4(T) (µM)	Sulfide (µM)	Fe+2 (µM)	SiO2 (mM)	F (mM)	Cl (mM)	SO4 (mM)	Br (µM)	PO4 (µM)	Na (mM)
18WCA1.11	PRJNA807728	d__Bacteria;p__Cyanobacteria;c__Cyanobacteriia;o__PCC-7336;f__JA-3-3Ab;g__JA-3-3Ab;s__	Synechococcus-like bacterium A'-type [species}	98.25	0	0	12.6763	50224	189	2143283	0	15723	42	5290	130	2530	60263	1	2.812	0.60215	0.01554	3300038981	101090071	215532	18WCA1	180603R	SAMN26200808	Lower Geyser Basin	White Creek Area	Green filaments	44.5325	-110.798	2241	8.4	73	1881	n/d	14.3	bdl	2.09	2.15	5.41	1.12	7.13	0.18	0.009	6.78	13.67	0.43
18WCA1.12	PRJNA807728	d__Bacteria;p__Chloroflexota;c__Chloroflexia;o__Thermomicrobiales;f__Thermomicrobiaceae;g__Thermomicrobium;s__Thermomicrobium roseum	Thermomicrobium roseum [species]	96.73	0.93	100	0.5231	2072.55	203	2805857	0	25605	31	5294	128	2541	83986	9	23.018	0.64341	0.02926	3300038981	101090071	215532	18WCA1	180603R	SAMN26200808	Lower Geyser Basin	White Creek Area	Green filaments	44.5325	-110.798	2241	8.4	73	1881	n/d	14.3	bdl	2.09	2.15	5.41	1.12	7.13	0.18	0.009	6.78	13.67	0.43
18WCA1.13	PRJNA807728	d__Bacteria;p__Bipolaricaulota;c__Bipolaricaulia;o__RBG-16-55-9;f__DRXL01;g__DRXL01;s__	Bipolaricaulia bacterium [class]	64.33	0.34	0	0.202535	802.451	227	1257526	0	5756	69	3220	183	2510	27688	0	0	0.58854	0.01756	3300038981	101090071	215532	18WCA1	180603R	SAMN26200808	Lower Geyser Basin	White Creek Area	Green filaments	44.5325	-110.798	2241	8.4	73	1881	n/d	14.3	bdl	2.09	2.15	5.41	1.12	7.13	0.18	0.009	6.78	13.67	0.43
18WCA1.15	PRJNA807728	d__Bacteria;p__Bacteroidota;c__Kapabacteria;o__Kapabacteriales;f__NICIL-2;g__HRBIN21;s__HRBIN21 sp011373595	Ignavibacteriales bacterium [order]	95.9	0	0	0.766953	3038.72	64	1905396	0	55869	13	14556	39	2932	95469	14	53.722	0.64556	0.01086	3300038981	101090071	215532	18WCA1	180603R	SAMN26200808	Lower Geyser Basin	White Creek Area	Green filaments	44.5325	-110.798	2241	8.4	73	1881	n/d	14.3	bdl	2.09	2.15	5.41	1.12	7.13	0.18	0.009	6.78	13.67	0.43
18WCA1.18	PRJNA807728	d__Bacteria;p__Chloroflexota;c__Chloroflexia;o__Chloroflexales;f__Roseiflexaceae;g__Roseiflexus;s__	Roseiflexus sp. [genus]	91.44	1.83	0	0.210735	834.941	497	4511277	0	11792	117	4466	369	2512	43651	0	0	0.5839	0.01669	3300038981	101090071	215532	18WCA1	180603R	SAMN26200808	Lower Geyser Basin	White Creek Area	Green filaments	44.5325	-110.798	2241	8.4	73	1881	n/d	14.3	bdl	2.09	2.15	5.41	1.12	7.13	0.18	0.009	6.78	13.67	0.43
18WCA1.7	PRJNA807728	d__Bacteria;p__Chloroflexota;c__Anaerolineae;o__Thermoflexales;f__J036;g__Roseilinea;s__	Roseilinea sp. [genus]	89.55	1.82	0	0.532035	2107.95	150	2536688	0	25097	34	8927	98	2555	106643	5	14.564	0.60723	0.01987	3300038981	101090071	215532	18WCA1	180603R	SAMN26200808	Lower Geyser Basin	White Creek Area	Green filaments	44.5325	-110.798	2241	8.4	73	1881	n/d	14.3	bdl	2.09	2.15	5.41	1.12	7.13	0.18	0.009	6.78	13.67	0.43
18WCA1.8	PRJNA807728	d__Bacteria;p__Armatimonadota;c__HRBIN16;o__HRBIN16;f__HRBIN16;g__HRBIN16;s__	Armatimonadetes bacterium [phylum]	94.36	0	0	0.435253	1724.49	200	3260599	0	27424	39	7208	122	2504	123329	6	14.896	0.58387	0.01991	3300038981	101090071	215532	18WCA1	180603R	SAMN26200808	Lower Geyser Basin	White Creek Area	Green filaments	44.5325	-110.798	2241	8.4	73	1881	n/d	14.3	bdl	2.09	2.15	5.41	1.12	7.13	0.18	0.009	6.78	13.67	0.43
18WCA1.9	PRJNA807728	d__Bacteria;p__Planctomycetota;c__Planctomycetes;o__Gemmatales;f__HRBIN36;g__HRBIN36;s__	Gemmatales bacterium [order]	94.32	0	0	0.339963	1346.95	339	3807206	0	17253	66	4771	230	2506	67367	9	14.149	0.57642	0.02224	3300038981	101090071	215532	18WCA1	180603R	SAMN26200808	Lower Geyser Basin	White Creek Area	Green filaments	44.5325	-110.798	2241	8.4	73	1881	n/d	14.3	bdl	2.09	2.15	5.41	1.12	7.13	0.18	0.009	6.78	13.67	0.43
18WCA2.1	PRJNA807728	d__Bacteria;p__Deinococcota;c__Deinococci;o__Deinococcales;f__Thermaceae;g__Thermus;s__Thermus aquaticus	Thermus aquaticus [species]	62.36	0	0	3.84325	6235.18	328	1386818	0	4109	111	2743	276	2503	16836	0	0	0.67629	0.02427	3300038484	142901704	282903	18WCA2	180603S	SAMN26200809	Lower Geyser Basin	White Creek Area	Green filaments	44.5325	-110.798	2240	8.2	71.9	1606	n/d	14.3	6	0.22	0.72	4.98	1.12	7.09	0.17	0.008	7.3	13.44	0.42
18WCA2.10	PRJNA807728	d__Bacteria;p__Chloroflexota;c__Chloroflexia;o__Chloroflexales;f__Chloroflexaceae;g__Chloroflexus;s__Chloroflexus sp000735195	Chloroflexus sp. [genus]	84.43	4.72	100	5.22277	8473.27	672	3771040	0	6002	171	2989	535	2500	43566	0	0	0.53852	0.01822	3300038484	142901704	282903	18WCA2	180603S	SAMN26200809	Lower Geyser Basin	White Creek Area	Green filaments	44.5325	-110.798	2240	8.2	71.9	1606	n/d	14.3	6	0.22	0.72	4.98	1.12	7.09	0.17	0.008	7.3	13.44	0.42
18WCA2.11	PRJNA807728	d__Bacteria;p__Chloroflexota;c__Chloroflexia;o__Thermomicrobiales;f__Thermomicrobiaceae;g__Thermomicrobium;s__Thermomicrobium roseum	Thermomicrobium roseum [species]	96.73	0	0	1.03385	1677.29	191	2760376	0	23639	36	6327	125	2583	103602	7	16.69	0.64339	0.02788	3300038484	142901704	282903	18WCA2	180603S	SAMN26200809	Lower Geyser Basin	White Creek Area	Green filaments	44.5325	-110.798	2240	8.2	71.9	1606	n/d	14.3	6	0.22	0.72	4.98	1.12	7.09	0.17	0.008	7.3	13.44	0.42
18WCA2.12A	PRJNA807728	d__Bacteria;p__Cyanobacteria;c__Cyanobacteriia;o__PCC-7336;f__JA-3-3Ab;g__JA-3-3Ab;s__	Synechococcus-like bacterium A'-type [species}	81.58	4.39	83.33	23.6518	38372.1	229	1806611	0	10908	53	3602	171	2505	39468	0	0	0.60236	0.0176	3300038484	142901704	282903	18WCA2	180603S	SAMN26200809	Lower Geyser Basin	White Creek Area	Green filaments	44.5325	-110.798	2240	8.2	71.9	1606	n/d	14.3	6	0.22	0.72	4.98	1.12	7.09	0.17	0.008	7.3	13.44	0.42
18WCA2.12B	PRJNA807728	d__Bacteria;p__Cyanobacteria;c__Cyanobacteriia;o__PCC-7336;f__JA-3-3Ab;g__JA-3-3Ab;s__JA-3-3Ab sp000013205	Synechococcus-like bacterium A-type [species}	51.27	0	0	4.47589	7261.54	255	1436284	0	6281	73	3089	204	2500	24498	0	0	0.60648	0.02178	3300038484	142901704	282903	18WCA2	180603S	SAMN26200809	Lower Geyser Basin	White Creek Area	Green filaments	44.5325	-110.798	2240	8.2	71.9	1606	n/d	14.3	6	0.22	0.72	4.98	1.12	7.09	0.17	0.008	7.3	13.44	0.42
18WCA2.13	PRJNA807728	d__Bacteria;p__Acidobacteriota;c__Blastocatellia;o__Chloracidobacteriales;f__Chloracidobacteriaceae;g__Chloracidobacterium;s__	Chloracidobacterium sp. [genus]	86.66	1.71	0	0.341809	554.54	315	2935018	0	12092	75	4613	228	2510	38219	0	0	0.57047	0.01995	3300038484	142901704	282903	18WCA2	180603S	SAMN26200809	Lower Geyser Basin	White Creek Area	Green filaments	44.5325	-110.798	2240	8.2	71.9	1606	n/d	14.3	6	0.22	0.72	4.98	1.12	7.09	0.17	0.008	7.3	13.44	0.42
18WCA2.15	PRJNA807728	d__Bacteria;p__Bipolaricaulota;c__Bipolaricaulia;o__RBG-16-55-9;f__DRXL01;g__DRXL01;s__	Bipolaricaulia bacterium [class]	79.66	0	0	1.35456	2197.6	199	1429657	0	8876	44	3394	151	2522	42207	0	0	0.59105	0.01769	3300038484	142901704	282903	18WCA2	180603S	SAMN26200809	Lower Geyser Basin	White Creek Area	Green filaments	44.5325	-110.798	2240	8.2	71.9	1606	n/d	14.3	6	0.22	0.72	4.98	1.12	7.09	0.17	0.008	7.3	13.44	0.42
18WCA2.16	PRJNA807728	d__Bacteria;p__Thermotogota;c__Thermotogae;o__Thermotogales;f__Thermotogaceae;g__Pseudothermotoga_A;s__	Pseudothermatoga sp. [genus]	93.97	0	0	0.486453	789.207	119	1958916	0	27029	24	7066	78	2539	73057	7	21.077	0.49938	0.01127	3300038484	142901704	282903	18WCA2	180603S	SAMN26200809	Lower Geyser Basin	White Creek Area	Green filaments	44.5325	-110.798	2240	8.2	71.9	1606	n/d	14.3	6	0.22	0.72	4.98	1.12	7.09	0.17	0.008	7.3	13.44	0.42
18WCA2.17	PRJNA807728	d__Bacteria;p__Deinococcota;c__Deinococci;o__Deinococcales;f__Thermaceae;g__Meiothermus;s__	Meiothermus sp. [genus]	70.51	0	0	0.771986	1252.45	349	1736913	0	5259	109	2948	285	2500	18288	0	0	0.6099	0.02234	3300038484	142901704	282903	18WCA2	180603S	SAMN26200809	Lower Geyser Basin	White Creek Area	Green filaments	44.5325	-110.798	2240	8.2	71.9	1606	n/d	14.3	6	0.22	0.72	4.98	1.12	7.09	0.17	0.008	7.3	13.44	0.42
18WCA2.18	PRJNA807728	d__Bacteria;p__Chloroflexota;c__Anaerolineae;o__Thermoflexales;f__Thermoflexaceae;g__Thermoflexus;s__	Thermoflexus sp. [genus]	70.56	2.91	100	0.660886	1072.2	415	2396261	0	6551	124	3309	333	2506	20132	0	0	0.66349	0.01889	3300038484	142901704	282903	18WCA2	180603S	SAMN26200809	Lower Geyser Basin	White Creek Area	Green filaments	44.5325	-110.798	2240	8.2	71.9	1606	n/d	14.3	6	0.22	0.72	4.98	1.12	7.09	0.17	0.008	7.3	13.44	0.42
18WCA2.20	PRJNA807728	d__Bacteria;p__Chloroflexota;c__Anaerolineae;o__SBR1031;f__UBA2796;g__CP2-2F;s__	Anaerolineae bacterium [class]	60.65	0.91	100	0.243059	394.334	397	1787359	0	4709	135	2874	330	2503	17549	0	0	0.61083	0.01614	3300038484	142901704	282903	18WCA2	180603S	SAMN26200809	Lower Geyser Basin	White Creek Area	Green filaments	44.5325	-110.798	2240	8.2	71.9	1606	n/d	14.3	6	0.22	0.72	4.98	1.12	7.09	0.17	0.008	7.3	13.44	0.42
18WCA2.3	PRJNA807728	d__Bacteria;p__Planctomycetota;c__Planctomycetes;o__Gemmatales;f__HRBIN36;g__HRBIN36;s__	Gemmatales bacterium [order]	85.73	0.1	100	0.420143	681.627	436	3502660	0	9852	106	3941	327	2500	45107	0	0	0.57713	0.01972	3300038484	142901704	282903	18WCA2	180603S	SAMN26200809	Lower Geyser Basin	White Creek Area	Green filaments	44.5325	-110.798	2240	8.2	71.9	1606	n/d	14.3	6	0.22	0.72	4.98	1.12	7.09	0.17	0.008	7.3	13.44	0.42
18WCA2.7	PRJNA807728	d__Bacteria;p__Bacteroidota;c__Kapabacteria;o__Kapabacteriales;f__NICIL-2;g__HRBIN21;s__HRBIN21 sp011373595	Ignavibacteriales bacterium [order]	95.9	0	0	3.2964	5347.98	64	1917936	0	53065	12	14543	40	2588	138466	13	52.83	0.64547	0.01045	3300038484	142901704	282903	18WCA2	180603S	SAMN26200809	Lower Geyser Basin	White Creek Area	Green filaments	44.5325	-110.798	2240	8.2	71.9	1606	n/d	14.3	6	0.22	0.72	4.98	1.12	7.09	0.17	0.008	7.3	13.44	0.42
18WCA2.8	PRJNA807728	d__Bacteria;p__Planctomycetota;c__Planctomycetes;o__Gemmatales;f__Gemmataceae;g__JACEFB01;s__	Gemmataceae bacterium [family]	92.79	1.74	0	0.833799	1352.74	243	4306041	0	29104	44	7935	154	2512	139656	13	23.059	0.58043	0.02726	3300038484	142901704	282903	18WCA2	180603S	SAMN26200809	Lower Geyser Basin	White Creek Area	Green filaments	44.5325	-110.798	2240	8.2	71.9	1606	n/d	14.3	6	0.22	0.72	4.98	1.12	7.09	0.17	0.008	7.3	13.44	0.42
BG1.1	PRJNA807728	d__Bacteria;p__WOR-3;c__Hydrothermia;o__LBFQ01;f__LBFQ01;g__Caldipriscus;s__Caldipriscus sp000980735	Candidatus Caldipriscus sp. [genus]	53.44	1.63	25	0.17058	378.568	192	945412	0	5387	62	2938	158	2509	16458	0	0	0.45141	0.01632	3300028893	196918189	436827	BG1	170629B	SAMN26200800	Lower Geyser Basin	Boulder Geyser	Red mat and filaments	44.5589	-110.844	2190	8.7	68.5	2944	33100	n/d	n/d	4.93	0.54	2.13	1.6	8.34	0.19	n/d	3.18	15.43	0.3
BG1.10	PRJNA807728	d__Bacteria;p__Bacteroidota;c__Chlorobia;o__Chlorobiales;f__Chloroherpetonaceae;g__Thermochlorobacter;s__Thermochlorobacter aerophilum	Thermochlorobacter thermophilum [species]	96.72	1.37	0	2.52796	5610.29	79	2675394	0	57681	16	17685	49	2760	149864	18	55.137	0.48042	0.01325	3300028893	196918189	436827	BG1	170629B	SAMN26200800	Lower Geyser Basin	Boulder Geyser	Red mat and filaments	44.5589	-110.844	2190	8.7	68.5	2944	33100	n/d	n/d	4.93	0.54	2.13	1.6	8.34	0.19	n/d	3.18	15.43	0.3
BG1.12	PRJNA807728	d__Bacteria;p__Planctomycetota;c__Planctomycetes;o__Gemmatales;f__Gemmataceae;g__JACEFB01;s__	Gemmataceae bacterium [family]	92.79	1.74	0	0.331837	736.442	231	4324682	0	36730	34	7442	138	2521	156552	23	39.982	0.57989	0.02616	3300028893	196918189	436827	BG1	170629B	SAMN26200800	Lower Geyser Basin	Boulder Geyser	Red mat and filaments	44.5589	-110.844	2190	8.7	68.5	2944	33100	n/d	n/d	4.93	0.54	2.13	1.6	8.34	0.19	n/d	3.18	15.43	0.3
BG1.13	PRJNA807728	d__Bacteria;p__Bacteroidota;c__Kapabacteria;o__Kapabacteriales;f__NICIL-2;g__HRBIN21;s__HRBIN21 sp011373595	Ignavibacteriales bacterium [order]	95.9	0	0	4.54763	10092.5	47	1928680	0	68562	10	19963	30	3118	224852	17	71.824	0.64444	0.00943	3300028893	196918189	436827	BG1	170629B	SAMN26200800	Lower Geyser Basin	Boulder Geyser	Red mat and filaments	44.5589	-110.844	2190	8.7	68.5	2944	33100	n/d	n/d	4.93	0.54	2.13	1.6	8.34	0.19	n/d	3.18	15.43	0.3
BG1.14	PRJNA807728	d__Bacteria;p__Deinococcota;c__Deinococci;o__Deinococcales;f__Thermaceae;g__Meiothermus;s__	Meiothermus sp. [genus]	63.99	0	0	0.315389	699.941	273	1319962	0	5053	87	2917	225	2500	19613	0	0	0.60353	0.01981	3300028893	196918189	436827	BG1	170629B	SAMN26200800	Lower Geyser Basin	Boulder Geyser	Red mat and filaments	44.5589	-110.844	2190	8.7	68.5	2944	33100	n/d	n/d	4.93	0.54	2.13	1.6	8.34	0.19	n/d	3.18	15.43	0.3
BG1.15	PRJNA807728	d__Bacteria;p__WOR-3;c__Hydrothermia;o__UBA1063;f__UBA1063;g__UBA1063;s__	Candidate Hydrothermia bacterium [phylum]	75.08	1.69	0	0.166384	369.256	212	1321345	0	7386	59	3220	167	2527	26215	0	0	0.41125	0.01538	3300028893	196918189	436827	BG1	170629B	SAMN26200800	Lower Geyser Basin	Boulder Geyser	Red mat and filaments	44.5589	-110.844	2190	8.7	68.5	2944	33100	n/d	n/d	4.93	0.54	2.13	1.6	8.34	0.19	n/d	3.18	15.43	0.3
BG1.16	PRJNA807728	d__Bacteria;p__Acidobacteriota;c__Blastocatellia;o__Chloracidobacteriales;f__Chloracidobacteriaceae;g__Chloracidobacterium;s__	Chloracidobacterium sp. [genus]	53.02	0.17	0	0.134029	297.45	387	1894272	0	5157	126	2986	317	2515	14328	0	0	0.56532	0.01926	3300028893	196918189	436827	BG1	170629B	SAMN26200800	Lower Geyser Basin	Boulder Geyser	Red mat and filaments	44.5589	-110.844	2190	8.7	68.5	2944	33100	n/d	n/d	4.93	0.54	2.13	1.6	8.34	0.19	n/d	3.18	15.43	0.3
BG1.17	PRJNA807728	d__Bacteria;p__Thermotogota;c__Thermotogae;o__Thermotogales;f__Thermotogaceae;g__Pseudothermotoga_A;s__	Pseudothermatoga sp. [genus]	96.55	0	0	1.10656	2455.78	76	2033806	0	65222	9	10822	40	2551	156376	11	58.654	0.50042	0.01349	3300028893	196918189	436827	BG1	170629B	SAMN26200800	Lower Geyser Basin	Boulder Geyser	Red mat and filaments	44.5589	-110.844	2190	8.7	68.5	2944	33100	n/d	n/d	4.93	0.54	2.13	1.6	8.34	0.19	n/d	3.18	15.43	0.3
BG1.18	PRJNA807728	d__Bacteria;p__Chloroflexota;c__Chloroflexia;o__Chloroflexales;f__Chloroflexaceae;g__Chloroflexus;s__Chloroflexus sp000735195	Chloroflexus sp. [genus]	83.96	0.94	100	11.8706	26344.3	618	3760346	0	6925	164	3217	486	2502	32999	0	0	0.53844	0.01778	3300028893	196918189	436827	BG1	170629B	SAMN26200800	Lower Geyser Basin	Boulder Geyser	Red mat and filaments	44.5589	-110.844	2190	8.7	68.5	2944	33100	n/d	n/d	4.93	0.54	2.13	1.6	8.34	0.19	n/d	3.18	15.43	0.3
BG1.19	PRJNA807728	d__Bacteria;p__Spirochaetota;c__Brevinematia;o__DTOW01;f__DTOW01;g__DTOW01;s__	Brevinematia bacterium [class]	83.15	0	0	0.255469	566.957	246	1373718	0	6226	71	3020	197	2502	29344	0	0	0.35653	0.01182	3300028893	196918189	436827	BG1	170629B	SAMN26200800	Lower Geyser Basin	Boulder Geyser	Red mat and filaments	44.5589	-110.844	2190	8.7	68.5	2944	33100	n/d	n/d	4.93	0.54	2.13	1.6	8.34	0.19	n/d	3.18	15.43	0.3
BG1.21	PRJNA807728	d__Bacteria;p__Patescibacteria;c__JACMRA01;o__JACMRA01;f__JACMRA01;g__;s__	Patescibacteria bacterium [phylum]	54.46	0	0	0.228692	507.534	130	661536	0	5805	40	2830	106	2519	15578	0	0	0.3693	0.02051	3300028893	196918189	436827	BG1	170629B	SAMN26200800	Lower Geyser Basin	Boulder Geyser	Red mat and filaments	44.5589	-110.844	2190	8.7	68.5	2944	33100	n/d	n/d	4.93	0.54	2.13	1.6	8.34	0.19	n/d	3.18	15.43	0.3
BG1.23	PRJNA807728	d__Bacteria;p__Chloroflexota;c__Anaerolineae;o__Thermoflexales;f__J036;g__Roseilinea;s__	Roseilinea sp. [genus]	89.73	1.82	0	2.11515	4694.13	294	2845934	0	16244	55	4027	207	2500	52853	1	1.857	0.63583	0.02697	3300028893	196918189	436827	BG1	170629B	SAMN26200800	Lower Geyser Basin	Boulder Geyser	Red mat and filaments	44.5589	-110.844	2190	8.7	68.5	2944	33100	n/d	n/d	4.93	0.54	2.13	1.6	8.34	0.19	n/d	3.18	15.43	0.3
BG1.27	PRJNA807728	d__Bacteria;p__Bipolaricaulota;c__Bipolaricaulia;o__Bipolaricaulales;f__Bipolaricaulaceae;g__DTER01;s__	Bipolaricaulaceae bacterium [family]	67.72	1.69	0	0.1838	407.907	177	1069824	0	6747	53	3466	140	2503	23050	0	0	0.60534	0.02138	3300028893	196918189	436827	BG1	170629B	SAMN26200800	Lower Geyser Basin	Boulder Geyser	Red mat and filaments	44.5589	-110.844	2190	8.7	68.5	2944	33100	n/d	n/d	4.93	0.54	2.13	1.6	8.34	0.19	n/d	3.18	15.43	0.3
BG1.29	PRJNA807728	d__Bacteria;p__Chloroflexota;c__Chloroflexia;o__Thermomicrobiales;f__Thermomicrobiaceae;g__Thermomicrobium;s__Thermomicrobium roseum	Thermomicrobium roseum [species]	96.73	0	0	0.667094	1480.47	183	2753407	0	27611	29	5391	114	2529	87344	11	27.724	0.64234	0.03031	3300028893	196918189	436827	BG1	170629B	SAMN26200800	Lower Geyser Basin	Boulder Geyser	Red mat and filaments	44.5589	-110.844	2190	8.7	68.5	2944	33100	n/d	n/d	4.93	0.54	2.13	1.6	8.34	0.19	n/d	3.18	15.43	0.3
BG1.3	PRJNA807728	d__Bacteria;p__Bdellovibrionota_C;c__UBA2361;o__UBA2361;f__UBA2361;g__;s__	Bdellovibrionota bacterium [phylum]	55.75	0.63	66.67	0.221089	490.663	182	1220914	0	7601	48	3492	142	2503	47113	0	0	0.38531	0.0123	3300028893	196918189	436827	BG1	170629B	SAMN26200800	Lower Geyser Basin	Boulder Geyser	Red mat and filaments	44.5589	-110.844	2190	8.7	68.5	2944	33100	n/d	n/d	4.93	0.54	2.13	1.6	8.34	0.19	n/d	3.18	15.43	0.3
BG1.30	PRJNA807728	d__Bacteria;p__Chloroflexota;c__Chloroflexia;o__Chloroflexales;f__Roseiflexaceae;g__Roseiflexus;s__	Roseiflexus sp. [genus]	97.86	0	0	0.981271	2177.73	339	4644995	0	24192	61	5671	213	2526	85052	8	11.381	0.58531	0.02031	3300028893	196918189	436827	BG1	170629B	SAMN26200800	Lower Geyser Basin	Boulder Geyser	Red mat and filaments	44.5589	-110.844	2190	8.7	68.5	2944	33100	n/d	n/d	4.93	0.54	2.13	1.6	8.34	0.19	n/d	3.18	15.43	0.3
BG1.4	PRJNA807728	d__Bacteria;p__Desulfobacterota;c__Thermodesulfobacteria;o__Thermodesulfobacteriales;f__Thermodesulfobacteriaceae;g__Caldimicrobium;s__Caldimicrobium sp009903935	Caldimicrobium sp. [genus]	72.42	0	0	0.322249	715.167	207	996846	0	4981	66	2934	171	2511	14816	0	0	0.43791	0.02015	3300028893	196918189	436827	BG1	170629B	SAMN26200800	Lower Geyser Basin	Boulder Geyser	Red mat and filaments	44.5589	-110.844	2190	8.7	68.5	2944	33100	n/d	n/d	4.93	0.54	2.13	1.6	8.34	0.19	n/d	3.18	15.43	0.3
BG1.6	PRJNA807728	d__Bacteria;p__Bacteroidota;c__Kapabacteria;o__Kapabacteriales;f__NICIL-2;g__NICIL-2;s__	Ignavibacteriales bacterium [order]	55.69	0.82	33.33	0.129156	286.635	275	1367358	0	5206	85	2960	226	2525	18177	0	0	0.51811	0.0192	3300028893	196918189	436827	BG1	170629B	SAMN26200800	Lower Geyser Basin	Boulder Geyser	Red mat and filaments	44.5589	-110.844	2190	8.7	68.5	2944	33100	n/d	n/d	4.93	0.54	2.13	1.6	8.34	0.19	n/d	3.18	15.43	0.3
BG1.7	PRJNA807728	d__Bacteria;p__Chloroflexota;c__Anaerolineae;o__B4-G1;f__DUEL01;g__SpSt-77;s__	Anaerolineae bacterium [class]	54.78	0.1	0	0.991642	2200.74	462	2205170	0	4998	144	2904	381	2502	19919	0	0	0.64622	0.02888	3300028893	196918189	436827	BG1	170629B	SAMN26200800	Lower Geyser Basin	Boulder Geyser	Red mat and filaments	44.5589	-110.844	2190	8.7	68.5	2944	33100	n/d	n/d	4.93	0.54	2.13	1.6	8.34	0.19	n/d	3.18	15.43	0.3
BG1.9A	PRJNA807728	d__Bacteria;p__Cyanobacteria;c__Cyanobacteriia;o__PCC-7336;f__JA-3-3Ab;g__JA-3-3Ab;s__	Synechococcus-like bacterium A'-type [species}	79.82	4.87	81.82	9.69432	21514.5	260	1777031	0	8469	59	3302	199	2503	55390	1	3.117	0.60273	0.01752	3300028893	196918189	436827	BG1	170629B	SAMN26200800	Lower Geyser Basin	Boulder Geyser	Red mat and filaments	44.5589	-110.844	2190	8.7	68.5	2944	33100	n/d	n/d	4.93	0.54	2.13	1.6	8.34	0.19	n/d	3.18	15.43	0.3
BG1.9B	PRJNA807728	d__Bacteria;p__Cyanobacteria;c__Cyanobacteriia;o__PCC-7336;f__JA-3-3Ab;g__JA-3-3Ab;s__JA-3-3Ab sp000013205	Synechococcus-like bacterium A-type [species}	62.96	0	0	4.99471	11084.7	245	1747645	0	8616	58	3458	185	2508	43011	0	0	0.60687	0.01993	3300028893	196918189	436827	BG1	170629B	SAMN26200800	Lower Geyser Basin	Boulder Geyser	Red mat and filaments	44.5589	-110.844	2190	8.7	68.5	2944	33100	n/d	n/d	4.93	0.54	2.13	1.6	8.34	0.19	n/d	3.18	15.43	0.3
GCA1.1	PRJNA807728	d__Bacteria;p__Nitrospirota;c__Thermodesulfovibrionia;o__Thermodesulfovibrionales;f__DUZI01;g__DUZI01;s__	Thermodesulfovibrionales bacterium [order]	99.03	1.82	0	1.37199	1156.02	160	2312712	0	19767	35	6392	110	2501	80390	3	9.128	0.4602	0.01507	3300038630	222603420	441247	GCA1	170630B	SAMN26200803	Gibbon Geyser Basin	Geyser Creek Area	Orange/yellow mat on top of black sediment	44.6876	-110.728	2305	7.6	59.9	3254	n/d	n/d	n/d	2	n/d	3.96	0.84	11.96	1.18	n/d	5.13	15.85	0.71
GCA1.11	PRJNA807728	d__Bacteria;p__Chloroflexota;c__Anaerolineae;o__UBA4142;f__UBA4142;g__;s__	Anaerolineae bacterium [class]	79.69	2.45	25	0.626534	527.91	439	3040913	0	7972	119	3674	341	2508	34823	0	0	0.56988	0.01794	3300038630	222603420	441247	GCA1	170630B	SAMN26200803	Gibbon Geyser Basin	Geyser Creek Area	Orange/yellow mat on top of black sediment	44.6876	-110.728	2305	7.6	59.9	3254	n/d	n/d	n/d	2	n/d	3.96	0.84	11.96	1.18	n/d	5.13	15.85	0.71
GCA1.12	PRJNA807728	d__Bacteria;p__Chloroflexota;c__Anaerolineae;o__B4-G1;f__DUEL01;g__SpSt-77;s__	Anaerolineae bacterium [class]	52.36	0.91	0	0.661955	557.754	353	1462795	0	4104	125	2774	298	2506	12677	0	0	0.64266	0.02545	3300038630	222603420	441247	GCA1	170630B	SAMN26200803	Gibbon Geyser Basin	Geyser Creek Area	Orange/yellow mat on top of black sediment	44.6876	-110.728	2305	7.6	59.9	3254	n/d	n/d	n/d	2	n/d	3.96	0.84	11.96	1.18	n/d	5.13	15.85	0.71
GCA1.15	PRJNA807728	d__Bacteria;p__Cyanobacteria;c__Cyanobacteriia;o__Pseudanabaenales;f__Pseudanabaenaceae;g__;s__	Pseudanabaenaceae bacterium [family]	95.4	2.67	84.62	7.76866	6545.77	192	2372611	0	16588	44	5993	134	2557	84291	1	3.553	0.50479	0.01614	3300038630	222603420	441247	GCA1	170630B	SAMN26200803	Gibbon Geyser Basin	Geyser Creek Area	Orange/yellow mat on top of black sediment	44.6876	-110.728	2305	7.6	59.9	3254	n/d	n/d	n/d	2	n/d	3.96	0.84	11.96	1.18	n/d	5.13	15.85	0.71
GCA1.16	PRJNA807728	d__Bacteria;p__Chloroflexota;c__Anaerolineae;o__Anaerolineales;f__UBA4823;g__NAK19;s__	Anaerolineales bacterium [order]	90	7.91	0	1.12464	947.607	307	3708462	0	22263	48	4752	200	2503	104337	10	17.636	0.51287	0.03436	3300038630	222603420	441247	GCA1	170630B	SAMN26200803	Gibbon Geyser Basin	Geyser Creek Area	Orange/yellow mat on top of black sediment	44.6876	-110.728	2305	7.6	59.9	3254	n/d	n/d	n/d	2	n/d	3.96	0.84	11.96	1.18	n/d	5.13	15.85	0.71
GCA1.17	PRJNA807728	d__Bacteria;p__Planctomycetota;c__Planctomycetes;o__Gemmatales;f__Gemmataceae;g__JACEFB01;s__	Gemmataceae bacterium [family]	93.37	6.4	50	2.30627	1943.23	235	4415008	0	33506	40	8065	143	2543	131777	22	33.897	0.57964	0.02585	3300038630	222603420	441247	GCA1	170630B	SAMN26200803	Gibbon Geyser Basin	Geyser Creek Area	Orange/yellow mat on top of black sediment	44.6876	-110.728	2305	7.6	59.9	3254	n/d	n/d	n/d	2	n/d	3.96	0.84	11.96	1.18	n/d	5.13	15.85	0.71
GCA1.18	PRJNA807728	d__Bacteria;p__Cyanobacteria;c__Cyanobacteriia;o__Pseudanabaenales;f__Pseudanabaenaceae;g__M5B4;s__	Pseudanabaenaceae bacterium [family]	74.21	0.59	100	0.52641	443.547	314	1826633	0	6683	95	3345	252	2524	22244	0	0	0.48732	0.03202	3300038630	222603420	441247	GCA1	170630B	SAMN26200803	Gibbon Geyser Basin	Geyser Creek Area	Orange/yellow mat on top of black sediment	44.6876	-110.728	2305	7.6	59.9	3254	n/d	n/d	n/d	2	n/d	3.96	0.84	11.96	1.18	n/d	5.13	15.85	0.71
GCA1.19	PRJNA807728	d__Bacteria;p__Armatimonadota;c__Fimbriimonadia;o__Fimbriimonadales;f__GBS-DC;g__GBS-DC;s__	Fimbriimonadales bacterium [order]	53.88	7.41	50	2.82731	2382.25	342	1758751	0	5615	95	2802	276	2513	28186	0	0	0.60834	0.03222	3300038630	222603420	441247	GCA1	170630B	SAMN26200803	Gibbon Geyser Basin	Geyser Creek Area	Orange/yellow mat on top of black sediment	44.6876	-110.728	2305	7.6	59.9	3254	n/d	n/d	n/d	2	n/d	3.96	0.84	11.96	1.18	n/d	5.13	15.85	0.71
GCA1.20	PRJNA807728	d__Bacteria;p__Acidobacteriota;c__Blastocatellia;o__Chloracidobacteriales;f__Chloracidobacteriaceae;g__Chloracidobacterium;s__Chloracidobacterium thermophilum	Chloracidobacterium thermophilum [species]	65.52	1.72	100	0.611425	515.179	341	2496588	0	9838	73	3352	254	2506	43424	0	0	0.6214	0.01438	3300038630	222603420	441247	GCA1	170630B	SAMN26200803	Gibbon Geyser Basin	Geyser Creek Area	Orange/yellow mat on top of black sediment	44.6876	-110.728	2305	7.6	59.9	3254	n/d	n/d	n/d	2	n/d	3.96	0.84	11.96	1.18	n/d	5.13	15.85	0.71
GCA1.21	PRJNA807728	d__Bacteria;p__Bacteroidota;c__Bacteroidia;o__Chitinophagales;f__Saprospiraceae;g__M3007;s__	Saprospiraceae bacterium [family]	82.66	0.52	0	0.374305	315.383	474	2864980	0	6892	138	3353	377	2511	37369	0	0	0.55945	0.01797	3300038630	222603420	441247	GCA1	170630B	SAMN26200803	Gibbon Geyser Basin	Geyser Creek Area	Orange/yellow mat on top of black sediment	44.6876	-110.728	2305	7.6	59.9	3254	n/d	n/d	n/d	2	n/d	3.96	0.84	11.96	1.18	n/d	5.13	15.85	0.71
GCA1.22	PRJNA807728	d__Bacteria;p__Armatimonadota;c__HRBIN16;o__HRBIN16;f__HRBIN16;g__HRBIN16;s__	Armatimonadetes bacterium [phylum]	77.38	1.39	100	0.627262	528.523	451	2712126	0	6966	127	3266	358	2502	37280	0	0	0.59485	0.01517	3300038630	222603420	441247	GCA1	170630B	SAMN26200803	Gibbon Geyser Basin	Geyser Creek Area	Orange/yellow mat on top of black sediment	44.6876	-110.728	2305	7.6	59.9	3254	n/d	n/d	n/d	2	n/d	3.96	0.84	11.96	1.18	n/d	5.13	15.85	0.71
GCA1.23	PRJNA807728	d__Bacteria;p__Bacteroidota;c__UBA10030;o__UBA10030;f__UBA10030;g__;s__	Bacteroidetes bacterium [phylum]	96.99	0.27	0	1.65788	1396.91	159	2921049	0	37369	25	7504	93	2508	151799	9	26.775	0.54788	0.02207	3300038630	222603420	441247	GCA1	170630B	SAMN26200803	Gibbon Geyser Basin	Geyser Creek Area	Orange/yellow mat on top of black sediment	44.6876	-110.728	2305	7.6	59.9	3254	n/d	n/d	n/d	2	n/d	3.96	0.84	11.96	1.18	n/d	5.13	15.85	0.71
GCA1.24	PRJNA807728	d__Bacteria;p__Cyanobacteria;c__Cyanobacteriia;o__PCC-7336;f__JA-3-3Ab;g__JA-3-3Ab;s__JA-3-3Ab sp000013225	Synechococcus-like bacterium B'-type [species}	91.23	1.75	100	9.32364	7855.97	363	2682538	0	9551	87	3481	274	2502	41815	0	0	0.58777	0.02288	3300038630	222603420	441247	GCA1	170630B	SAMN26200803	Gibbon Geyser Basin	Geyser Creek Area	Orange/yellow mat on top of black sediment	44.6876	-110.728	2305	7.6	59.9	3254	n/d	n/d	n/d	2	n/d	3.96	0.84	11.96	1.18	n/d	5.13	15.85	0.71
GCA1.27	PRJNA807728	d__Bacteria;p__Chloroflexota;c__Anaerolineae;o__Thermoflexales;f__J036;g__Roseilinea;s__	Roseilinea sp. [genus]	87.73	0.51	0	3.32917	2805.11	312	2746253	0	12319	70	3849	226	2505	43454	0	0	0.63048	0.03065	3300038630	222603420	441247	GCA1	170630B	SAMN26200803	Gibbon Geyser Basin	Geyser Creek Area	Orange/yellow mat on top of black sediment	44.6876	-110.728	2305	7.6	59.9	3254	n/d	n/d	n/d	2	n/d	3.96	0.84	11.96	1.18	n/d	5.13	15.85	0.71
GCA1.30	PRJNA807728	d__Bacteria;p__Bacteroidota;c__Bacteroidia;o__SpSt-205;f__SpSt-205;g__;s__	Bacteroidia bacterium [class]	84.43	0.66	0	2.30684	1943.72	219	1875054	0	10946	54	3975	160	2506	37714	0	0	0.57519	0.01777	3300038630	222603420	441247	GCA1	170630B	SAMN26200803	Gibbon Geyser Basin	Geyser Creek Area	Orange/yellow mat on top of black sediment	44.6876	-110.728	2305	7.6	59.9	3254	n/d	n/d	n/d	2	n/d	3.96	0.84	11.96	1.18	n/d	5.13	15.85	0.71
GCA1.32	PRJNA807728	d__Bacteria;p__Chloroflexota;c__Anaerolineae;o__Caldilineales;f__Caldilineaceae;g__Caldilinea;s__Caldilinea aerophila	Caldilinea aerophila [species]	95.45	0.91	0	0.756199	637.161	403	4632912	0	15941	90	5385	277	2511	66828	3	3.915	0.59024	0.02051	3300038630	222603420	441247	GCA1	170630B	SAMN26200803	Gibbon Geyser Basin	Geyser Creek Area	Orange/yellow mat on top of black sediment	44.6876	-110.728	2305	7.6	59.9	3254	n/d	n/d	n/d	2	n/d	3.96	0.84	11.96	1.18	n/d	5.13	15.85	0.71
GCA1.4	PRJNA807728	d__Bacteria;p__Chloroflexota;c__Chloroflexia;o__Chloroflexales;f__Chloroflexaceae;g__Chloroflexus;s__Chloroflexus sp000735195	Chloroflexus sp. [genus]	94.81	0.94	100	5.77196	4863.38	452	3980191	0	11316	102	4260	329	2512	65824	1	1.654	0.54157	0.01636	3300038630	222603420	441247	GCA1	170630B	SAMN26200803	Gibbon Geyser Basin	Geyser Creek Area	Orange/yellow mat on top of black sediment	44.6876	-110.728	2305	7.6	59.9	3254	n/d	n/d	n/d	2	n/d	3.96	0.84	11.96	1.18	n/d	5.13	15.85	0.71
GCA1.5	PRJNA807728	d__Bacteria;p__Proteobacteria;c__Alphaproteobacteria;o__Geminicoccales;f__Geminicoccaceae;g__;s__	Geminicoccaceae bacterium [family]	61.39	2.04	42.86	0.453686	382.27	467	2209313	0	4881	146	2903	386	2505	24617	0	0	0.69602	0.02242	3300038630	222603420	441247	GCA1	170630B	SAMN26200803	Gibbon Geyser Basin	Geyser Creek Area	Orange/yellow mat on top of black sediment	44.6876	-110.728	2305	7.6	59.9	3254	n/d	n/d	n/d	2	n/d	3.96	0.84	11.96	1.18	n/d	5.13	15.85	0.71
GCA1.6	PRJNA807728	d__Bacteria;p__Bacteroidota;c__Chlorobia;o__Chlorobiales;f__Chloroherpetonaceae;g__;s__	Chloroherpetonaceae bacterium [family]	93.99	2.19	14.29	5.23734	4412.9	307	2621980	0	11412	66	3668	220	2504	45243	0	0	0.46539	0.01626	3300038630	222603420	441247	GCA1	170630B	SAMN26200803	Gibbon Geyser Basin	Geyser Creek Area	Orange/yellow mat on top of black sediment	44.6876	-110.728	2305	7.6	59.9	3254	n/d	n/d	n/d	2	n/d	3.96	0.84	11.96	1.18	n/d	5.13	15.85	0.71
GCA1.7	PRJNA807728	d__Bacteria;p__Desulfobacterota;c__JdFR-97;o__JdFR-97;f__JdFR-97;g__;s__	Thermodesulfobacteria bacterium [phylum]	95.75	0.65	0	0.520124	438.251	307	3381526	0	15465	72	5081	218	2512	55634	1	1.645	0.55753	0.01082	3300038630	222603420	441247	GCA1	170630B	SAMN26200803	Gibbon Geyser Basin	Geyser Creek Area	Orange/yellow mat on top of black sediment	44.6876	-110.728	2305	7.6	59.9	3254	n/d	n/d	n/d	2	n/d	3.96	0.84	11.96	1.18	n/d	5.13	15.85	0.71
GCA1.8	PRJNA807728	d__Bacteria;p__Aquificota;c__Aquificae;o__Aquificales;f__Aquificaceae;g__Thermocrinis;s__	Thermocrinis sp. [genus]	82.24	0	0	0.949425	799.973	191	1067754	0	6484	59	3179	153	2504	18192	0	0	0.46622	0.01819	3300038630	222603420	441247	GCA1	170630B	SAMN26200803	Gibbon Geyser Basin	Geyser Creek Area	Orange/yellow mat on top of black sediment	44.6876	-110.728	2305	7.6	59.9	3254	n/d	n/d	n/d	2	n/d	3.96	0.84	11.96	1.18	n/d	5.13	15.85	0.71
GCA1.9	PRJNA807728	d__Bacteria;p__Chloroflexota;c__Chloroflexia;o__Chloroflexales;f__Roseiflexaceae;g__Roseiflexus;s__Roseiflexus sp000016665	Roseiflexus sp. [genus]	72.02	0	0	7.13244	6009.7	781	3455018	0	4486	255	2818	652	2501	20935	0	0	0.60257	0.02132	3300038630	222603420	441247	GCA1	170630B	SAMN26200803	Gibbon Geyser Basin	Geyser Creek Area	Orange/yellow mat on top of black sediment	44.6876	-110.728	2305	7.6	59.9	3254	n/d	n/d	n/d	2	n/d	3.96	0.84	11.96	1.18	n/d	5.13	15.85	0.71
GCA2.15	PRJNA807728	d__Bacteria;p__Bacteroidota;c__Bacteroidia;o__Cytophagales;f__Thermonemataceae;g__Raineya;s__	Raineya sp. [genus]	69.9	0.61	0	2.97362	2504.13	352	2068545	0	6604	94	3124	279	2510	41480	0	0	0.39011	0.0163	3300040982	291888643	632804	GCA2	170630C	SAMN26200804	Gibbon Geyser Basin	Geyser Creek Area	Pink-white-grey mat	44.6877	†-110.727927	2305	8.3	44.2	2481	n/d	n/d	n/d	0.62	2.69	4.01	0.9	12.68	1.29	n/d	5.27	17.07	0.73
GCA2.16	PRJNA807728	d__Bacteria;p__Chloroflexota;c__Anaerolineae;o__SBR1031;f__J027;g__;s__	Anaerolineae bacterium [class]	77.27	0	0	0.450069	379.01	452	3211458	0	8471	116	3594	346	2511	49843	0	0	0.56241	0.01986	3300040982	291888643	632804	GCA2	170630C	SAMN26200804	Gibbon Geyser Basin	Geyser Creek Area	Pink-white-grey mat	44.6877	†-110.727927	2305	8.3	44.2	2481	n/d	n/d	n/d	0.62	2.69	4.01	0.9	12.68	1.29	n/d	5.27	17.07	0.73
GCA2.17	PRJNA807728	d__Bacteria;p__Chloroflexota;c__Anaerolineae;o__SBR1031;f__A4b;g__GCA-2699585;s__	Anaerolineaceae bacterium [family]	69.44	0.91	0	0.803832	676.916	558	3164222	0	6323	160	3092	445	2500	23053	0	0	0.62876	0.03291	3300040982	291888643	632804	GCA2	170630C	SAMN26200804	Gibbon Geyser Basin	Geyser Creek Area	Pink-white-grey mat	44.6877	†-110.727927	2305	8.3	44.2	2481	n/d	n/d	n/d	0.62	2.69	4.01	0.9	12.68	1.29	n/d	5.27	17.07	0.73
GCA2.20	PRJNA807728	d__Bacteria;p__Chloroflexota;c__Anaerolineae;o__SBR1031;f__A4b;g__OLB15;s__	Anaerolineae bacterium [class]	85.35	0	0	0.690691	581.641	499	3380558	0	8013	132	3448	384	2500	53885	1	1.594	0.63265	0.02822	3300040982	291888643	632804	GCA2	170630C	SAMN26200804	Gibbon Geyser Basin	Geyser Creek Area	Pink-white-grey mat	44.6877	†-110.727927	2305	8.3	44.2	2481	n/d	n/d	n/d	0.62	2.69	4.01	0.9	12.68	1.29	n/d	5.27	17.07	0.73
GCA2.21	PRJNA807728	d__Bacteria;p__Bacteroidota;c__Chlorobia;o__Chlorobiales;f__Chloroherpetonaceae;g__;s__	Chloroherpetonaceae bacterium [family]	82.78	4.03	33.33	0.529674	446.047	415	2430051	0	6469	121	3352	333	2511	26986	0	0	0.47563	0.01537	3300040982	291888643	632804	GCA2	170630C	SAMN26200804	Gibbon Geyser Basin	Geyser Creek Area	Pink-white-grey mat	44.6877	†-110.727927	2305	8.3	44.2	2481	n/d	n/d	n/d	0.62	2.69	4.01	0.9	12.68	1.29	n/d	5.27	17.07	0.73
GCA2.22	PRJNA807728	d__Bacteria;p__Cyanobacteria;c__Cyanobacteriia;o__PCC-7336;f__JA-3-3Ab;g__;s__	Synechococcaceae bacterium [family]	98.72	0	0	1.12733	949.347	202	3402161	0	24150	43	7241	136	2566	75274	10	17.162	0.45471	0.0143	3300040982	291888643	632804	GCA2	170630C	SAMN26200804	Gibbon Geyser Basin	Geyser Creek Area	Pink-white-grey mat	44.6877	†-110.727927	2305	8.3	44.2	2481	n/d	n/d	n/d	0.62	2.69	4.01	0.9	12.68	1.29	n/d	5.27	17.07	0.73
GCA2.24	PRJNA807728	d__Bacteria;p__Bacteroidota;c__Bacteroidia;o__Chitinophagales;f__Saprospiraceae;g__JAAUTG01;s__	Saprospiraceae bacterium [family]	96.96	6.12	0	0.980104	825.361	413	4728797	0	23006	60	3755	259	2504	87145	12	16.093	0.37669	0.02539	3300040982	291888643	632804	GCA2	170630C	SAMN26200804	Gibbon Geyser Basin	Geyser Creek Area	Pink-white-grey mat	44.6877	†-110.727927	2305	8.3	44.2	2481	n/d	n/d	n/d	0.62	2.69	4.01	0.9	12.68	1.29	n/d	5.27	17.07	0.73
GCA2.26	PRJNA807728	d__Bacteria;p__Proteobacteria;c__Gammaproteobacteria;o__UBA5859;f__;g__;s__	Gammaproteobacteria bacterium [class]	91.64	0	0	2.26067	1903.74	63	1927099	0	49494	12	14457	37	3001	178984	11	48.46	0.48134	0.02827	3300040982	291888643	632804	GCA2	170630C	SAMN26200804	Gibbon Geyser Basin	Geyser Creek Area	Pink-white-grey mat	44.6877	†-110.727927	2305	8.3	44.2	2481	n/d	n/d	n/d	0.62	2.69	4.01	0.9	12.68	1.29	n/d	5.27	17.07	0.73
GCA2.27	PRJNA807728	d__Bacteria;p__Bacteroidota;c__Kapabacteria;o__Kapabacteriales;f__UBA4661;g__;s__	Ignavibacteriales bacterium [order]	95.9	1.09	50	0.630692	531.116	281	3958439	0	21079	59	6553	192	2547	80787	8	13.19	0.5047	0.01824	3300040982	291888643	632804	GCA2	170630C	SAMN26200804	Gibbon Geyser Basin	Geyser Creek Area	Pink-white-grey mat	44.6877	†-110.727927	2305	8.3	44.2	2481	n/d	n/d	n/d	0.62	2.69	4.01	0.9	12.68	1.29	n/d	5.27	17.07	0.73
GCA2.3	PRJNA807728	d__Bacteria;p__Cyanobacteria;c__Cyanobacteriia;o__Pseudanabaenales;f__Pseudanabaenaceae;g__M5B4;s__	Pseudanabaenaceae bacterium [family]	88.09	0.24	0	21.6523	18233.7	230	2106456	0	11701	53	4143	167	2578	52456	1	2.49	0.45755	0.02582	3300040982	291888643	632804	GCA2	170630C	SAMN26200804	Gibbon Geyser Basin	Geyser Creek Area	Pink-white-grey mat	44.6877	†-110.727927	2305	8.3	44.2	2481	n/d	n/d	n/d	0.62	2.69	4.01	0.9	12.68	1.29	n/d	5.27	17.07	0.73
GCA2.30	PRJNA807728	d__Bacteria;p__Cyanobacteria;c__Cyanobacteriia;o__Gloeomargaritales;f__Gloeomargaritaceae;g__Gloeomargarita;s__	Gloeomargarita sp. [genus]	64.14	0	0	1.93887	1632.75	332	1655185	0	5616	100	2867	270	2500	20737	0	0	0.5425	0.03521	3300040982	291888643	632804	GCA2	170630C	SAMN26200804	Gibbon Geyser Basin	Geyser Creek Area	Pink-white-grey mat	44.6877	†-110.727927	2305	8.3	44.2	2481	n/d	n/d	n/d	0.62	2.69	4.01	0.9	12.68	1.29	n/d	5.27	17.07	0.73
GCA2.31	PRJNA807728	d__Bacteria;p__Bacteroidota;c__Bacteroidia;o__Chitinophagales;f__Saprospiraceae;g__;s__	Saprospiraceae bacterium [family]	94.44	0.51	100	0.474475	399.562	356	3991909	0	15489	84	5437	258	2540	61533	3	4.073	0.46328	0.01687	3300040982	291888643	632804	GCA2	170630C	SAMN26200804	Gibbon Geyser Basin	Geyser Creek Area	Pink-white-grey mat	44.6877	†-110.727927	2305	8.3	44.2	2481	n/d	n/d	n/d	0.62	2.69	4.01	0.9	12.68	1.29	n/d	5.27	17.07	0.73
GCA2.36	PRJNA807728	d__Bacteria;p__Cyanobacteria;c__Cyanobacteriia;o__Cyanobacteriales;f__JAAUUE01;g__JAAUUE01;s__	Cyanobacteriales bacterium [order]	94.52	0.67	0	3.22299	2714.13	183	3231928	0	27419	38	8842	119	2502	82219	8	16.197	0.49925	0.0164	3300040982	291888643	632804	GCA2	170630C	SAMN26200804	Gibbon Geyser Basin	Geyser Creek Area	Pink-white-grey mat	44.6877	†-110.727927	2305	8.3	44.2	2481	n/d	n/d	n/d	0.62	2.69	4.01	0.9	12.68	1.29	n/d	5.27	17.07	0.73
GCA2.38	PRJNA807728	d__Bacteria;p__Bacteroidota;c__Chlorobia;o__Chlorobiales;f__Chloroherpetonaceae;g__GBChlB;s__GBChlB sp000724175	Chloroherpetonaceae bacterium [family]	95.32	3.92	0	3.52333	2967.04	192	3126328	0	25261	41	7519	124	2508	69007	6	11.224	0.51014	0.0126	3300040982	291888643	632804	GCA2	170630C	SAMN26200804	Gibbon Geyser Basin	Geyser Creek Area	Pink-white-grey mat	44.6877	†-110.727927	2305	8.3	44.2	2481	n/d	n/d	n/d	0.62	2.69	4.01	0.9	12.68	1.29	n/d	5.27	17.07	0.73
GCA2.39	PRJNA807728	d__Bacteria;p__Chloroflexota;c__Chloroflexia;o__Chloroflexales;f__Chloroflexaceae;g__JAAUTZ01;s__	Chloroflexaceae bacterium [family]	94.97	0	0	0.465584	392.075	450	3236214	0	8742	117	3602	343	2509	37496	0	0	0.59469	0.01814	3300040982	291888643	632804	GCA2	170630C	SAMN26200804	Gibbon Geyser Basin	Geyser Creek Area	Pink-white-grey mat	44.6877	†-110.727927	2305	8.3	44.2	2481	n/d	n/d	n/d	0.62	2.69	4.01	0.9	12.68	1.29	n/d	5.27	17.07	0.73
GCA2.4	PRJNA807728	d__Bacteria;p__Bacteroidota;c__Bacteroidia;o__Cytophagales;f__;g__;s__	Cytophagales bacterium [order]	94.64	1.52	0	0.899587	757.557	122	3010317	0	34686	26	14208	80	2592	157145	14	34.304	0.42759	0.02007	3300040982	291888643	632804	GCA2	170630C	SAMN26200804	Gibbon Geyser Basin	Geyser Creek Area	Pink-white-grey mat	44.6877	†-110.727927	2305	8.3	44.2	2481	n/d	n/d	n/d	0.62	2.69	4.01	0.9	12.68	1.29	n/d	5.27	17.07	0.73
GCA2.41	PRJNA807728	d__Bacteria;p__Chloroflexota;c__Anaerolineae;o__SBR1031;f__UBA2796;g__CP2-2F;s__	Anaerolineae bacterium [class]	67.73	1.82	0	0.368735	310.516	580	2875777	0	5333	187	2983	475	2502	18689	0	0	0.60244	0.01858	3300040982	291888643	632804	GCA2	170630C	SAMN26200804	Gibbon Geyser Basin	Geyser Creek Area	Pink-white-grey mat	44.6877	†-110.727927	2305	8.3	44.2	2481	n/d	n/d	n/d	0.62	2.69	4.01	0.9	12.68	1.29	n/d	5.27	17.07	0.73
GCA2.5	PRJNA807728	d__Bacteria;p__Chloroflexota;c__Chloroflexia;o__Chloroflexales;f__Chloroflexaceae;g__Chloroflexus;s__Chloroflexus sp000735195	Chloroflexus sp. [genus]	86.71	0.31	100	0.332739	280.203	589	3531803	0	6812	173	3369	469	2502	25123	0	0	0.53939	0.01589	3300040982	291888643	632804	GCA2	170630C	SAMN26200804	Gibbon Geyser Basin	Geyser Creek Area	Pink-white-grey mat	44.6877	†-110.727927	2305	8.3	44.2	2481	n/d	n/d	n/d	0.62	2.69	4.01	0.9	12.68	1.29	n/d	5.27	17.07	0.73
GCA2.6	PRJNA807728	d__Bacteria;p__Cyanobacteria;c__Cyanobacteriia;o__Neosynechococcales_A;f__Neosynechococcaceae_A;g__;s__	Neosynechococcaceae bacterium [family]	85.26	0.24	100	8.11987	6837.86	588	3710248	0	7161	166	3388	463	2502	32071	0	0	0.50914	0.0158	3300040982	291888643	632804	GCA2	170630C	SAMN26200804	Gibbon Geyser Basin	Geyser Creek Area	Pink-white-grey mat	44.6877	†-110.727927	2305	8.3	44.2	2481	n/d	n/d	n/d	0.62	2.69	4.01	0.9	12.68	1.29	n/d	5.27	17.07	0.73
GCA3.13	PRJNA807728	d__Bacteria;p__Patescibacteria;c__JACMRA01;o__JACMRA01;f__JACMRA01;g__;s__	Patescibacteria bacterium [phylum]	50.91	0.86	100	0.94503	2241.27	131	724679	0	5647	36	3076	106	2503	25213	0	0	0.36406	0.0215	3300028820	213192026	395775	GCA3	170630D	SAMN26200805	Gibbon Geyser Basin	Geyser Creek Area	Red/grey mat	44.687	-110.728	2308	7.3	62.7	3492	117600	n/d	n/d	0.87	2.15	3.71	0.97	10.99	1.39	n/d	4.68	18.7	0.7
GCA3.14	PRJNA807728	d__Bacteria;p__Bacteroidota;c__Bacteroidia;o__Flavobacteriales;f__CAIKAF01;g__;s__	Flavobaceriales bacterium [order]	54.28	1.9	0	0.160846	381.468	372	1446043	0	3901	138	2670	316	2504	8802	0	0	0.3995	0.01727	3300028820	213192026	395775	GCA3	170630D	SAMN26200805	Gibbon Geyser Basin	Geyser Creek Area	Red/grey mat	44.687	-110.728	2308	7.3	62.7	3492	117600	n/d	n/d	0.87	2.15	3.71	0.97	10.99	1.39	n/d	4.68	18.7	0.7
GCA3.16	PRJNA807728	d__Bacteria;p__Bacteroidota;c__Bacteroidia;o__SpSt-205;f__SpSt-205;g__;s__	Bacteroidia bacterium [class]	87.02	9.67	13.04	3.72014	8822.85	272	1974531	0	9873	65	3296	203	2502	41540	0	0	0.57283	0.02288	3300028820	213192026	395775	GCA3	170630D	SAMN26200805	Gibbon Geyser Basin	Geyser Creek Area	Red/grey mat	44.687	-110.728	2308	7.3	62.7	3492	117600	n/d	n/d	0.87	2.15	3.71	0.97	10.99	1.39	n/d	4.68	18.7	0.7
GCA3.18	PRJNA807728	d__Bacteria;p__Acidobacteriota;c__Blastocatellia;o__Pyrinomonadales;f__Pyrinomonadaceae;g__J014;s__J014 sp011058355	Pyrimonadaceae bacterium [family]	95.3	1.71	0	0.343552	814.781	86	2650478	0	54266	16	16731	49	2541	186473	19	57.84	0.41075	0.01268	3300028820	213192026	395775	GCA3	170630D	SAMN26200805	Gibbon Geyser Basin	Geyser Creek Area	Red/grey mat	44.687	-110.728	2308	7.3	62.7	3492	117600	n/d	n/d	0.87	2.15	3.71	0.97	10.99	1.39	n/d	4.68	18.7	0.7
GCA3.19	PRJNA807728	d__Bacteria;p__Armatimonadota;c__HRBIN16;o__HRBIN16;f__HRBIN16;g__HRBIN16;s__HRBIN16 sp011359015	Armatimonadetes bacterium [phylum]	56.53	5.56	85.71	0.419023	993.769	610	2692034	0	4473	199	2750	508	2500	21766	0	0	0.59418	0.01686	3300028820	213192026	395775	GCA3	170630D	SAMN26200805	Gibbon Geyser Basin	Geyser Creek Area	Red/grey mat	44.687	-110.728	2308	7.3	62.7	3492	117600	n/d	n/d	0.87	2.15	3.71	0.97	10.99	1.39	n/d	4.68	18.7	0.7
GCA3.2	PRJNA807728	d__Bacteria;p__Planctomycetota;c__Planctomycetes;o__Gemmatales;f__Gemmataceae;g__JACEFB01;s__	Gemmataceae bacterium [family]	92.79	1.16	0	1.45623	3453.65	227	4335854	0	34836	35	8080	137	2571	133222	18	33.95	0.57924	0.0251	3300028820	213192026	395775	GCA3	170630D	SAMN26200805	Gibbon Geyser Basin	Geyser Creek Area	Red/grey mat	44.687	-110.728	2308	7.3	62.7	3492	117600	n/d	n/d	0.87	2.15	3.71	0.97	10.99	1.39	n/d	4.68	18.7	0.7
GCA3.22	PRJNA807728	d__Bacteria;p__Cyanobacteria;c__Cyanobacteriia;o__Gloeomargaritales;f__Gloeomargaritaceae;g__Gloeomargarita;s__	Gloeomargarita sp. [genus]	84.62	0	0	0.391945	929.552	350	2018154	0	6545	107	3301	281	2500	20302	0	0	0.54493	0.02684	3300028820	213192026	395775	GCA3	170630D	SAMN26200805	Gibbon Geyser Basin	Geyser Creek Area	Red/grey mat	44.687	-110.728	2308	7.3	62.7	3492	117600	n/d	n/d	0.87	2.15	3.71	0.97	10.99	1.39	n/d	4.68	18.7	0.7
GCA3.23	PRJNA807728	d__Bacteria;p__Bdellovibrionota_C;c__UBA2361;o__UBA2361;f__;g__;s__	Bdellovibrionota bacterium [phylum]	57.71	0.61	0	0.453472	1075.47	136	1411235	0	13351	30	4601	97	2500	93616	2	10.94	0.384	0.00996	3300028820	213192026	395775	GCA3	170630D	SAMN26200805	Gibbon Geyser Basin	Geyser Creek Area	Red/grey mat	44.687	-110.728	2308	7.3	62.7	3492	117600	n/d	n/d	0.87	2.15	3.71	0.97	10.99	1.39	n/d	4.68	18.7	0.7
GCA3.24	PRJNA807728	d__Bacteria;p__Bacteroidota;c__Chlorobia;o__Chlorobiales;f__Chloroherpetonaceae;g__;s__	Chloroherpetonaceae bacterium [family]	91.26	3.83	25	1.01825	2414.91	303	2565805	0	11995	64	3729	221	2500	62945	2	4.538	0.46521	0.01562	3300028820	213192026	395775	GCA3	170630D	SAMN26200805	Gibbon Geyser Basin	Geyser Creek Area	Red/grey mat	44.687	-110.728	2308	7.3	62.7	3492	117600	n/d	n/d	0.87	2.15	3.71	0.97	10.99	1.39	n/d	4.68	18.7	0.7
GCA3.25	PRJNA807728	d__Bacteria;p__Spirochaetota;c__Leptospirae;o__Leptospirales;f__Leptonemataceae;g__;s__	Leptonemaceae bacterium [family]	85.88	1.76	50	0.619094	1468.27	368	2206745	0	6796	105	3270	292	2512	22773	0	0	0.31372	0.01516	3300028820	213192026	395775	GCA3	170630D	SAMN26200805	Gibbon Geyser Basin	Geyser Creek Area	Red/grey mat	44.687	-110.728	2308	7.3	62.7	3492	117600	n/d	n/d	0.87	2.15	3.71	0.97	10.99	1.39	n/d	4.68	18.7	0.7
GCA3.27	PRJNA807728	d__Bacteria;p__Spirochaetota;c__Brevinematia;o__DTOW01;f__DTOW01;g__DTOW01;s__	Brevinematia bacterium [class]	93.26	0	0	0.896312	2125.73	132	1607714	0	16457	30	5918	92	2526	57209	1	3.558	0.35262	0.01117	3300028820	213192026	395775	GCA3	170630D	SAMN26200805	Gibbon Geyser Basin	Geyser Creek Area	Red/grey mat	44.687	-110.728	2308	7.3	62.7	3492	117600	n/d	n/d	0.87	2.15	3.71	0.97	10.99	1.39	n/d	4.68	18.7	0.7
GCA3.28	PRJNA807728	d__Bacteria;p__Acidobacteriota;c__Acidobacteriae;o__Bryobacterales;f__Bryobacteraceae;g__UBA690;s__	Bryobacteriaceae bacterium [family]	78.5	3.13	0	0.149815	355.309	582	3617494	0	7031	166	3363	458	2500	30241	0	0	0.67173	0.01779	3300028820	213192026	395775	GCA3	170630D	SAMN26200805	Gibbon Geyser Basin	Geyser Creek Area	Red/grey mat	44.687	-110.728	2308	7.3	62.7	3492	117600	n/d	n/d	0.87	2.15	3.71	0.97	10.99	1.39	n/d	4.68	18.7	0.7
GCA3.29	PRJNA807728	d__Bacteria;p__Bacteroidota;c__Ignavibacteria;o__Ch128b;f__Ch128b;g__Ch128b;s__Ch128b sp011332915	Ignavibacteria bacterium [class]	86.87	1.09	0	0.39876	945.715	336	2362101	0	8295	89	3609	260	2505	43687	0	0	0.33141	0.01192	3300028820	213192026	395775	GCA3	170630D	SAMN26200805	Gibbon Geyser Basin	Geyser Creek Area	Red/grey mat	44.687	-110.728	2308	7.3	62.7	3492	117600	n/d	n/d	0.87	2.15	3.71	0.97	10.99	1.39	n/d	4.68	18.7	0.7
GCA3.31	PRJNA807728	d__Bacteria;p__Chloroflexota;c__Chloroflexia;o__Thermomicrobiales;f__Thermomicrobiaceae;g__Thermomicrobium;s__Thermomicrobium roseum	Thermomicrobium roseum [species]	94.95	0.87	25	0.200101	474.568	273	2496845	0	12361	60	4082	196	2523	75423	1	3.021	0.64092	0.02443	3300028820	213192026	395775	GCA3	170630D	SAMN26200805	Gibbon Geyser Basin	Geyser Creek Area	Red/grey mat	44.687	-110.728	2308	7.3	62.7	3492	117600	n/d	n/d	0.87	2.15	3.71	0.97	10.99	1.39	n/d	4.68	18.7	0.7
GCA3.34	PRJNA807728	d__Bacteria;p__Bacteroidota;c__Kapabacteria;o__Kapabacteriales;f__NICIL-2;g__NICIL-2;s__	Ignavibacteriales bacterium [order]	96.45	0	0	14.6978	34857.8	30	2109333	0	234228	3	37195	13	2762	612267	9	82.473	0.52124	0.02168	3300028820	213192026	395775	GCA3	170630D	SAMN26200805	Gibbon Geyser Basin	Geyser Creek Area	Red/grey mat	44.687	-110.728	2308	7.3	62.7	3492	117600	n/d	n/d	0.87	2.15	3.71	0.97	10.99	1.39	n/d	4.68	18.7	0.7
GCA3.35	PRJNA807728	d__Bacteria;p__Bacteroidota;c__Kapabacteria;o__Kapabacteriales;f__NICIL-2;g__HRBIN21;s__HRBIN21 sp011373595	Ignavibacteriales bacterium [order]	95.63	0	0	0.494459	1172.68	58	1923726	0	56743	12	14718	35	2573	121045	17	63.687	0.6448	0.0091	3300028820	213192026	395775	GCA3	170630D	SAMN26200805	Gibbon Geyser Basin	Geyser Creek Area	Red/grey mat	44.687	-110.728	2308	7.3	62.7	3492	117600	n/d	n/d	0.87	2.15	3.71	0.97	10.99	1.39	n/d	4.68	18.7	0.7
GCA3.36	PRJNA807728	d__Bacteria;p__Proteobacteria;c__Gammaproteobacteria;o__Burkholderiales;f__Rhodocyclaceae;g__Hydrogenophilus;s__	Hydrogenophilus sp. [genus]	90.59	0.73	0	0.197012	467.243	177	1749711	0	13726	41	4652	127	2504	41778	0	0	0.61294	0.01691	3300028820	213192026	395775	GCA3	170630D	SAMN26200805	Gibbon Geyser Basin	Geyser Creek Area	Red/grey mat	44.687	-110.728	2308	7.3	62.7	3492	117600	n/d	n/d	0.87	2.15	3.71	0.97	10.99	1.39	n/d	4.68	18.7	0.7
GCA3.37	PRJNA807728	d__Bacteria;p__Chloroflexota;c__Anaerolineae;o__Anaerolineales;f__EnvOPS12;g__;s__	Anaerolineales bacterium [order]	90	0.91	0	5.15971	12237	292	2638330	0	12631	65	4293	210	2509	54617	1	2.07	0.58499	0.02703	3300028820	213192026	395775	GCA3	170630D	SAMN26200805	Gibbon Geyser Basin	Geyser Creek Area	Red/grey mat	44.687	-110.728	2308	7.3	62.7	3492	117600	n/d	n/d	0.87	2.15	3.71	0.97	10.99	1.39	n/d	4.68	18.7	0.7
GCA3.38	PRJNA807728	d__Bacteria;p__Deinococcota;c__Deinococci;o__Deinococcales;f__Thermaceae;g__Thermus;s__Thermus aquaticus	Thermus aquaticus [species]	59.11	0.21	100	1.91035	4530.66	333	1415041	0	4298	110	2756	281	2503	17728	0	0	0.67858	0.02019	3300028820	213192026	395775	GCA3	170630D	SAMN26200805	Gibbon Geyser Basin	Geyser Creek Area	Red/grey mat	44.687	-110.728	2308	7.3	62.7	3492	117600	n/d	n/d	0.87	2.15	3.71	0.97	10.99	1.39	n/d	4.68	18.7	0.7
GCA3.39	PRJNA807728	d__Bacteria;p__Chloroflexota;c__Anaerolineae;o__Caldilineales;f__Caldilineaceae;g__Caldilinea;s__Caldilinea aerophila	Caldilinea aerophila [species]	97.27	2.27	0	1.66419	3946.85	313	4621445	0	21034	68	6887	210	2540	99209	6	8.705	0.59035	0.01831	3300028820	213192026	395775	GCA3	170630D	SAMN26200805	Gibbon Geyser Basin	Geyser Creek Area	Red/grey mat	44.687	-110.728	2308	7.3	62.7	3492	117600	n/d	n/d	0.87	2.15	3.71	0.97	10.99	1.39	n/d	4.68	18.7	0.7
GCA3.4	PRJNA807728	d__Bacteria;p__Chloroflexota;c__Chloroflexia;o__Chloroflexales;f__Chloroflexaceae;g__Chloroflexus;s__Chloroflexus sp000735195	Chloroflexus sp. [genus]	92.71	0.16	0	8.13128	19284.5	484	3902394	0	9849	109	3938	359	2500	40447	0	0	0.54108	0.01617	3300028820	213192026	395775	GCA3	170630D	SAMN26200805	Gibbon Geyser Basin	Geyser Creek Area	Red/grey mat	44.687	-110.728	2308	7.3	62.7	3492	117600	n/d	n/d	0.87	2.15	3.71	0.97	10.99	1.39	n/d	4.68	18.7	0.7
GCA3.41	PRJNA807728	d__Bacteria;p__Bacteroidota;c__Bacteroidia;o__AKYH767;f__B-17BO;g__UBA2475;s__	Sphingobacteriia bacterium [class]	86.05	0.71	50	0.251385	596.196	291	2021326	0	8483	80	3766	226	2502	28162	0	0	0.3991	0.01572	3300028820	213192026	395775	GCA3	170630D	SAMN26200805	Gibbon Geyser Basin	Geyser Creek Area	Red/grey mat	44.687	-110.728	2308	7.3	62.7	3492	117600	n/d	n/d	0.87	2.15	3.71	0.97	10.99	1.39	n/d	4.68	18.7	0.7
GCA3.42A	PRJNA807728	d__Bacteria;p__Cyanobacteria;c__Cyanobacteriia;o__PCC-7336;f__JA-3-3Ab;g__JA-3-3Ab;s__JA-3-3Ab sp000013205	Synechococcus-like bacterium A-type [species}	89.3	0.1	100	4.27811	10146.1	234	2271910	0	13252	51	4733	166	2505	56793	1	2.5	0.60754	0.02033	3300028820	213192026	395775	GCA3	170630D	SAMN26200805	Gibbon Geyser Basin	Geyser Creek Area	Red/grey mat	44.687	-110.728	2308	7.3	62.7	3492	117600	n/d	n/d	0.87	2.15	3.71	0.97	10.99	1.39	n/d	4.68	18.7	0.7
GCA3.42B	PRJNA807728	d__Bacteria;p__Cyanobacteria;c__Cyanobacteriia;o__PCC-7336;f__JA-3-3Ab;g__JA-3-3Ab;s__JA-3-3Ab sp000013225	Synechococcus-like bacterium B'-type [species}	72.19	0	0	1.21782	2888.24	334	1815504	0	6004	100	3078	269	2507	20177	0	0	0.58984	0.01973	3300028820	213192026	395775	GCA3	170630D	SAMN26200805	Gibbon Geyser Basin	Geyser Creek Area	Red/grey mat	44.687	-110.728	2308	7.3	62.7	3492	117600	n/d	n/d	0.87	2.15	3.71	0.97	10.99	1.39	n/d	4.68	18.7	0.7
GCA3.6	PRJNA807728	d__Bacteria;p__Cyanobacteria;c__Cyanobacteriia;o__Pseudanabaenales;f__Pseudanabaenaceae;g__;s__	Pseudanabaenaceae bacterium [family]	95.28	0.63	0	0.43102	1022.22	220	2341533	0	14065	55	5271	158	2506	54858	1	2.343	0.50333	0.01798	3300028820	213192026	395775	GCA3	170630D	SAMN26200805	Gibbon Geyser Basin	Geyser Creek Area	Red/grey mat	44.687	-110.728	2308	7.3	62.7	3492	117600	n/d	n/d	0.87	2.15	3.71	0.97	10.99	1.39	n/d	4.68	18.7	0.7
GCA3.7	PRJNA807728	d__Bacteria;p__Chloroflexota;c__Chloroflexia;o__Chloroflexales;f__Roseiflexaceae;g__Roseiflexus;s__Roseiflexus sp000016665	Roseiflexus sp. [genus]	85.02	1.02	50	0.261726	620.722	706	3659381	0	5626	218	3020	574	2501	22933	0	0	0.60262	0.01856	3300028820	213192026	395775	GCA3	170630D	SAMN26200805	Gibbon Geyser Basin	Geyser Creek Area	Red/grey mat	44.687	-110.728	2308	7.3	62.7	3492	117600	n/d	n/d	0.87	2.15	3.71	0.97	10.99	1.39	n/d	4.68	18.7	0.7
IGB1.1	PRJNA807728	d__Bacteria;p__Chloroflexota;c__Chloroflexia;o__Thermomicrobiales;f__Thermomicrobiaceae;g__Thermomicrobium;s__Thermomicrobium roseum	Thermomicrobium roseum [species]	54.45	0.31	100	0.420876	553.671	271	1106485	0	4089	96	2756	229	2500	11774	0	0	0.63268	0.02227	3300036711	117128738	264866	IGB1	180603O	SAMN26200807	Lower Geyser Basin	Imperial Geyser Basin	Orange/yellow mat	44.5467	-110.85	2206	8.2	66.6	2152	n/d	bdl	0.6	n/d	1.79	4.59	1.49	8.78	0.27	0.012	9.18	16.12	0.31
IGB1.10	PRJNA807728	d__Bacteria;p__Chloroflexota;c__Anaerolineae;o__Thermoflexales;f__J036;g__Roseilinea;s__	Roseilinea sp. [genus]	87.91	0.91	0	3.00546	3953.74	254	2567186	0	15497	54	4368	176	2509	51996	1	2.025	0.63653	0.02245	3300036711	117128738	264866	IGB1	180603O	SAMN26200807	Lower Geyser Basin	Imperial Geyser Basin	Orange/yellow mat	44.5467	-110.85	2206	8.2	66.6	2152	n/d	bdl	0.6	n/d	1.79	4.59	1.49	8.78	0.27	0.012	9.18	16.12	0.31
IGB1.11	PRJNA807728	d__Bacteria;p__Bacteroidota;c__Chlorobia;o__Chlorobiales;f__Chloroherpetonaceae;g__Thermochlorobacter;s__Thermochlorobacter aerophilum	Thermochlorobacter thermophilum [species]	97.27	1.91	0	1.07372	1412.49	105	2698829	0	41396	19	13911	64	2568	118129	15	43.973	0.48032	0.01409	3300036711	117128738	264866	IGB1	180603O	SAMN26200807	Lower Geyser Basin	Imperial Geyser Basin	Orange/yellow mat	44.5467	-110.85	2206	8.2	66.6	2152	n/d	bdl	0.6	n/d	1.79	4.59	1.49	8.78	0.27	0.012	9.18	16.12	0.31
IGB1.12	PRJNA807728	d__Bacteria;p__Cyanobacteria;c__Cyanobacteriia;o__PCC-7336;f__JA-3-3Ab;g__JA-3-3Ab;s__JA-3-3Ab sp000013205	Synechococcus-like bacterium A-type [species}	91.23	0.1	0	8.53542	11228.5	271	2260744	0	11542	62	3962	200	2504	40974	0	0	0.60885	0.01951	3300036711	117128738	264866	IGB1	180603O	SAMN26200807	Lower Geyser Basin	Imperial Geyser Basin	Orange/yellow mat	44.5467	-110.85	2206	8.2	66.6	2152	n/d	bdl	0.6	n/d	1.79	4.59	1.49	8.78	0.27	0.012	9.18	16.12	0.31
IGB1.14	PRJNA807728	d__Bacteria;p__Deinococcota;c__Deinococci;o__Deinococcales;f__Thermaceae;g__Meiothermus;s__	Meiothermus sp. [genus]	87.82	0.43	0	0.750964	987.911	297	1926864	0	8248	74	3115	229	2507	35914	0	0	0.6086	0.02182	3300036711	117128738	264866	IGB1	180603O	SAMN26200807	Lower Geyser Basin	Imperial Geyser Basin	Orange/yellow mat	44.5467	-110.85	2206	8.2	66.6	2152	n/d	bdl	0.6	n/d	1.79	4.59	1.49	8.78	0.27	0.012	9.18	16.12	0.31
IGB1.15	PRJNA807728	d__Bacteria;p__Acidobacteriota;c__Blastocatellia;o__Chloracidobacteriales;f__Chloracidobacteriaceae;g__Chloracidobacterium;s__	Chloracidobacterium sp. [genus]	89.37	2.56	25	0.560067	736.776	354	2918838	0	10746	89	4208	264	2512	35759	0	0	0.57089	0.01975	3300036711	117128738	264866	IGB1	180603O	SAMN26200807	Lower Geyser Basin	Imperial Geyser Basin	Orange/yellow mat	44.5467	-110.85	2206	8.2	66.6	2152	n/d	bdl	0.6	n/d	1.79	4.59	1.49	8.78	0.27	0.012	9.18	16.12	0.31
IGB1.3	PRJNA807728	d__Bacteria;p__Planctomycetota;c__Planctomycetes;o__Gemmatales;f__Gemmataceae;g__JACEFB01;s__	Gemmataceae bacterium [family]	73.31	0.57	0	0.495438	651.758	515	3520580	0	8270	127	3486	397	2517	42260	0	0	0.57646	0.02504	3300036711	117128738	264866	IGB1	180603O	SAMN26200807	Lower Geyser Basin	Imperial Geyser Basin	Orange/yellow mat	44.5467	-110.85	2206	8.2	66.6	2152	n/d	bdl	0.6	n/d	1.79	4.59	1.49	8.78	0.27	0.012	9.18	16.12	0.31
IGB1.4	PRJNA807728	d__Bacteria;p__Armatimonadota;c__HRBIN16;o__HRBIN16;f__HRBIN16;g__HRBIN16;s__	Armatimonadetes bacterium [phylum]	91.58	0.46	100	1.03721	1364.47	376	3006447	0	10279	90	3894	280	2505	47754	0	0	0.596	0.01426	3300036711	117128738	264866	IGB1	180603O	SAMN26200807	Lower Geyser Basin	Imperial Geyser Basin	Orange/yellow mat	44.5467	-110.85	2206	8.2	66.6	2152	n/d	bdl	0.6	n/d	1.79	4.59	1.49	8.78	0.27	0.012	9.18	16.12	0.31
IGB1.8	PRJNA807728	d__Bacteria;p__Bacteroidota;c__Bacteroidia;o__SpSt-205;f__SpSt-205;g__;s__	Bacteroidia bacterium [class]	84.7	0.86	75	1.35134	1777.71	241	1829735	0	9749	63	3710	183	2515	31405	0	0	0.57417	0.01704	3300036711	117128738	264866	IGB1	180603O	SAMN26200807	Lower Geyser Basin	Imperial Geyser Basin	Orange/yellow mat	44.5467	-110.85	2206	8.2	66.6	2152	n/d	bdl	0.6	n/d	1.79	4.59	1.49	8.78	0.27	0.012	9.18	16.12	0.31
RCA3.11	PRJNA807728	d__Bacteria;p__Chloroflexota;c__Anaerolineae;o__Thermoflexales;f__J036;g__Roseilinea;s__	Roseilinea sp. [genus]	88.45	0.91	0	3.64611	12160.1	286	2841340	0	17049	51	4000	197	2513	74995	2	4.591	0.63486	0.03454	3300028606	114093415	252304	RCA3	170626A	SAMN26200794	Middle Geyser Basin	Rabbit Creek Area	Yellow/orange mat, very thin on top of silica mud	44.5209	-110.812	2241	9.1	68.4	3944	105800	n/d	n/d	0.34	n/d	3.14	1.4	8.67	0.2	n/d	5.43	15.81	0.4
RCA3.15	PRJNA807728	d__Bacteria;p__Planctomycetota;c__Planctomycetes;o__Gemmatales;f__Gemmataceae;g__JACEFB01;s__	Gemmataceae bacterium [family]	82.66	1.81	0	0.257579	859.041	459	3837648	0	10508	98	3871	338	2502	63683	2	3.121	0.57677	0.02567	3300028606	114093415	252304	RCA3	170626A	SAMN26200794	Middle Geyser Basin	Rabbit Creek Area	Yellow/orange mat, very thin on top of silica mud	44.5209	-110.812	2241	9.1	68.4	3944	105800	n/d	n/d	0.34	n/d	3.14	1.4	8.67	0.2	n/d	5.43	15.81	0.4
RCA3.3	PRJNA807728	d__Bacteria;p__Chloroflexota;c__Chloroflexia;o__Chloroflexales;f__Roseiflexaceae;g__Roseiflexus;s__	Roseiflexus sp. [genus]	99.69	1.83	100	6.48954	21643.2	276	4893793	0	28596	54	8507	175	2581	87266	16	20.719	0.58472	0.01778	3300028606	114093415	252304	RCA3	170626A	SAMN26200794	Middle Geyser Basin	Rabbit Creek Area	Yellow/orange mat, very thin on top of silica mud	44.5209	-110.812	2241	9.1	68.4	3944	105800	n/d	n/d	0.34	n/d	3.14	1.4	8.67	0.2	n/d	5.43	15.81	0.4
RCA3.4	PRJNA807728	d__Bacteria;p__Thermotogota;c__Thermotogae;o__Thermotogales;f__Thermotogaceae;g__Pseudothermotoga_A;s__	Pseudothermatoga sp. [genus]	94.83	0	0	0.25318	844.372	113	1966867	0	29637	22	7229	71	2594	77061	8	24.096	0.50043	0.01416	3300028606	114093415	252304	RCA3	170626A	SAMN26200794	Middle Geyser Basin	Rabbit Creek Area	Yellow/orange mat, very thin on top of silica mud	44.5209	-110.812	2241	9.1	68.4	3944	105800	n/d	n/d	0.34	n/d	3.14	1.4	8.67	0.2	n/d	5.43	15.81	0.4
RCA3.5	PRJNA807728	d__Bacteria;p__Deinococcota;c__Deinococci;o__Deinococcales;f__Thermaceae;g__Thermus;s__Thermus aquaticus	Thermus aquaticus [species]	52.15	0.64	50	2.07819	6930.91	272	1120285	0	4156	93	2725	231	2514	17284	0	0	0.67873	0.02256	3300028606	114093415	252304	RCA3	170626A	SAMN26200794	Middle Geyser Basin	Rabbit Creek Area	Yellow/orange mat, very thin on top of silica mud	44.5209	-110.812	2241	9.1	68.4	3944	105800	n/d	n/d	0.34	n/d	3.14	1.4	8.67	0.2	n/d	5.43	15.81	0.4
RCA3.6	PRJNA807728	d__Bacteria;p__Bacteroidota;c__Chlorobia;o__Chlorobiales;f__Chloroherpetonaceae;g__Thermochlorobacter;s__Thermochlorobacter aerophilum	Thermochlorobacter thermophilum [species]	96.72	1.37	0	9.01503	30065.9	92	2663995	0	55333	15	13236	52	2588	165742	19	58.434	0.47951	0.01544	3300028606	114093415	252304	RCA3	170626A	SAMN26200794	Middle Geyser Basin	Rabbit Creek Area	Yellow/orange mat, very thin on top of silica mud	44.5209	-110.812	2241	9.1	68.4	3944	105800	n/d	n/d	0.34	n/d	3.14	1.4	8.67	0.2	n/d	5.43	15.81	0.4
RCA3.7	PRJNA807728	d__Bacteria;p__Chloroflexota;c__Anaerolineae;o__B4-G1;f__DUEL01;g__SpSt-77;s__	Anaerolineae bacterium [class]	71.18	0.91	0	0.271504	905.484	442	2262851	0	5574	138	3027	360	2506	16909	0	0	0.6399	0.02419	3300028606	114093415	252304	RCA3	170626A	SAMN26200794	Middle Geyser Basin	Rabbit Creek Area	Yellow/orange mat, very thin on top of silica mud	44.5209	-110.812	2241	9.1	68.4	3944	105800	n/d	n/d	0.34	n/d	3.14	1.4	8.67	0.2	n/d	5.43	15.81	0.4
RCA3.8	PRJNA807728	d__Bacteria;p__Aquificota;c__Aquificae;o__Aquificales;f__Aquificaceae;g__Thermocrinis;s__	Thermocrinis sp. [genus]	76.02	0.04	0	0.294014	980.556	196	1024859	0	5699	63	3098	160	2522	14981	0	0	0.46116	0.02237	3300028606	114093415	252304	RCA3	170626A	SAMN26200794	Middle Geyser Basin	Rabbit Creek Area	Yellow/orange mat, very thin on top of silica mud	44.5209	-110.812	2241	9.1	68.4	3944	105800	n/d	n/d	0.34	n/d	3.14	1.4	8.67	0.2	n/d	5.43	15.81	0.4
RCA3.9A	PRJNA807728	d__Bacteria;p__Cyanobacteria;c__Cyanobacteriia;o__PCC-7336;f__JA-3-3Ab;g__JA-3-3Ab;s__JA-3-3Ab sp000013205	Synechococcus-like bacterium A-type [species}	86.55	0.88	100	25.9923	86686.4	223	2324111	0	15566	39	4387	152	2514	89949	3	10.658	0.60856	0.02172	3300028606	114093415	252304	RCA3	170626A	SAMN26200794	Middle Geyser Basin	Rabbit Creek Area	Yellow/orange mat, very thin on top of silica mud	44.5209	-110.812	2241	9.1	68.4	3944	105800	n/d	n/d	0.34	n/d	3.14	1.4	8.67	0.2	n/d	5.43	15.81	0.4
RCA3.9B	PRJNA807728	d__Bacteria;p__Cyanobacteria;c__Cyanobacteriia;o__PCC-7336;f__JA-3-3Ab;g__JA-3-3Ab;s__	Synechococcus-like bacterium A'-type [species}	64.47	0.52	50	3.50834	11700.6	215	1365626	0	7660	60	3465	170	2517	22143	0	0	0.60026	0.01901	3300028606	114093415	252304	RCA3	170626A	SAMN26200794	Middle Geyser Basin	Rabbit Creek Area	Yellow/orange mat, very thin on top of silica mud	44.5209	-110.812	2241	9.1	68.4	3944	105800	n/d	n/d	0.34	n/d	3.14	1.4	8.67	0.2	n/d	5.43	15.81	0.4
RCA4.1	PRJNA807728	d__Bacteria;p__Cyanobacteria;c__Cyanobacteriia;o__Gloeomargaritales;f__Gloeomargaritaceae;g__Gloeomargarita;s__	Gloeomargarita sp. [genus]	64.67	1.71	100	5.88278	11128.7	308	1335564	0	4515	106	2834	258	2516	21014	0	0	0.55801	0.02873	3300028609	195353357	412629	RCA4	170626B	SAMN26200795	Middle Geyser Basin	Rabbit Creek Area	Orange/yellow mat	44.5205	-110.813	2241	9.2	62.3	3584	120200	n/d	n/d	0.44	n/d	2.48	1.39	8.61	0.19	n/d	5.4	15.71	0.39
RCA4.11A	PRJNA807728	d__Bacteria;p__Cyanobacteria;c__Cyanobacteriia;o__PCC-7336;f__JA-3-3Ab;g__JA-3-3Ab;s__JA-3-3Ab sp000013225	Synechococcus-like bacterium B'-type [species}	59.91	3.2	87.5	10.921	20659.7	328	1564949	0	4638	98	2865	269	2503	33889	0	0	0.59055	0.02098	3300028609	195353357	412629	RCA4	170626B	SAMN26200795	Middle Geyser Basin	Rabbit Creek Area	Orange/yellow mat	44.5205	-110.813	2241	9.2	62.3	3584	120200	n/d	n/d	0.44	n/d	2.48	1.39	8.61	0.19	n/d	5.4	15.71	0.39
RCA4.11B	PRJNA807728	d__Bacteria;p__Cyanobacteria;c__Cyanobacteriia;o__PCC-7336;f__JA-3-3Ab;g__JA-3-3Ab;s__JA-3-3Ab sp000013205	Synechococcus-like bacterium A-type [species}	72.37	0	0	5.80849	10988.2	223	1822683	0	10778	54	3905	165	2502	45346	0	0	0.60804	0.02258	3300028609	195353357	412629	RCA4	170626B	SAMN26200795	Middle Geyser Basin	Rabbit Creek Area	Orange/yellow mat	44.5205	-110.813	2241	9.2	62.3	3584	120200	n/d	n/d	0.44	n/d	2.48	1.39	8.61	0.19	n/d	5.4	15.71	0.39
RCA4.14	PRJNA807728	d__Bacteria;p__Bacteroidota;c__Bacteroidia;o__SpSt-205;f__SpSt-205;g__;s__	Bacteroidia bacterium [class]	89.07	0	0	1.64269	3107.56	195	1879523	0	12513	46	4396	141	2520	38756	0	0	0.57549	0.01573	3300028609	195353357	412629	RCA4	170626B	SAMN26200795	Middle Geyser Basin	Rabbit Creek Area	Orange/yellow mat	44.5205	-110.813	2241	9.2	62.3	3584	120200	n/d	n/d	0.44	n/d	2.48	1.39	8.61	0.19	n/d	5.4	15.71	0.39
RCA4.16	PRJNA807728	d__Bacteria;p__Thermotogota;c__Thermotogae;o__Thermotogales;f__Thermotogaceae;g__Pseudothermotoga_A;s__	Pseudothermatoga sp. [genus]	94.83	0	0	0.228384	432.044	119	1962730	0	25032	27	7322	82	2689	82500	2	7.506	0.50063	0.01172	3300028609	195353357	412629	RCA4	170626B	SAMN26200795	Middle Geyser Basin	Rabbit Creek Area	Orange/yellow mat	44.5205	-110.813	2241	9.2	62.3	3584	120200	n/d	n/d	0.44	n/d	2.48	1.39	8.61	0.19	n/d	5.4	15.71	0.39
RCA4.18	PRJNA807728	d__Bacteria;p__Chloroflexota;c__Chloroflexia;o__Chloroflexales;f__Chloroflexaceae;g__Chloroflexus;s__Chloroflexus sp000516515	Chloroflexus sp. [genus]	68.78	1.89	100	1.78998	3386.18	643	3587650	0	5924	176	3148	516	2501	29157	0	0	0.53741	0.01921	3300028609	195353357	412629	RCA4	170626B	SAMN26200795	Middle Geyser Basin	Rabbit Creek Area	Orange/yellow mat	44.5205	-110.813	2241	9.2	62.3	3584	120200	n/d	n/d	0.44	n/d	2.48	1.39	8.61	0.19	n/d	5.4	15.71	0.39
RCA4.21	PRJNA807728	d__Bacteria;p__Acidobacteriota;c__Blastocatellia;o__Chloracidobacteriales;f__Chloracidobacteriaceae;g__Chloracidobacterium;s__	Chloracidobacterium sp. [genus]	94.07	1.71	0	6.48305	12264.3	124	3241530	0	41911	26	13400	76	2515	122418	18	39.929	0.57329	0.02283	3300028609	195353357	412629	RCA4	170626B	SAMN26200795	Middle Geyser Basin	Rabbit Creek Area	Orange/yellow mat	44.5205	-110.813	2241	9.2	62.3	3584	120200	n/d	n/d	0.44	n/d	2.48	1.39	8.61	0.19	n/d	5.4	15.71	0.39
RCA4.22	PRJNA807728	d__Bacteria;p__Deinococcota;c__Deinococci;o__Deinococcales;f__Thermaceae;g__Meiothermus;s__	Meiothermus sp. [genus]	73.7	0	0	0.4659	881.362	315	1632250	0	5560	92	2947	256	2505	21729	0	0	0.60911	0.02396	3300028609	195353357	412629	RCA4	170626B	SAMN26200795	Middle Geyser Basin	Rabbit Creek Area	Orange/yellow mat	44.5205	-110.813	2241	9.2	62.3	3584	120200	n/d	n/d	0.44	n/d	2.48	1.39	8.61	0.19	n/d	5.4	15.71	0.39
RCA4.24	PRJNA807728	d__Bacteria;p__Planctomycetota;c__Planctomycetes;o__Gemmatales;f__Gemmataceae;g__JACEFB01;s__	Gemmataceae bacterium [family]	90.18	2.84	0	0.910549	1722.53	220	4230675	0	32642	36	8780	134	2507	178954	14	29.613	0.57845	0.02402	3300028609	195353357	412629	RCA4	170626B	SAMN26200795	Middle Geyser Basin	Rabbit Creek Area	Orange/yellow mat	44.5205	-110.813	2241	9.2	62.3	3584	120200	n/d	n/d	0.44	n/d	2.48	1.39	8.61	0.19	n/d	5.4	15.71	0.39
RCA4.25	PRJNA807728	d__Bacteria;p__Bacteroidota;c__Chlorobia;o__Chlorobiales;f__Chloroherpetonaceae;g__Thermochlorobacter;s__Thermochlorobacter aerophilum	Thermochlorobacter thermophilum [species]	96.72	1.91	0	12.9109	24424	114	2631049	0	36701	22	10799	69	2609	135783	14	39.261	0.47974	0.01518	3300028609	195353357	412629	RCA4	170626B	SAMN26200795	Middle Geyser Basin	Rabbit Creek Area	Orange/yellow mat	44.5205	-110.813	2241	9.2	62.3	3584	120200	n/d	n/d	0.44	n/d	2.48	1.39	8.61	0.19	n/d	5.4	15.71	0.39
RCA4.3	PRJNA807728	d__Bacteria;p__Bipolaricaulota;c__Bipolaricaulia;o__Bipolaricaulales;f__Bipolaricaulaceae;g__;s__	Bipolaricaulaceae bacterium [family]	64.87	0	0	0.296397	560.709	183	839182	0	4784	61	2891	152	2536	11569	0	0	0.6997	0.01901	3300028609	195353357	412629	RCA4	170626B	SAMN26200795	Middle Geyser Basin	Rabbit Creek Area	Orange/yellow mat	44.5205	-110.813	2241	9.2	62.3	3584	120200	n/d	n/d	0.44	n/d	2.48	1.39	8.61	0.19	n/d	5.4	15.71	0.39
RCA4.5	PRJNA807728	d__Bacteria;p__Deinococcota;c__Deinococci;o__Deinococcales;f__Thermaceae;g__Thermus;s__	Thermus sp. [genus]	53.39	0.65	66.67	0.663389	1254.97	280	1123891	0	4061	100	2749	238	2510	13607	0	0	0.67163	0.02123	3300028609	195353357	412629	RCA4	170626B	SAMN26200795	Middle Geyser Basin	Rabbit Creek Area	Orange/yellow mat	44.5205	-110.813	2241	9.2	62.3	3584	120200	n/d	n/d	0.44	n/d	2.48	1.39	8.61	0.19	n/d	5.4	15.71	0.39
RCA4.6	PRJNA807728	d__Bacteria;p__Aquificota;c__Aquificae;o__Aquificales;f__Aquificaceae;g__Thermocrinis;s__	Thermocrinis sp. [genus]	50.21	0	0	0.3375	638.463	151	616499	0	4189	56	2819	128	2501	11744	0	0	0.47045	0.01669	3300028609	195353357	412629	RCA4	170626B	SAMN26200795	Middle Geyser Basin	Rabbit Creek Area	Orange/yellow mat	44.5205	-110.813	2241	9.2	62.3	3584	120200	n/d	n/d	0.44	n/d	2.48	1.39	8.61	0.19	n/d	5.4	15.71	0.39
RCA4.8	PRJNA807728	d__Bacteria;p__Bacteroidota;c__Kapabacteria;o__Kapabacteriales;f__NICIL-2;g__HRBIN21;s__HRBIN21 sp011373595	Ignavibacteriales bacterium [order]	94.81	0	0	0.329485	623.3	97	1905485	0	27740	21	10698	64	2610	100576	6	22.079	0.64408	0.01018	3300028609	195353357	412629	RCA4	170626B	SAMN26200795	Middle Geyser Basin	Rabbit Creek Area	Orange/yellow mat	44.5205	-110.813	2241	9.2	62.3	3584	120200	n/d	n/d	0.44	n/d	2.48	1.39	8.61	0.19	n/d	5.4	15.71	0.39
RCA5.1	PRJNA807728	d__Bacteria;p__Desulfobacterota;c__Thermodesulfobacteria;o__Thermodesulfobacteriales;f__Thermodesulfobacteriaceae;g__Caldimicrobium;s__	Caldimicrobium sp. [genus]	51.71	0	0	0.259939	518.437	173	740578	0	4507	61	2823	146	2507	11419	0	0	0.43897	0.02231	3300028611	108943318	208402	RCA5	170626C	SAMN26200796	Middle Geyser Basin	Rabbit Creek Area	Orange/yellow mat	44.52	-110.811	2243	9.4	62.4	3756	121100	n/d	n/d	18.99	n/d	4.19	1.43	9.16	0.16	n/d	6.44	16.17	0.44
RCA5.10	PRJNA807728	d__Bacteria;p__Acidobacteriota;c__Blastocatellia;o__Chloracidobacteriales;f__Chloracidobacteriaceae;g__Chloracidobacterium;s__	Chloracidobacterium sp. [genus]	96.42	1.71	0	2.13859	4265.34	109	3206429	0	45698	21	16006	65	2807	141251	20	48.596	0.57201	0.02245	3300028611	108943318	208402	RCA5	170626C	SAMN26200796	Middle Geyser Basin	Rabbit Creek Area	Orange/yellow mat	44.52	-110.811	2243	9.4	62.4	3756	121100	n/d	n/d	18.99	n/d	4.19	1.43	9.16	0.16	n/d	6.44	16.17	0.44
RCA5.11	PRJNA807728	d__Bacteria;p__Planctomycetota;c__Planctomycetes;o__Gemmatales;f__Gemmataceae;g__JACEFB01;s__	Gemmataceae bacterium [family]	92.48	1.7	0	1.04439	2082.98	234	4359535	0	34950	40	7729	141	2509	113420	21	32.617	0.57987	0.02662	3300028611	108943318	208402	RCA5	170626C	SAMN26200796	Middle Geyser Basin	Rabbit Creek Area	Orange/yellow mat	44.52	-110.811	2243	9.4	62.4	3756	121100	n/d	n/d	18.99	n/d	4.19	1.43	9.16	0.16	n/d	6.44	16.17	0.44
RCA5.12	PRJNA807728	d__Bacteria;p__Bacteroidota;c__Bacteroidia;o__SpSt-205;f__SpSt-205;g__;s__	Bacteroidia bacterium [class]	88.8	2.31	12.5	2.48473	4955.7	204	2037816	0	13820	47	4731	144	2580	72435	1	3.555	0.57363	0.01874	3300028611	108943318	208402	RCA5	170626C	SAMN26200796	Middle Geyser Basin	Rabbit Creek Area	Orange/yellow mat	44.52	-110.811	2243	9.4	62.4	3756	121100	n/d	n/d	18.99	n/d	4.19	1.43	9.16	0.16	n/d	6.44	16.17	0.44
RCA5.13	PRJNA807728	d__Bacteria;p__Chloroflexota;c__Anaerolineae;o__B4-G1;f__DUEL01;g__SpSt-77;s__	Anaerolineae bacterium [class]	67.33	0.91	0	0.0259098	51.6761	446	2318782	0	5585	140	3063	363	2502	18409	0	0	0.64415	0.0223	3300028611	108943318	208402	RCA5	170626C	SAMN26200796	Middle Geyser Basin	Rabbit Creek Area	Orange/yellow mat	44.52	-110.811	2243	9.4	62.4	3756	121100	n/d	n/d	18.99	n/d	4.19	1.43	9.16	0.16	n/d	6.44	16.17	0.44
RCA5.14	PRJNA807728	d__Bacteria;p__Chloroflexota;c__Chloroflexia;o__Thermomicrobiales;f__Thermomicrobiaceae;g__Thermomicrobium;s__Thermomicrobium roseum	Thermomicrobium roseum [species]	96.73	0.93	100	1.05657	2107.28	237	2826717	0	25674	33	4911	133	1035	84848	8	19.646	0.64167	0.0293	3300028611	108943318	208402	RCA5	170626C	SAMN26200796	Middle Geyser Basin	Rabbit Creek Area	Orange/yellow mat	44.52	-110.811	2243	9.4	62.4	3756	121100	n/d	n/d	18.99	n/d	4.19	1.43	9.16	0.16	n/d	6.44	16.17	0.44
RCA5.15	PRJNA807728	d__Bacteria;p__Armatimonadota;c__HRBIN16;o__HRBIN16;f__HRBIN16;g__HRBIN16;s__	Armatimonadetes bacterium [phylum]	70.34	0.93	0	0.462053	921.541	473	2351509	0	5356	147	2969	388	2505	19463	0	0	0.59375	0.01519	3300028611	108943318	208402	RCA5	170626C	SAMN26200796	Middle Geyser Basin	Rabbit Creek Area	Orange/yellow mat	44.52	-110.811	2243	9.4	62.4	3756	121100	n/d	n/d	18.99	n/d	4.19	1.43	9.16	0.16	n/d	6.44	16.17	0.44
RCA5.4	PRJNA807728	d__Bacteria;p__Deinococcota;c__Deinococci;o__Deinococcales;f__Thermaceae;g__Thermus;s__	Thermus sp. [genus]	67.58	0.21	0	3.64751	7274.77	317	1452690	0	4647	101	2852	263	2509	20995	0	0	0.6747	0.0225	3300028611	108943318	208402	RCA5	170626C	SAMN26200796	Middle Geyser Basin	Rabbit Creek Area	Orange/yellow mat	44.52	-110.811	2243	9.4	62.4	3756	121100	n/d	n/d	18.99	n/d	4.19	1.43	9.16	0.16	n/d	6.44	16.17	0.44
RCA5.5	PRJNA807728	d__Bacteria;p__Chloroflexota;c__Chloroflexia;o__Chloroflexales;f__Chloroflexaceae;g__Chloroflexus;s__Chloroflexus sp000516515	Chloroflexus sp. [genus]	93.4	0	0	2.13315	4254.49	353	4141597	0	18235	72	5079	240	2548	105275	3	5.525	0.53897	0.01508	3300028611	108943318	208402	RCA5	170626C	SAMN26200796	Middle Geyser Basin	Rabbit Creek Area	Orange/yellow mat	44.52	-110.811	2243	9.4	62.4	3756	121100	n/d	n/d	18.99	n/d	4.19	1.43	9.16	0.16	n/d	6.44	16.17	0.44
RCA5.6	PRJNA807728	d__Bacteria;p__Bipolaricaulota;c__Bipolaricaulia;o__Bipolaricaulales;f__Bipolaricaulaceae;g__DTER01;s__	Bipolaricaulaceae bacterium [family]	72.76	1.69	0	0.318279	634.794	173	1017383	0	6756	53	3262	139	2501	18967	0	0	0.60089	0.02407	3300028611	108943318	208402	RCA5	170626C	SAMN26200796	Middle Geyser Basin	Rabbit Creek Area	Orange/yellow mat	44.52	-110.811	2243	9.4	62.4	3756	121100	n/d	n/d	18.99	n/d	4.19	1.43	9.16	0.16	n/d	6.44	16.17	0.44
RCA5.7	PRJNA807728	d__Bacteria;p__Cyanobacteria;c__Cyanobacteriia;o__PCC-7336;f__JA-3-3Ab;g__JA-3-3Ab;s__JA-3-3Ab sp000013205	Synechococcus-like bacterium A-type [species}	94.3	0.88	100	14.7263	29370.8	224	2408723	0	17129	43	4519	153	2504	78794	1	3.271	0.60869	0.02193	3300028611	108943318	208402	RCA5	170626C	SAMN26200796	Middle Geyser Basin	Rabbit Creek Area	Orange/yellow mat	44.52	-110.811	2243	9.4	62.4	3756	121100	n/d	n/d	18.99	n/d	4.19	1.43	9.16	0.16	n/d	6.44	16.17	0.44
RCA6.11	PRJNA807728	d__Bacteria;p__Verrucomicrobiota;c__Verrucomicrobiae;o__;f__;g__;s__	Verrucomicrobiae bacterium [class]	94.93	0.68	100	0.430099	1040.48	51	1475780	0	42148	11	21180	31	2696	126089	8	41.034	0.47307	0.02948	3300028818	182682112	386452	RCA6	170626D	SAMN26200797	Middle Geyser Basin	Rabbit Creek Area	Orange/yellow mat	44.5204	-110.813	2241	9.3	62.3	3578	119500	n/d	n/d	0.25	n/d	3.43	1.39	8.6	0.19	n/d	5.32	15.79	0.4
RCA6.13	PRJNA807728	d__Bacteria;p__Cyanobacteria;c__Cyanobacteriia;o__Pseudanabaenales;f__Pseudanabaenaceae;g__;s__	Pseudanabaenaceae bacterium [family]	91.04	0.47	0	1.89267	4578.67	275	2208015	0	9719	68	3960	206	2504	33283	0	0	0.5058	0.01754	3300028818	182682112	386452	RCA6	170626D	SAMN26200797	Middle Geyser Basin	Rabbit Creek Area	Orange/yellow mat	44.5204	-110.813	2241	9.3	62.3	3578	119500	n/d	n/d	0.25	n/d	3.43	1.39	8.6	0.19	n/d	5.32	15.79	0.4
RCA6.15	PRJNA807728	d__Bacteria;p__Bacteroidota;c__Kapabacteria;o__Kapabacteriales;f__NICIL-2;g__NICIL-2;s__	Ignavibacteriales bacterium [order]	79.22	0.55	0	0.154289	373.249	263	1621787	0	6998	77	3396	207	2502	23984	0	0	0.51764	0.02056	3300028818	182682112	386452	RCA6	170626D	SAMN26200797	Middle Geyser Basin	Rabbit Creek Area	Orange/yellow mat	44.5204	-110.813	2241	9.3	62.3	3578	119500	n/d	n/d	0.25	n/d	3.43	1.39	8.6	0.19	n/d	5.32	15.79	0.4
RCA6.16	PRJNA807728	d__Bacteria;p__Thermotogota;c__Thermotogae;o__Thermotogales;f__Thermotogaceae;g__Pseudothermotoga_A;s__	Pseudothermatoga sp. [genus]	96.55	0	0	0.292125	706.694	58	2004843	0	69189	10	14865	34	2704	148001	13	61.487	0.50008	0.01656	3300028818	182682112	386452	RCA6	170626D	SAMN26200797	Middle Geyser Basin	Rabbit Creek Area	Orange/yellow mat	44.5204	-110.813	2241	9.3	62.3	3578	119500	n/d	n/d	0.25	n/d	3.43	1.39	8.6	0.19	n/d	5.32	15.79	0.4
RCA6.18	PRJNA807728	d__Bacteria;p__Cyanobacteria;c__Cyanobacteriia;o__Gloeomargaritales;f__Gloeomargaritaceae;g__Gloeomargarita;s__	Gloeomargarita sp. [genus]	62.73	3.42	75	5.8519	14156.6	323	1429319	0	4469	108	2858	270	2506	19667	0	0	0.55454	0.03142	3300028818	182682112	386452	RCA6	170626D	SAMN26200797	Middle Geyser Basin	Rabbit Creek Area	Orange/yellow mat	44.5204	-110.813	2241	9.3	62.3	3578	119500	n/d	n/d	0.25	n/d	3.43	1.39	8.6	0.19	n/d	5.32	15.79	0.4
RCA6.2	PRJNA807728	d__Bacteria;p__Aquificota;c__Aquificae;o__Aquificales;f__Aquificaceae;g__Thermocrinis;s__	Thermocrinis sp. [genus]	74.49	0.41	100	0.592909	1434.33	199	984238	0	5533	63	2991	163	2512	21985	0	0	0.46177	0.02515	3300028818	182682112	386452	RCA6	170626D	SAMN26200797	Middle Geyser Basin	Rabbit Creek Area	Orange/yellow mat	44.5204	-110.813	2241	9.3	62.3	3578	119500	n/d	n/d	0.25	n/d	3.43	1.39	8.6	0.19	n/d	5.32	15.79	0.4
RCA6.20	PRJNA807728	d__Bacteria;p__Planctomycetota;c__Planctomycetes;o__Gemmatales;f__Gemmataceae;g__JACEFB01;s__	Gemmataceae bacterium [family]	93.89	3.22	16.67	0.982772	2377.47	246	4499593	0	35972	38	7247	141	2514	142464	18	31.934	0.58077	0.02777	3300028818	182682112	386452	RCA6	170626D	SAMN26200797	Middle Geyser Basin	Rabbit Creek Area	Orange/yellow mat	44.5204	-110.813	2241	9.3	62.3	3578	119500	n/d	n/d	0.25	n/d	3.43	1.39	8.6	0.19	n/d	5.32	15.79	0.4
RCA6.21	PRJNA807728	d__Bacteria;p__Bacteroidota;c__Bacteroidia;o__SpSt-205;f__SpSt-205;g__;s__	Bacteroidia bacterium [class]	87.16	0	0	2.41936	5852.82	216	1806583	0	10311	52	3850	159	2506	44445	0	0	0.57634	0.01744	3300028818	182682112	386452	RCA6	170626D	SAMN26200797	Middle Geyser Basin	Rabbit Creek Area	Orange/yellow mat	44.5204	-110.813	2241	9.3	62.3	3578	119500	n/d	n/d	0.25	n/d	3.43	1.39	8.6	0.19	n/d	5.32	15.79	0.4
RCA6.22	PRJNA807728	d__Bacteria;p__Bacteroidota;c__Chlorobia;o__Chlorobiales;f__Chloroherpetonaceae;g__;s__	Chloroherpetonaceae bacterium [family]	96.99	2.19	40	1.70483	4124.23	262	2665871	0	13800	58	4742	186	2505	56076	2	3.995	0.46475	0.01803	3300028818	182682112	386452	RCA6	170626D	SAMN26200797	Middle Geyser Basin	Rabbit Creek Area	Orange/yellow mat	44.5204	-110.813	2241	9.3	62.3	3578	119500	n/d	n/d	0.25	n/d	3.43	1.39	8.6	0.19	n/d	5.32	15.79	0.4
RCA6.23	PRJNA807728	d__Bacteria;p__Acidobacteriota;c__Blastocatellia;o__Chloracidobacteriales;f__Chloracidobacteriaceae;g__Chloracidobacterium;s__	Chloracidobacterium sp. [genus]	92.36	1.71	0	9.29965	22497.3	119	3091054	0	38819	27	13929	75	2633	122423	17	36.927	0.57198	0.01489	3300028818	182682112	386452	RCA6	170626D	SAMN26200797	Middle Geyser Basin	Rabbit Creek Area	Orange/yellow mat	44.5204	-110.813	2241	9.3	62.3	3578	119500	n/d	n/d	0.25	n/d	3.43	1.39	8.6	0.19	n/d	5.32	15.79	0.4
RCA6.26	PRJNA807728	d__Bacteria;p__Deinococcota;c__Deinococci;o__Deinococcales;f__Thermaceae;g__Meiothermus;s__	Meiothermus sp. [genus]	71.87	0.43	100	0.642067	1553.26	312	1542712	0	5180	92	2848	255	2500	26096	0	0	0.61215	0.02365	3300028818	182682112	386452	RCA6	170626D	SAMN26200797	Middle Geyser Basin	Rabbit Creek Area	Orange/yellow mat	44.5204	-110.813	2241	9.3	62.3	3578	119500	n/d	n/d	0.25	n/d	3.43	1.39	8.6	0.19	n/d	5.32	15.79	0.4
RCA6.4	PRJNA807728	d__Bacteria;p__Chloroflexota;c__Chloroflexia;o__Chloroflexales;f__Roseiflexaceae;g__Roseiflexus;s__Roseiflexus sp000016665	Roseiflexus sp. [genus]	92.35	3.67	75	4.31773	10445.2	708	4264654	0	7156	170	2981	554	2500	41727	0	0	0.59686	0.02195	3300028818	182682112	386452	RCA6	170626D	SAMN26200797	Middle Geyser Basin	Rabbit Creek Area	Orange/yellow mat	44.5204	-110.813	2241	9.3	62.3	3578	119500	n/d	n/d	0.25	n/d	3.43	1.39	8.6	0.19	n/d	5.32	15.79	0.4
RCA6.5A	PRJNA807728	d__Bacteria;p__Cyanobacteria;c__Cyanobacteriia;o__PCC-7336;f__JA-3-3Ab;g__JA-3-3Ab;s__JA-3-3Ab sp000013225	Synechococcus-like bacterium B'-type [species}	53.9	4.39	83.33	13.8753	33566.4	258	1236874	0	4704	75	2818	212	2507	24861	0	0	0.59353	0.02306	3300028818	182682112	386452	RCA6	170626D	SAMN26200797	Middle Geyser Basin	Rabbit Creek Area	Orange/yellow mat	44.5204	-110.813	2241	9.3	62.3	3578	119500	n/d	n/d	0.25	n/d	3.43	1.39	8.6	0.19	n/d	5.32	15.79	0.4
RCA6.5B	PRJNA807728	d__Bacteria;p__Cyanobacteria;c__Cyanobacteriia;o__PCC-7336;f__JA-3-3Ab;g__JA-3-3Ab;s__JA-3-3Ab sp000013205	Synechococcus-like bacterium A-type [species}	55.78	0.44	100	6.50871	15745.5	257	1576135	0	7674	71	3191	202	2520	23653	0	0	0.60734	0.02324	3300028818	182682112	386452	RCA6	170626D	SAMN26200797	Middle Geyser Basin	Rabbit Creek Area	Orange/yellow mat	44.5204	-110.813	2241	9.3	62.3	3578	119500	n/d	n/d	0.25	n/d	3.43	1.39	8.6	0.19	n/d	5.32	15.79	0.4
RCA6.6	PRJNA807728	d__Bacteria;p__Bacteroidota;c__Kapabacteria;o__Kapabacteriales;f__NICIL-2;g__HRBIN21;s__HRBIN21 sp011373595	Ignavibacteriales bacterium [order]	91.97	0	0	0.202976	491.03	185	1856792	0	12772	43	4982	132	2553	50236	2	5.403	0.64341	0.01133	3300028818	182682112	386452	RCA6	170626D	SAMN26200797	Middle Geyser Basin	Rabbit Creek Area	Orange/yellow mat	44.5204	-110.813	2241	9.3	62.3	3578	119500	n/d	n/d	0.25	n/d	3.43	1.39	8.6	0.19	n/d	5.32	15.79	0.4
RCA6.7	PRJNA807728	d__Bacteria;p__Chloroflexota;c__Chloroflexia;o__Chloroflexales;f__Chloroflexaceae;g__Chloroflexus;s__Chloroflexus sp000516515	Chloroflexus sp. [genus]	78.69	0.94	100	2.29074	5541.64	576	3691826	0	7440	148	3246	447	2513	31503	0	0	0.53814	0.01794	3300028818	182682112	386452	RCA6	170626D	SAMN26200797	Middle Geyser Basin	Rabbit Creek Area	Orange/yellow mat	44.5204	-110.813	2241	9.3	62.3	3578	119500	n/d	n/d	0.25	n/d	3.43	1.39	8.6	0.19	n/d	5.32	15.79	0.4
SM1.12	PRJNA807728	d__Bacteria;p__Armatimonadota;c__HRBIN16;o__HRBIN16;f__HRBIN16;g__HRBIN16;s__	Armatimonadetes bacterium [phylum]	70.29	1.39	100	0.181929	338.36	404	2431223	0	6655	113	3270	321	2528	34930	0	0	0.59357	0.01413	3300028613	316999032	710899	SM1	170627A	SAMN26200798	Lower Geyser Basin	Sentinel Meadows	Thin yellow, orange mat	44.5697	-110.865	2198	7.9	68.4	2969	45700	n/d	n/d	2.34	0.18	3.6	1.21	6.12	0.17	n/d	7.44	12.52	0.36
SM1.2	PRJNA807728	d__Bacteria;p__Cyanobacteria;c__Cyanobacteriia;o__Gloeomargaritales;f__Gloeomargaritaceae;g__Gloeomargarita;s__	Gloeomargarita sp. [genus]	86.05	2.32	100	0.556208	1034.47	380	1889263	0	5298	123	3055	312	2500	17031	0	0	0.54199	0.02791	3300028613	316999032	710899	SM1	170627A	SAMN26200798	Lower Geyser Basin	Sentinel Meadows	Thin yellow, orange mat	44.5697	-110.865	2198	7.9	68.4	2969	45700	n/d	n/d	2.34	0.18	3.6	1.21	6.12	0.17	n/d	7.44	12.52	0.36
SM1.4	PRJNA807728	d__Bacteria;p__Bacteroidota;c__Bacteroidia;o__SpSt-205;f__SpSt-205;g__;s__	Bacteroidia bacterium [class]	71.68	5.43	91.3	1.28726	2394.12	302	1696664	0	6046	89	3212	244	2510	18867	0	0	0.57198	0.01793	3300028613	316999032	710899	SM1	170627A	SAMN26200798	Lower Geyser Basin	Sentinel Meadows	Thin yellow, orange mat	44.5697	-110.865	2198	7.9	68.4	2969	45700	n/d	n/d	2.34	0.18	3.6	1.21	6.12	0.17	n/d	7.44	12.52	0.36
SM1.5	PRJNA807728	d__Bacteria;p__Aquificota;c__Aquificae;o__Aquificales;f__Aquificaceae;g__Thermocrinis;s__	Thermocrinis sp. [genus]	80.18	6.39	100	0.206195	383.493	215	1300936	0	7124	64	3137	170	2513	22400	0	0	0.46164	0.02088	3300028613	316999032	710899	SM1	170627A	SAMN26200798	Lower Geyser Basin	Sentinel Meadows	Thin yellow, orange mat	44.5697	-110.865	2198	7.9	68.4	2969	45700	n/d	n/d	2.34	0.18	3.6	1.21	6.12	0.17	n/d	7.44	12.52	0.36
SM1.7	PRJNA807728	d__Bacteria;p__Aquificota;c__Aquificae;o__Aquificales;f__Aquificaceae;g__Thermocrinis;s__	Thermocrinis sp. [genus]	73.39	2.58	60	0.794568	1477.78	210	1137213	0	5875	66	3137	170	2518	16342	0	0	0.4613	0.01926	3300028613	316999032	710899	SM1	170627A	SAMN26200798	Lower Geyser Basin	Sentinel Meadows	Thin yellow, orange mat	44.5697	-110.865	2198	7.9	68.4	2969	45700	n/d	n/d	2.34	0.18	3.6	1.21	6.12	0.17	n/d	7.44	12.52	0.36
SM1.7B	PRJNA807728	d__Bacteria;p__Cyanobacteria;c__Cyanobacteriia;o__PCC-7336;f__JA-3-3Ab;g__JA-3-3Ab;s__JA-3-3Ab sp000013225	Synechococcus-like bacterium B'-type [species}	71.93	8.33	72.73	1.65887	3085.26	321	2421698	0	9075	89	3977	248	2539	33142	0	0	0.58448	0.01764	3300028613	316999032	710899	SM1	170627A	SAMN26200798	Lower Geyser Basin	Sentinel Meadows	Thin yellow, orange mat	44.5697	-110.865	2198	7.9	68.4	2969	45700	n/d	n/d	2.34	0.18	3.6	1.21	6.12	0.17	n/d	7.44	12.52	0.36
SM1.8	PRJNA807728	d__Bacteria;p__Armatimonadota;c__HRBIN16;o__HRBIN16;f__HRBIN16;g__HRBIN16;s__	Armatimonadetes bacterium [phylum]	75.17	1.23	100	0.745042	1385.67	391	2387273	0	7305	108	3245	307	2501	26817	0	0	0.5935	0.01421	3300028613	316999032	710899	SM1	170627A	SAMN26200798	Lower Geyser Basin	Sentinel Meadows	Thin yellow, orange mat	44.5697	-110.865	2198	7.9	68.4	2969	45700	n/d	n/d	2.34	0.18	3.6	1.21	6.12	0.17	n/d	7.44	12.52	0.36
SM2.1	PRJNA807728	d__Bacteria;p__Spirochaetota;c__Leptospirae;o__Leptospirales;f__Leptospiraceae;g__;s__	Leptospiraceae bacterium [family]	96.3	4.71	100	0.268234	1291.15	154	2843745	0	26416	34	8762	105	2643	139281	8	19.654	0.41626	0.01904	3300028839	475303863	1088432	SM2	170627E	SAMN26200799	Lower Geyser Basin	Sentinel Meadows	Orange/yellow mat	44.5684	-110.864	2199	8.1	51.4	2748	n/d	n/d	n/d	n/d	0.54	n/d	1.28	6.37	0.15	n/d	8.88	13.76	0.35
SM2.11	PRJNA807728	d__Bacteria;p__Bacteroidota;c__Chlorobia;o__Chlorobiales;f__Chloroherpetonaceae;g__Thermochlorobacter;s__	Thermochlorobacter sp. [genus]	80.18	3.89	64.29	6.61694	31851	437	2258530	0	5566	140	3145	357	2500	23400	0	0	0.47894	0.01466	3300028839	475303863	1088432	SM2	170627E	SAMN26200799	Lower Geyser Basin	Sentinel Meadows	Orange/yellow mat	44.5684	-110.864	2199	8.1	51.4	2748	n/d	n/d	n/d	n/d	0.54	n/d	1.28	6.37	0.15	n/d	8.88	13.76	0.35
SM2.12	PRJNA807728	d__Bacteria;p__Chloroflexota;c__Anaerolineae;o__SBR1031;f__A4b;g__GCA-2699585;s__	Anaerolineaceae bacterium [family]	51.54	6.06	78.57	0.107668	518.264	352	1531856	0	4473	121	2798	295	2503	13275	0	0	0.5924	0.03324	3300028839	475303863	1088432	SM2	170627E	SAMN26200799	Lower Geyser Basin	Sentinel Meadows	Orange/yellow mat	44.5684	-110.864	2199	8.1	51.4	2748	n/d	n/d	n/d	n/d	0.54	n/d	1.28	6.37	0.15	n/d	8.88	13.76	0.35
SM2.14	PRJNA807728	d__Bacteria;p__Spirochaetota;c__Leptospirae;o__Leptospirales;f__Leptospiraceae;g__;s__	Leptospiraceae bacterium [family]	92.35	2.16	100	0.0457545	220.241	483	2914205	0	6861	141	3251	382	2501	28489	0	0	0.31254	0.01762	3300028839	475303863	1088432	SM2	170627E	SAMN26200799	Lower Geyser Basin	Sentinel Meadows	Orange/yellow mat	44.5684	-110.864	2199	8.1	51.4	2748	n/d	n/d	n/d	n/d	0.54	n/d	1.28	6.37	0.15	n/d	8.88	13.76	0.35
SM2.15	PRJNA807728	d__Bacteria;p__Bacteroidota;c__Bacteroidia;o__Cytophagales;f__Thermonemataceae;g__Raineya;s__	Raineya sp. [genus]	95.04	5.35	90.48	0.110239	530.639	331	3218032	0	14136	82	4733	238	2510	37979	0	0	0.38387	0.01962	3300028839	475303863	1088432	SM2	170627E	SAMN26200799	Lower Geyser Basin	Sentinel Meadows	Orange/yellow mat	44.5684	-110.864	2199	8.1	51.4	2748	n/d	n/d	n/d	n/d	0.54	n/d	1.28	6.37	0.15	n/d	8.88	13.76	0.35
SM2.16	PRJNA807728	d__Bacteria;p__Chloroflexota;c__Chloroflexia;o__Chloroflexales;f__Chloroflexaceae;g__JAAUTZ01;s__	Chloroflexaceae bacterium [family]	86.55	5.75	100	0.0624384	300.549	530	2965260	0	6339	157	3135	426	2500	21194	0	0	0.59128	0.01864	3300028839	475303863	1088432	SM2	170627E	SAMN26200799	Lower Geyser Basin	Sentinel Meadows	Orange/yellow mat	44.5684	-110.864	2199	8.1	51.4	2748	n/d	n/d	n/d	n/d	0.54	n/d	1.28	6.37	0.15	n/d	8.88	13.76	0.35
SM2.26	PRJNA807728	d__Bacteria;p__Chloroflexota;c__Anaerolineae;o__SBR1031;f__UBA2796;g__CP2-2F;s__	Anaerolineae bacterium [class]	69.23	4.24	83.33	0.00140283	6.75255	622	2905913	0	4935	207	2903	515	2500	16500	0	0	0.60084	0.017	3300028839	475303863	1088432	SM2	170627E	SAMN26200799	Lower Geyser Basin	Sentinel Meadows	Orange/yellow mat	44.5684	-110.864	2199	8.1	51.4	2748	n/d	n/d	n/d	n/d	0.54	n/d	1.28	6.37	0.15	n/d	8.88	13.76	0.35
SM2.3A	PRJNA807728	d__Bacteria;p__Cyanobacteria;c__Cyanobacteriia;o__PCC-7336;f__;g__;s__	Cyanobacteriia bacterium [class]	82.32	7.42	94.12	0.573206	2759.15	391	2026101	0	5693	126	3064	319	2509	18400	0	0	0.54546	0.02239	3300028839	475303863	1088432	SM2	170627E	SAMN26200799	Lower Geyser Basin	Sentinel Meadows	Orange/yellow mat	44.5684	-110.864	2199	8.1	51.4	2748	n/d	n/d	n/d	n/d	0.54	n/d	1.28	6.37	0.15	n/d	8.88	13.76	0.35
SM2.5	PRJNA807728	d__Bacteria;p__Bacteroidota;c__Bacteroidia;o__Chitinophagales;f__Saprospiraceae;g__M3007;s__	Saprospiraceae bacterium [family]	86.3	3.96	66.67	0.201192	968.448	436	3192412	0	9049	115	3802	334	2514	44823	0	0	0.55782	0.01879	3300028839	475303863	1088432	SM2	170627E	SAMN26200799	Lower Geyser Basin	Sentinel Meadows	Orange/yellow mat	44.5684	-110.864	2199	8.1	51.4	2748	n/d	n/d	n/d	n/d	0.54	n/d	1.28	6.37	0.15	n/d	8.88	13.76	0.35
SM2.6A	PRJNA807728	d__Bacteria;p__Cyanobacteria;c__Cyanobacteriia;o__Pseudanabaenales;f__Pseudanabaenaceae;g__;s__	Pseudanabaenaceae bacterium [family]	89.27	1.65	44.44	0.681589	3280.86	273	2161513	0	10260	73	4087	206	2538	31231	0	0	0.50458	0.01988	3300028839	475303863	1088432	SM2	170627E	SAMN26200799	Lower Geyser Basin	Sentinel Meadows	Orange/yellow mat	44.5684	-110.864	2199	8.1	51.4	2748	n/d	n/d	n/d	n/d	0.54	n/d	1.28	6.37	0.15	n/d	8.88	13.76	0.35
SM2.6B	PRJNA807728	d__Bacteria;p__Cyanobacteria;c__Cyanobacteriia;o__Pseudanabaenales;f__Pseudanabaenaceae;g__;s__	Pseudanabaenaceae bacterium [family]	74.4	5.07	61.54	2.47525	11914.7	393	1822521	0	4970	129	2857	325	2502	13859	0	0	0.50158	0.0211	3300028839	475303863	1088432	SM2	170627E	SAMN26200799	Lower Geyser Basin	Sentinel Meadows	Orange/yellow mat	44.5684	-110.864	2199	8.1	51.4	2748	n/d	n/d	n/d	n/d	0.54	n/d	1.28	6.37	0.15	n/d	8.88	13.76	0.35
SM2.7	PRJNA807728	d__Bacteria;p__Bacteroidota;c__Bacteroidia;o__SpSt-205;f__SpSt-205;g__;s__	Bacteroidia bacterium [class]	68.63	6.34	100	0.323992	1559.55	319	1616577	0	5430	103	2970	260	2504	17056	0	0	0.56958	0.02014	3300028839	475303863	1088432	SM2	170627E	SAMN26200799	Lower Geyser Basin	Sentinel Meadows	Orange/yellow mat	44.5684	-110.864	2199	8.1	51.4	2748	n/d	n/d	n/d	n/d	0.54	n/d	1.28	6.37	0.15	n/d	8.88	13.76	0.35
SM2.9A	PRJNA807728	d__Bacteria;p__Cyanobacteria;c__Cyanobacteriia;o__PCC-7336;f__JA-3-3Ab;g__JA-3-3Ab;s__JA-3-3Ab sp000013205	Synechococcus-like bacterium A-type [species}	76.41	4.66	100	2.9993	14437.3	318	1908628	0	7328	85	3122	251	2506	35911	0	0	0.60789	0.01956	3300028839	475303863	1088432	SM2	170627E	SAMN26200799	Lower Geyser Basin	Sentinel Meadows	Orange/yellow mat	44.5684	-110.864	2199	8.1	51.4	2748	n/d	n/d	n/d	n/d	0.54	n/d	1.28	6.37	0.15	n/d	8.88	13.76	0.35
SM4.10	PRJNA807728	d__Bacteria;p__Bacteroidota;c__Kapabacteria;o__Kapabacteriales;f__NICIL-2;g__HRBIN21;s__HRBIN21 sp011373595	Ignavibacteriales bacterium [order]	95.9	0.27	0	1.0405	2678.56	53	1928602	0	66210	10	16252	30	2620	190127	14	65.116	0.64259	0.01199	3300038980	76631469	142361	SM4	180602L	SAMN26200806	Lower Geyser Basin	Sentinel Meadows	Orange/yellow mat	44.5666	-110.863	2200	8	62.3	2812	n/d	bdl	2.4	1.69	0.36	6.18	1.5	7.69	0.18	0.009	9.26	14.43	0.33
SM4.11	PRJNA807728	d__Bacteria;p__Thermotogota;c__Thermotogae;o__Thermotogales;f__Thermotogaceae;g__Pseudothermotoga_A;s__	Pseudothermatoga sp. [genus]	79.39	0	0	0.326529	840.579	262	1744935	0	7732	73	3558	205	2501	33563	0	0	0.49897	0.01193	3300038980	76631469	142361	SM4	180602L	SAMN26200806	Lower Geyser Basin	Sentinel Meadows	Orange/yellow mat	44.5666	-110.863	2200	8	62.3	2812	n/d	bdl	2.4	1.69	0.36	6.18	1.5	7.69	0.18	0.009	9.26	14.43	0.33
SM4.12	PRJNA807728	d__Bacteria;p__Aquificota;c__Aquificae;o__Aquificales;f__Aquificaceae;g__Thermocrinis;s__	Thermocrinis sp. [genus]	51.73	0	0	6.89319	17745.1	157	690349	0	4454	52	2799	132	2508	15515	0	0	0.46355	0.02316	3300038980	76631469	142361	SM4	180602L	SAMN26200806	Lower Geyser Basin	Sentinel Meadows	Orange/yellow mat	44.5666	-110.863	2200	8	62.3	2812	n/d	bdl	2.4	1.69	0.36	6.18	1.5	7.69	0.18	0.009	9.26	14.43	0.33
SM4.13	PRJNA807728	d__Bacteria;p__Chloroflexota;c__Chloroflexia;o__Thermomicrobiales;f__Thermomicrobiaceae;g__Thermomicrobium;s__Thermomicrobium roseum	Thermomicrobium roseum [species]	88.79	1.51	0	0.434383	1118.23	352	2130377	0	7361	95	3157	277	2503	30562	0	0	0.6367	0.0227	3300038980	76631469	142361	SM4	180602L	SAMN26200806	Lower Geyser Basin	Sentinel Meadows	Orange/yellow mat	44.5666	-110.863	2200	8	62.3	2812	n/d	bdl	2.4	1.69	0.36	6.18	1.5	7.69	0.18	0.009	9.26	14.43	0.33
SM4.2	PRJNA807728	d__Bacteria;p__Chloroflexota;c__Anaerolineae;o__Thermoflexales;f__J036;g__Roseilinea;s__	Roseilinea sp. [genus]	86.82	0.91	0	3.84387	9895.23	300	2668260	0	13766	63	3771	216	2500	46779	0	0	0.63552	0.02622	3300038980	76631469	142361	SM4	180602L	SAMN26200806	Lower Geyser Basin	Sentinel Meadows	Orange/yellow mat	44.5666	-110.863	2200	8	62.3	2812	n/d	bdl	2.4	1.69	0.36	6.18	1.5	7.69	0.18	0.009	9.26	14.43	0.33
SM4.3A	PRJNA807728	d__Bacteria;p__Cyanobacteria;c__Cyanobacteriia;o__PCC-7336;f__JA-3-3Ab;g__JA-3-3Ab;s__	Synechococcus-like bacterium A'-type [species}	94.74	0.88	100	15.8645	40839.8	178	1939394	0	17613	34	4228	120	2507	67849	3	9.708	0.6027	0.01601	3300038980	76631469	142361	SM4	180602L	SAMN26200806	Lower Geyser Basin	Sentinel Meadows	Orange/yellow mat	44.5666	-110.863	2200	8	62.3	2812	n/d	bdl	2.4	1.69	0.36	6.18	1.5	7.69	0.18	0.009	9.26	14.43	0.33
SM4.3B	PRJNA807728	d__Bacteria;p__Cyanobacteria;c__Cyanobacteriia;o__PCC-7336;f__JA-3-3Ab;g__JA-3-3Ab;s__JA-3-3Ab sp000013205	Synechococcus-like bacterium A-type [species}	64.04	0	0	5.14195	13236.9	247	1770603	0	8652	61	3480	188	2500	32411	0	0	0.60683	0.02069	3300038980	76631469	142361	SM4	180602L	SAMN26200806	Lower Geyser Basin	Sentinel Meadows	Orange/yellow mat	44.5666	-110.863	2200	8	62.3	2812	n/d	bdl	2.4	1.69	0.36	6.18	1.5	7.69	0.18	0.009	9.26	14.43	0.33
SM4.4	PRJNA807728	d__Bacteria;p__Planctomycetota;c__Planctomycetes;o__Gemmatales;f__Gemmataceae;g__JACEFB01;s__	Gemmataceae bacterium [family]	57.46	1.14	0	0.383284	986.683	549	2820523	0	5500	162	2958	445	2505	22812	0	0	0.57269	0.02415	3300038980	76631469	142361	SM4	180602L	SAMN26200806	Lower Geyser Basin	Sentinel Meadows	Orange/yellow mat	44.5666	-110.863	2200	8	62.3	2812	n/d	bdl	2.4	1.69	0.36	6.18	1.5	7.69	0.18	0.009	9.26	14.43	0.33
SM4.5	PRJNA807728	d__Bacteria;p__Armatimonadota;c__HRBIN16;o__HRBIN16;f__HRBIN16;g__HRBIN16;s__	Armatimonadetes bacterium [phylum]	94.36	0	0	1.21416	3125.6	235	3180234	0	19224	47	6318	156	2548	88632	7	14.813	0.59571	0.01501	3300038980	76631469	142361	SM4	180602L	SAMN26200806	Lower Geyser Basin	Sentinel Meadows	Orange/yellow mat	44.5666	-110.863	2200	8	62.3	2812	n/d	bdl	2.4	1.69	0.36	6.18	1.5	7.69	0.18	0.009	9.26	14.43	0.33
SM4.6	PRJNA807728	d__Bacteria;p__Bacteroidota;c__Chlorobia;o__Chlorobiales;f__Chloroherpetonaceae;g__Thermochlorobacter;s__Thermochlorobacter aerophilum	Thermochlorobacter thermophilum [species]	97.81	2.46	20	1.25233	3223.87	66	2804942	0	79497	11	19479	37	3855	209688	20	71.024	0.47968	0.01466	3300038980	76631469	142361	SM4	180602L	SAMN26200806	Lower Geyser Basin	Sentinel Meadows	Orange/yellow mat	44.5666	-110.863	2200	8	62.3	2812	n/d	bdl	2.4	1.69	0.36	6.18	1.5	7.69	0.18	0.009	9.26	14.43	0.33
SM4.7	PRJNA807728	d__Bacteria;p__Chloroflexota;c__Chloroflexia;o__Chloroflexales;f__Roseiflexaceae;g__Roseiflexus;s__	Roseiflexus sp. [genus]	97.86	0.92	0	7.06919	18198.1	288	4827430	0	27985	58	7058	179	2533	102500	12	16.322	0.58515	0.01891	3300038980	76631469	142361	SM4	180602L	SAMN26200806	Lower Geyser Basin	Sentinel Meadows	Orange/yellow mat	44.5666	-110.863	2200	8	62.3	2812	n/d	bdl	2.4	1.69	0.36	6.18	1.5	7.69	0.18	0.009	9.26	14.43	0.33
SM4.9	PRJNA807728	d__Bacteria;p__Deinococcota;c__Deinococci;o__Deinococcales;f__Thermaceae;g__Thermus;s__Thermus aquaticus	Thermus aquaticus [species]	51.85	0.21	0	1.72133	4431.22	285	1093145	0	3721	103	2678	243	2500	12891	0	0	0.67665	0.02243	3300038980	76631469	142361	SM4	180602L	SAMN26200806	Lower Geyser Basin	Sentinel Meadows	Orange/yellow mat	44.5666	-110.863	2200	8	62.3	2812	n/d	bdl	2.4	1.69	0.36	6.18	1.5	7.69	0.18	0.009	9.26	14.43	0.33
WCA1.1	PRJNA807728	d__Bacteria;p__Chloroflexota;c__Chloroflexia;o__Chloroflexales;f__Chloroflexaceae;g__Chloroflexus;s__Chloroflexus sp000735195	Chloroflexus sp. [genus]	99.06	0	0	0.626974	2224.41	252	4459000	0	27364	50	7642	165	2574	121064	13	20.057	0.53947	0.01588	3300028816	104661654	234717	WCA1	170629F	SAMN26200801	Lower Geyser Basin	White Creek Area	Green filaments	44.5325	-110.798	2237	8.8	71	2910	n/d	n/d	n/d	3.12	2.33	4.63	1.14	6.94	0.16	n/d	7.15	15.08	0.55
WCA1.11	PRJNA807728	d__Bacteria;p__Deinococcota;c__Deinococci;o__Deinococcales;f__Thermaceae;g__Thermus;s__Thermus aquaticus	Thermus aquaticus [species]	58.37	0.85	0	3.88204	13772.9	316	1372205	0	4529	103	2769	265	2503	15233	0	0	0.67597	0.02458	3300028816	104661654	234717	WCA1	170629F	SAMN26200801	Lower Geyser Basin	White Creek Area	Green filaments	44.5325	-110.798	2237	8.8	71	2910	n/d	n/d	n/d	3.12	2.33	4.63	1.14	6.94	0.16	n/d	7.15	15.08	0.55
WCA1.12	PRJNA807728	d__Bacteria;p__Cyanobacteria;c__Cyanobacteriia;o__PCC-7336;f__JA-3-3Ab;g__JA-3-3Ab;s__	Synechococcus-like bacterium A'-type [species}	96.49	0	0	26.4153	93718.1	203	2153754	0	15449	43	4977	142	2503	57230	2	4.979	0.60258	0.01645	3300028816	104661654	234717	WCA1	170629F	SAMN26200801	Lower Geyser Basin	White Creek Area	Green filaments	44.5325	-110.798	2237	8.8	71	2910	n/d	n/d	n/d	3.12	2.33	4.63	1.14	6.94	0.16	n/d	7.15	15.08	0.55
WCA1.13	PRJNA807728	d__Bacteria;p__Bacteroidota;c__Chlorobia;o__Chlorobiales;f__Chloroherpetonaceae;g__Thermochlorobacter;s__Thermochlorobacter aerophilum	Thermochlorobacter thermophilum [species]	93.17	1.91	0	0.204398	725.171	240	2502908	0	14827	55	4603	172	2528	72722	1	2.906	0.47977	0.01434	3300028816	104661654	234717	WCA1	170629F	SAMN26200801	Lower Geyser Basin	White Creek Area	Green filaments	44.5325	-110.798	2237	8.8	71	2910	n/d	n/d	n/d	3.12	2.33	4.63	1.14	6.94	0.16	n/d	7.15	15.08	0.55
WCA1.4	PRJNA807728	d__Bacteria;p__Armatimonadota;c__HRBIN16;o__HRBIN16;f__HRBIN16;g__HRBIN16;s__	Armatimonadetes bacterium [phylum]	93.43	6.77	4.17	0.755526	2680.49	373	3356609	0	14838	68	3378	257	2503	51902	1	1.546	0.58566	0.01917	3300028816	104661654	234717	WCA1	170629F	SAMN26200801	Lower Geyser Basin	White Creek Area	Green filaments	44.5325	-110.798	2237	8.8	71	2910	n/d	n/d	n/d	3.12	2.33	4.63	1.14	6.94	0.16	n/d	7.15	15.08	0.55
WCA1.5	PRJNA807728	d__Bacteria;p__Aquificota;c__Aquificae;o__Aquificales;f__Aquificaceae;g__Thermocrinis;s__	Thermocrinis sp. [genus]	82.75	1.32	100	6.96682	24717.2	168	1219538	0	9678	33	3285	126	2532	36581	0	0	0.45633	0.0279	3300028816	104661654	234717	WCA1	170629F	SAMN26200801	Lower Geyser Basin	White Creek Area	Green filaments	44.5325	-110.798	2237	8.8	71	2910	n/d	n/d	n/d	3.12	2.33	4.63	1.14	6.94	0.16	n/d	7.15	15.08	0.55
WCA1.6	PRJNA807728	d__Bacteria;p__Chloroflexota;c__Chloroflexia;o__Thermomicrobiales;f__Thermomicrobiaceae;g__Thermomicrobium;s__Thermomicrobium roseum	Thermomicrobium roseum [species]	95.33	0	0	0.492457	1747.16	198	2696373	0	22233	35	5538	130	2542	83478	6	13.822	0.64161	0.02702	3300028816	104661654	234717	WCA1	170629F	SAMN26200801	Lower Geyser Basin	White Creek Area	Green filaments	44.5325	-110.798	2237	8.8	71	2910	n/d	n/d	n/d	3.12	2.33	4.63	1.14	6.94	0.16	n/d	7.15	15.08	0.55
WCA1.7	PRJNA807728	d__Bacteria;p__Chloroflexota;c__Chloroflexia;o__Chloroflexales;f__Roseiflexaceae;g__Roseiflexus;s__	Roseiflexus sp. [genus]	99.69	0.92	0	14.6513	51980.3	206	4972449	0	44948	36	11463	119	2506	257095	32	46.271	0.58504	0.01779	3300028816	104661654	234717	WCA1	170629F	SAMN26200801	Lower Geyser Basin	White Creek Area	Green filaments	44.5325	-110.798	2237	8.8	71	2910	n/d	n/d	n/d	3.12	2.33	4.63	1.14	6.94	0.16	n/d	7.15	15.08	0.55
WCA1.9	PRJNA807728	d__Bacteria;p__Bacteroidota;c__Kapabacteria;o__Kapabacteriales;f__NICIL-2;g__HRBIN21;s__HRBIN21 sp011373595	Ignavibacteriales bacterium [order]	95.9	0.55	100	0.69746	2474.48	58	1915859	0	55864	11	16750	36	2836	150979	13	56.355	0.64519	0.00989	3300028816	104661654	234717	WCA1	170629F	SAMN26200801	Lower Geyser Basin	White Creek Area	Green filaments	44.5325	-110.798	2237	8.8	71	2910	n/d	n/d	n/d	3.12	2.33	4.63	1.14	6.94	0.16	n/d	7.15	15.08	0.55
WCA2.11	PRJNA807728	d__Bacteria;p__Chloroflexota;c__Anaerolineae;o__Thermoflexales;f__Thermoflexaceae;g__Thermoflexus;s__	Thermoflexus sp. [genus]	79.45	1.52	33.33	0.780761	3004.11	420	2758687	0	7676	98	3221	325	2502	38460	0	0	0.66452	0.02232	3300028617	131707792	292784	WCA2	170629H	SAMN26200802	Lower Geyser Basin	White Creek Area	Green filaments and mat	44.5325	-110.798	2236	8.6	69.4	2751	15900	n/d	n/d	1.25	0.36	3.96	1.13	6.89	0.15	n/d	9.07	14.7	0.53
WCA2.12	PRJNA807728	d__Bacteria;p__Chloroflexota;c__Anaerolineae;o__SBR1031;f__UBA2796;g__CP2-2F;s__	Anaerolineae bacterium [class]	82.27	0.91	0	0.176606	679.523	320	2630482	0	9919	84	4160	243	2504	52889	1	2.011	0.61287	0.01712	3300028617	131707792	292784	WCA2	170629H	SAMN26200802	Lower Geyser Basin	White Creek Area	Green filaments and mat	44.5325	-110.798	2236	8.6	69.4	2751	15900	n/d	n/d	1.25	0.36	3.96	1.13	6.89	0.15	n/d	9.07	14.7	0.53
WCA2.14	PRJNA807728	d__Bacteria;p__Bipolaricaulota;c__Bipolaricaulia;o__RBG-16-55-9;f__DRXL01;g__DRXL01;s__	Bipolaricaulia bacterium [class]	54.47	0	0	0.119829	461.061	208	935549	0	4638	71	2895	174	2510	13742	0	0	0.58655	0.02054	3300028617	131707792	292784	WCA2	170629H	SAMN26200802	Lower Geyser Basin	White Creek Area	Green filaments and mat	44.5325	-110.798	2236	8.6	69.4	2751	15900	n/d	n/d	1.25	0.36	3.96	1.13	6.89	0.15	n/d	9.07	14.7	0.53
WCA2.16	PRJNA807728	d__Bacteria;p__WOR-3;c__Hydrothermia;o__LBFQ01;f__LBFQ01;g__Caldipriscus;s__Caldipriscus sp000980735	Candidatus Caldipriscus sp. [genus]	68.17	1.83	16.67	0.260623	1002.79	167	1216223	0	9143	49	3985	129	2519	25511	0	0	0.44368	0.01504	3300028617	131707792	292784	WCA2	170629H	SAMN26200802	Lower Geyser Basin	White Creek Area	Green filaments and mat	44.5325	-110.798	2236	8.6	69.4	2751	15900	n/d	n/d	1.25	0.36	3.96	1.13	6.89	0.15	n/d	9.07	14.7	0.53
WCA2.17	PRJNA807728	d__Bacteria;p__Chloroflexota;c__Chloroflexia;o__Thermomicrobiales;f__Thermomicrobiaceae;g__Thermomicrobium;s__Thermomicrobium roseum	Thermomicrobium roseum [species]	98.13	0.93	100	0.488387	1879.15	206	2798893	0	23645	36	5716	134	2508	82929	7	18.521	0.64228	0.0303	3300028617	131707792	292784	WCA2	170629H	SAMN26200802	Lower Geyser Basin	White Creek Area	Green filaments and mat	44.5325	-110.798	2236	8.6	69.4	2751	15900	n/d	n/d	1.25	0.36	3.96	1.13	6.89	0.15	n/d	9.07	14.7	0.53
WCA2.3	PRJNA807728	d__Bacteria;p__Chloroflexota;c__Chloroflexia;o__Chloroflexales;f__Roseiflexaceae;g__Roseiflexus;s__	Roseiflexus sp. [genus]	98.78	1.83	0	0.243523	936.997	316	4697169	0	22164	70	7590	214	2505	61768	6	7.018	0.5843	0.01657	3300028617	131707792	292784	WCA2	170629H	SAMN26200802	Lower Geyser Basin	White Creek Area	Green filaments and mat	44.5325	-110.798	2236	8.6	69.4	2751	15900	n/d	n/d	1.25	0.36	3.96	1.13	6.89	0.15	n/d	9.07	14.7	0.53
WCA2.4	PRJNA807728	d__Bacteria;p__Cyanobacteria;c__Cyanobacteriia;o__PCC-7336;f__JA-3-3Ab;g__JA-3-3Ab;s__	Synechococcus-like bacterium A'-type [species}	86.84	0	0	30.7578	118345	236	1875542	0	11419	53	3436	171	2504	43017	0	0	0.60244	0.01879	3300028617	131707792	292784	WCA2	170629H	SAMN26200802	Lower Geyser Basin	White Creek Area	Green filaments and mat	44.5325	-110.798	2236	8.6	69.4	2751	15900	n/d	n/d	1.25	0.36	3.96	1.13	6.89	0.15	n/d	9.07	14.7	0.53
WCA2.6	PRJNA807728	d__Bacteria;p__Cyanobacteria;c__Cyanobacteriia;o__PCC-7336;f__JA-3-3Ab;g__JA-3-3Ab;s__	Synechococcus-like bacterium A'-type [species}	81.886	1.97562	43.0099	3.5496	11212.5	283.642	2.34277e+06	0	15860.5	76.1692	5318.23	216.376	2588	57480.1	3.33192	8.35608	0.561007	0.0200056	3.30003e+09	2.0498e+08	448514	18WCA1	180603R	SAMN26200808	Lower Geyser Basin	White Creek Area	Green filaments	44.5458	-110.741	2226.93	8.64813	61.3737	3392.89	n/d	14.3	bdl	0.748207	0.0948837	3.33958	1.33073	7.72178	0.221495	0.00763636	7.84987	15.3371	0.427774
WCA2.7	PRJNA807728	d__Bacteria;p__Chloroflexota;c__Chloroflexia;o__Thermomicrobiales;f__Thermomicrobiaceae;g__Thermomicrobium;s__Thermomicrobium roseum	Thermomicrobium roseum [species]	81.8883	1.98006	43.1188	3.55638	11255.2	283.585	2.34191e+06	0	15852.1	76.1699	5317.71	216.345	2510	57453.8	3.33068	8.34797	0.561053	0.0200066	3.30003e+09	2.05044e+08	448796	18WCA1	180603R	SAMN26200808	Lower Geyser Basin	White Creek Area	Green filaments	44.5454	-110.74	2226.73	8.65081	61.3614	3396.55	n/d	14.3	bdl	0.728645	0.0583721	3.33578	1.33178	7.70958	0.218737	0.00757312	7.86572	15.3342	0.42722
WCA2.8	PRJNA807728	d__Bacteria;p__Bipolaricaulota;c__Bipolaricaulia;o__RBG-16-55-9;f__DRXL01;g__DRXL01;s__	Bipolaricaulia bacterium [class]	81.8906	1.9845	43.2276	3.56316	11297.9	283.528	2.34105e+06	0	15843.7	76.1705	5317.19	216.313	2612	57427.5	3.32944	8.33986	0.5611	0.0200076	3.30003e+09	2.05108e+08	449079	18WCA1	180603R	SAMN26200808	Lower Geyser Basin	White Creek Area	Green filaments	44.5451	-110.738	2226.54	8.6535	61.349	3400.22	n/d	14.3	bdl	0.709082	0.0218605	3.33197	1.33282	7.69739	0.21598	0.00750988	7.88157	15.3313	0.426665
[truncated: 36 more columns]

## Sheet: Sheet1
Anaerolineaceae bacterium [family]	Deltaproteobacteria bacterium [class]
Anaerolineae bacterium [class]	Anaerolineae bacterium [class]
Anaerolineales bacterium [order]	Anaerolineales bacterium [order]
Armatimonadetes bacterium [phylum]	Armatimonadetes bacterium [phylum]
Bacteroidetes bacterium [phylum]	Bacteroidetes bacterium [phylum]
Bacteroidia bacterium [class]	Bacteroidia bacterium [class]
Bipolaricaulaceae bacterium [family]	Bipolaricaulaceae bacterium [family]
Bipolaricaulia bacterium [class]	Bipolaricaulia bacterium [class]
Brevinematia bacterium [class]	Brevinematia bacterium [class]
Bryobacteriaceae bacterium [family]	Bryobacteriaceae bacterium [family]
Caldilinea aerophila [species]	Caldilinea aerophila [species]
Caldimicrobium sp. [genus]	Caldimicrobium sp. [genus]
Caldipriscus sp. [genus]	Caldipriscus sp. [genus]
Candidate division WOR-3 bacterium [phylum]	Candidate division WOR-3 bacterium [phylum]
Chloracidobacterium sp. [genus]	Chloracidobacterium sp. [genus]
Chloracidobacterium thermophilum [species]	Chloracidobacterium thermophilum [species]
Chloroflexaceae bacterium [family]	Chloroflexaceae bacterium [family]
Chloroflexus sp. [genus]	Chloroflexus sp. [genus]
Chloroherpetonaceae bacterium [family]	Chloroherpetonaceae bacterium [family]
Coleofasciculacea bacterium [family]	Coleofasciculacea bacterium [family]
Cyanobacteriia bacterium [class]	Cyanobacteriia bacterium [class]
Cytophagales bacterium [order]	Cytophagales bacterium [order]
Deltaproteobacteria bacterium [class]	Deltaproteobacteria bacterium [class]
Fimbriimonadales bacterium [order]	Fimbriimonadales bacterium [order]
Flavobaceriales bacterium [order]	Flavobaceriales bacterium [order]
Geminicoccaceae bacterium [family]	Geminicoccaceae bacterium [family]
Gemmataceae bacterium [family]	Gemmataceae bacterium [family]
Gemmatales bacterium [order]	Gemmatales bacterium [order]
Gloeomargarita sp. [genus]	Gloeomargarita sp. [genus]
Hydrogenophilus sp. [genus]	Hydrogenophilus sp. [genus]
Ignavibacteria bacterium [class]	Ignavibacteria bacterium [class]
Ignavibacteriales bacterium [order]	Ignavibacteriales bacterium [order]
Leptonemaceae bacterium [family]	Leptonemaceae bacterium [family]
Leptospiraceae bacterium [family]	Leptospiraceae bacterium [family]
Meiothermus sp. [genus]	Meiothermus sp. [genus]
Neosynechococcaceae bacterium [family]	Neosynechococcaceae bacterium [family]
Patescibacteria bacterium [phylum]	Patescibacteria bacterium [phylum]
Pseudanabaenaceae bacterium [family]	Pseudanabaenaceae bacterium [family]
Pseudothermatoga sp. [genus]	Pseudothermatoga sp. [genus]
Pyrimonadaceae bacterium [family]	Pyrimonadaceae bacterium [family]
Raineya sp. [genus]	Raineya sp. [genus]
Roseiflexus sp. [genus]	Roseiflexus sp. [genus]
Roseilinea sp. [genus]	Roseilinea sp. [genus]
Saprospiraceae bacterium [family]	Saprospiraceae bacterium [family]
Sphingobacteriia bacterium [class]	Sphingobacteriia bacterium [class]
Synechococcaceae bacterium [family]	Synechococcaceae bacterium [family]
Synechococcus A-like [species]	Synechococcus A-like [species]
Synechococcus A'-like [species]	Synechococcus A'-like [species]
Synechococcus B'-like [species]	Synechococcus B'-like [species]
Thermochlorobacter sp. [genus]	Thermochlorobacter sp. [genus]
Thermochlorobacter thermophilum [species]	Thermochlorobacter thermophilum [species]
Thermocrinis sp. [genus]	Thermocrinis sp. [genus]
Thermodesulfobacteria bacterium [phylum]	Thermodesulfobacteria bacterium [phylum]
Thermodesulfovibrionales bacterium [order]	Thermodesulfovibrionales bacterium [order]
Thermoflexus sp. [genus]	Thermoflexus sp. [genus]
Thermomicrobium thermophilum [species]	Thermomicrobium thermophilum [species]
Thermus aquaticus [species]	Thermus aquaticus [species]
Thermus sp. [genus]	Thermus sp. [genus]
Thiotrichales bacterium [order]	Thiotrichales bacterium [order]
Verrucomicrobiae bacterium [class]	Verrucomicrobiae bacterium [class]
