# Supplementary material for: Distribution and Genomic Variation of Thermophilic Cyanobacteria in Diverse Microbial Mats at the Upper Temperature Limits of Photosynthesis
Source: mSystems. 2022 Aug 18;7(5):e00317-22. doi: 10.1128/msystems.00317-22 (PMC9600594; doi:10.1128/msystems.00317-22)
Supplement: DATA SET S4 [file msystems.00317-22-s0004.xlsx]

## Sheet: Suppl. File 4 - AB-lineage gene
gene_cluster	MAG / Genome	clade	num_genomes_gene_cluster_has_hits	num_genes_in_gene_cluster	functional_homogeneity_index	geometric_homogeneity_index	EGGNOG_GO_TERMS	EGGNOG_KEGG_MODULE	EGGNOG_CAZy	COG20_FUNCTION_ACC	COG20_CATEGORY	EGGNOG_KEGG_KO	EGGNOG_BACT	aa_sequence
1	SM4.3A	A'-like	14	111	0.836215	0.651932				COG0675	Mobilome: prophages, transposons	ko:K07496	Transposase	MASPYIPPYTGGLGGGGIRERSHRPPRSKTERRRSNSWAFYQLRQFVHYKAARAGIQVVVVPPAYSSQTCHQCFWIEQREGKHFRCVNPLCGWEGDADFNGANGIALLGVAVNQPPYIPPHAGGCRGARGWLANCRATKSPLRTPLNPP
1	IGB1.12	A	14	111	0.836215	0.651932				COG0675	Mobilome: prophages, transposons	ko:K07496	Transposase	MQTWVNPCICKAIVSRAKATNSTIALEDLTGIGERVNQPPRSKTERRRSNSWAFYQLRQFVHYKALRAGVTVVVVPPAYTSQICHQCLWIGQREGKRFRCVNPACSWEGDADYALASAKRSAYVIALLGAAVNRPPYIPLPPVYGGQSEPGSLQLLAAVNPL
1	IGB1.12	A	14	111	0.836215	0.651932				COG0675	Mobilome: prophages, transposons	ko:K07496	Transposase	MTQTLTISCKLKVSEAQAAKLDATLDAFAQALNWVNQSTPEKVVVKLHSLCYYEIRARFGLSSNLAGQVCRRVAGSRKVAKQKNRPVKAFKAGFVTYDARIFSFREKDWTVSLTTVEGQERFELAMGNYQRGMLAGTHPKAATLVKRQDGSYYIQICVEHDLPEPQNTPKAIGVDLGRTDIAHTSEGDNWSGQQLSRVRDHYSRLRAVLQRKASKGTRSSRRRCRQLLQRLSGRERRFQTWVNHCISKAIVSRVQATHSFIALEDLTGIRERVNQQPRSKTERRRSNSWAFYQLRQFVQYKAARAGIRVVLVPPAYSSQTCHQCLWIGQRERKRFRCVNPACGWEGDADYNGANVIALLGAGRGAVGAG
1	IGB1.12	A	14	111	0.836215	0.651932				COG0675	Mobilome: prophages, transposons	ko:K07496	Transposase	MASPYIPPYTGGLGGGGIRERSHRPPRSKTERRRSNSWAFYQLRQFVHYKAARAGIQVVVVPPAYSSQTCHQCFWIEQREGKHFRCVNPLCGWEGDADFNGANGIALLGVAVNQPPYIPPHAGGQEGGPWLACQLQGYQKPASYPCLLYTSPSPRDRG
1	IGB1.12	A	14	111	0.836215	0.651932				COG0675	Mobilome: prophages, transposons	ko:K07496	Transposase	MTYAARIFSFRAKDWTVSLTTVEGRERLELSIGNYQRGMLAGTNPQSATLSKRVLTTICVETQPPELQTAAKAIGVDLGRRDIAHTSEGDPWNGQPLILVASGAPMQSQSGHKV
1	IGB1.12	A	14	111	0.836215	0.651932				COG0675	Mobilome: prophages, transposons	ko:K07496	Transposase	MTQVLTVSCKLKVSQSQAAKLDATMDAFVQALNWVNQNTPEKVVVKLQSLCYYQIRARFGLSSNLAQQVCRRVAGARKVARQRNRPVKEFKRRFVTYDARIFSFREKDWTVSLATVDGRERFELAIGNYQRGMLAGSNPKSATLVQRKDGSYSIQICVEAEPPKQQNTDKVIGVDLGRRDIAHTSEGDNWNGQQLNKVRDHYCRLRASLQRKASKGTRSCRRRCRQLLQRLSGKERRFQAWVNHSIAKRIVKAAQSLSACIAIEDLSGIRERTNQHPRSREERRRSNSWAFYQLRRFIEYKAVRAGVKVVVVPAAYTSQICHKCLHIHPDSAQSYRKGKQFKCGHCGWEGDADFNGAKVIALLGAAVNQPRGSWLACQLQGYRSRQRAGGLKPALYCEA…
1	IGB1.12	A	14	111	0.836215	0.651932				COG0675	Mobilome: prophages, transposons	ko:K07496	Transposase	MRTTYNRDMAQVLTISCKLKVSVSQAAKLDATLDAFAKALNCVNENTPEKIVVKLQSLCYREIRTRFGLSSNLAQQVCRRLAGARKVAQQKNRPVKAFKSGFVTYDARIFSFREKDWTVSLTTVEGRERFELDIGHYQRGLLAGSNPKAATLVKCQGGSYSIQIGVESEVPEPEHAVKAIGVDLGRRDIAHTSEGDNWN
1	RCA3.9A	A	14	111	0.836215	0.651932				COG0675	Mobilome: prophages, transposons	ko:K07496	Transposase	MQTWVNPCICKAIVSRAKATNSTIALEDLTGIGERVNQPPRSKTERRRSNSWAFYQLRQFVHYKALRAGVKVVVVPPAYTSQICHQCLWIGQREGKRFRCVNPACSWEGDADYALASAKRSAYVIALLGAAVNRPPYIPPPPVYGGQSEPGSLQLLAAVNPL
1	RCA3.9A	A	14	111	0.836215	0.651932				COG0675	Mobilome: prophages, transposons	ko:K07496	Transposase	MTQTLTISCKLKVSEAQAAKLDATLDAFAQALNWVNQSTPEKVVVKLHSLCYYEIRARFGLSSNLAGQVCRRVAGSRKVAKQKNRPVKAFKAGFVTYDARIFSFREKDWTVSLTTVEGQERFELAMGNYQRGMLAGTHPKAATLVKRQDGSYYIQICVEHDLPEPQNTPKAIGVDLGRTDIAHTSEGDNWSGQQLSRVRDHYSRLRAVLQRKASKGTRSSRRRCRQLLQRLSGRERRFQTWVNHCISKAIVSRVQATHSFIALEDLTGIRERVNQQPRSKTERRRSNSWAFYQLRQFVQYKAARAGIRVVLVPPAYSSQTCHQCLWIGQRERKRFRCVNPACGWEGDADYNGANVIALLGAAVNQPPSIPPPPVYGGRSEPGSLLMSEPGDLPAGSLSDC
1	RCA3.9A	A	14	111	0.836215	0.651932				COG0675	Mobilome: prophages, transposons	ko:K07496	Transposase	MRTTYNRDMAQVLTISCKLKVSVSQAAKLDATLDAFAKALNCVNENTPEKIVVKLQSLCYREIRTRFGLSSNLAQQVCRRLAGARKVAQQKNRPVKAFKSGFVTYDARIFSFREKDWTVSLTTVEGRERFELDIGHYQRGLLAGSNPKAATLVKRQGGSYSIQIGVESEVPEPEHAVKAIGVDLGRRDIAHTSEGDNWNGQQLNQVRDHYSRLRGVLQRKASKGTRSTRRRCQQLLQRLSGRERRFQTWVNHCISKSIVARALATHRFIALEDLTGIRERVNRQPRSKTERRRANSWAFYQLRQFVHYKAMRAGVKVVVVSPAYSSQTCHQCLWIGQREGKHFRCVNPACGWEGDADLNGANGIALLGVAVNQPPYIPPHAGGCRGVRGWLASCRATKS…
1	RCA3.9A	A	14	111	0.836215	0.651932				COG0675	Mobilome: prophages, transposons	ko:K07496	Probable transposase	MKYNGLMSQVLTISCKLKAFPSQAAKLDATMDAFVQALNWVNQNTQEKIVVKLQSLCYYEIRARFGLSSNLAQQVCRRVAGSRKVARQRNRPVKEFKRRFVTYDARIFSFREKDWTVSLTTVEGRERFELAIGNYQRGMLAGSNPKSATLVQRKDGSYYIQICVEKNPPKQQDTDRVIGVDFGRTDIAHTSEGDNWNGQQLNRIRDHHSRLRAALQRKASKGTRSSRRRCRQLLQRLSGKERRFQVWVNHRISKAIVSRAKATNSAIALEDLTGIRERVNQQPRSKTERRRANSWAFYQLRQFLEYKALRAGVALILVPPAYTSQTCHRCLHIHPDPAQSYRSGKSFKCGHCGWEGDADLNGANVIALLGAAVNQPRGSGLFCSLVGQSRLRATESPLR…
1	RCA3.9A	A	14	111	0.836215	0.651932				COG0675	Mobilome: prophages, transposons	ko:K07496	Transposase	MASPYIPPYTGGLGGGGIRERSHRPPRSKTERRRSNSWAFYQLRQFVHYKAARAGIQVVVVPPAYSSQTCHQCFWIEQREGKHFRCVNPLCGWEGDADFNGANGIALLGVAVNQPPYIPPHAGGCRGA
1	RCA3.9A	A	14	111	0.836215	0.651932				COG0675	Mobilome: prophages, transposons	ko:K07496	Transposase	MTYAARIFSFRAKDWTVSLTTVEGRERLELSIGNYQRGMLAGTNPQSATLSKRVLTTICVETQPPELQTAAKAIGVDLGRRDIAHTSEGDPWNGQPLILVASGAPMQSQSGHKV
1	RCA3.9A	A	14	111	0.836215	0.651932				COG0675	Mobilome: prophages, transposons	ko:K07496	Probable transposase	MTYAARIFSFRAKDWTVSLTTVEGRERLELSIGNYQRGMLAGTNPQSATVVKRKEGSYSIQICVEHDLPEPQNTAKVMGVDLGRKDIAHTSEGDNWHGQPLNQVRDHYFWLRAILQQKASQGRRSSRRRCRELLQRLSGQERRLQTWVNPCISKAIVSRAKATDSTIAWADLTGIRERVNSQPRNKTERRRSNSWAFYQLRQFVYYKALRAGVKVVVGRRLQRSVSISEA
1	RCA4.11B	A	14	111	0.836215	0.651932				COG0675	Mobilome: prophages, transposons	ko:K07496	Transposase	MTQTLTISCKLKVSEAQAAKLDATLDAFAQALNWVNQSTPEKVVVKLHSLCYYEIRARFGLSSNLAGQVCRRVAGSRKVAKQKNRPVKAFKAGFVTYDARIFSFREKDWTVSLTTVEGQERFELAMGNYQRGMLAGTHPKAATLVKRQDGSYYIQICVEHDLPEPQNTPKAIGVDLGRTDIAHTSEGDNWSGQQLSRVRDHYSRLRAVLQRKASKGTRSSRRRCRQLLQRLSGRERRFQTWVNHCISKAIVSRVQATHSFIALEDLTGIRERVNQQPRSKTERRRSNSWAFYQLRQFVQYKAARAGIRVVLVPPAYSSQTCHQCLWIGQRERKRFRCVNPACGWEGDADYNGANVIALLGAAVNQPPSIPLP
1	RCA4.11B	A	14	111	0.836215	0.651932				COG0675	Mobilome: prophages, transposons	ko:K07496	Transposase	MRTTYNRDMAQVLTISCKLKVSVSQAAKLDATLDAFAKALNCVNENTPEKIVVKLQSLCYREIRTRFGLSSNLAQQVCRRLAGARKVAQQKNRPVKAFKSGFVTYDARIFSFREKDWTVSLTTVEGRERFELDIGHYQRGLLAGSNPKAATLVKRQGGSYSIQIGVESEVPEPEHAVKAIGVDLGRRDIAHTSEGDNWNGQQLNQVRDHYSRLRGVLQRKASKGTRSTRRRCQQLLQRLSGRERRFQTWVNHCISKSIVARALATHRFIALEDLTGIRERVNRQPRSKTERRRANSWAFYQLRQFVHYKAMRAGVKVVVVSPAYSSQTCHQCLWIGQREGKHFRCVNPACGWEGDADLNGANGIALLGVAVNQPPYIPPHAGG
1	RCA4.11B	A	14	111	0.836215	0.651932				COG0675	Mobilome: prophages, transposons	ko:K07496	Transposase	MASPYIPPYTGGLGGGGIRERSHRPPRSKTERRRSNSWAFYQLRQFVHYKAARAGIQVVVVPPAYSSQTCHQCFWIEQREGKHFRCVNPLCGWEGDADFNGANGIALLGVAVNQPPYIPPHAGGCRGA
1	RCA4.11B	A	14	111	0.836215	0.651932				COG0675	Mobilome: prophages, transposons	ko:K07496	Probable transposase	MTYAARIFSFRAKDWTVSLTTVEGRERLELSIGNYQRGMLAGTNPQSATVVKRKEGSYSIQICVEHDLPEPQNTAKVMGVDLGRKDIAHTSEGDNWHGQPLNQVRDHYFWLRAILQQKASQGRRSSRRRCRELLQRLSGQERRLQTWVNPCISKAIVSRAKATDSTIAWADLTGIRERVNSQPRNKTERRRSNSWAFYQLRQFVYYKALRAGVKVVVGRRLQRSVSISEA
1	RCA5.7	A	14	111	0.836215	0.651932				COG0675	Mobilome: prophages, transposons	ko:K07496	Transposase	MQTWVNPCICKAIVSRAKATNSTIALEDLTGIGERVNQPPRSKTERRRSNSWAFYQLRQFVHYKALRAGVTVVVVPPAYTSQICHQCLWIGQREGKRFRCVNPACSWEGDADYALASAKRSAYVIALLGAAVNRPPYIPLPPVYGGQSEPGSLQLLAAVNPL
1	RCA5.7	A	14	111	0.836215	0.651932				COG0675	Mobilome: prophages, transposons	ko:K07496	Transposase	MTQTLTISCKLKVSEAQAAKLDATLDAFAQALNWVNQSTPEKVVVKLHSLCYYEIRARFGLSSNLAGQVCRRVAGSRKVAKQKNRPVKAFKAGFVTYDARIFSFREKDWTVSLTTVEGQERFELAMGNYQRGMLAGTHPKAATLVKRQDGSYYIQICVEHDLPEPQNTPKAIGVDLGRTDIAHTSEGDNWSGQQLSRVRDHYSRLRAVLQRKASKGTRSSRRRCRQLLQRLSGRERRFQTWVNHCISKAIVSRVQATHSFIALEDLTGIRERVNQQPRSKTERRRSNSWAFYQLRQFVQYKAARAGIRVVLVPPAYSSQTCHQCLWIGQRERKRFRCVNPACGWEGDADYNGANVIALLGAAVNQPPSIPLPPC
1	RCA5.7	A	14	111	0.836215	0.651932				COG0675	Mobilome: prophages, transposons	ko:K07496	Probable transposase	MKYNELMSQVLTISCKLKAFPSQAAKLDATMDAFVQALNWVNQNTPEKVVVKLQSLCYYEIRARFGLSSNLAQQVCRRVAGSRKVARQRNRPVKEFKRRFVTYDARIFSFREKDWTVSLTTVEGRERFELAIGNYQRGMLAGSNPKSATLVQRKDGSYYIQICVEKNPPKQQDTDKVIGVDFGRTDIAHTSEGDNWNGQQLNRIRDHHSRLRAALQRKASKGTRSSRRRCRQLLQRLSGKERRFQVWVNHRISKAIVSRAKATNSAIALEDLTGIRERVNQQPRSKTERRRANSWAFYQLRQFLEYKALRAGVALILVPPAYTSQTCHRCLHIHPDPAQSYRSGKSFKCGHCGWEGDADLNGANVIALLGAAVNQPRGSGLFCSLVGQSRLRATESPLR…
1	RCA5.7	A	14	111	0.836215	0.651932				COG0675	Mobilome: prophages, transposons	ko:K07496	Transposase	MKYNELMSQVLTISCKLKVSPSQAAKLDATLEAFGQALNWVNQNTPEKVAVKLQSLCYREIRARFGLSSNLAQQVCRRVAGARKVARQRNRPVKEFKRRFVTYDARIFSFREKDWTVSLTTVEGRERFELAIGNYQRGMLAGSNPKSATLVQRKDGSYYIQICVEKKPPKQQDTDKVIGVDLGRTDIAHTSEGDNWNGQQLNRVRDHYSRLRAVLQRKASKGTRSSRRRCRELLQRLSGKERRFQAWVNHRISKAIVSRAKATNSAIALEDLTGIRERVNQQPRSKTERRRANSWAFYQLRQFLEYKARVAGVSLVLVPPAYTSQTCHKCLHIHPDPAQSYRSGKSFKCGHCGWEGDADLNGANVIALLGAVVNQPRGSGLFCSLVEQNRLRATESPLR…
1	RCA5.7	A	14	111	0.836215	0.651932				COG0675	Mobilome: prophages, transposons	ko:K07496	Transposase	MALGSAPTDSRAVKIERRRSNSWAFYQLKQFVQYKALRAGIQVGVVPPAYSSQTCHPCLWIGQREGKHFRCVNSVCGWKGDADFNGANVIALLGAAVNQPPYLPPYTGGWGAVGAR
1	RCA5.7	A	14	111	0.836215	0.651932				COG0675	Mobilome: prophages, transposons	ko:K07496	Transposase	LQQKASQGRRSSRRRCRELLQRLSGQERRLQTWVNPCISKAIVSRAKATDSTIAWADLTGIRERVNSQPRNKTERRRSNSWAFYQLRQFVYYKALRAGVKVVVGRRLQRSVSISEA
1	RCA5.7	A	14	111	0.836215	0.651932				COG0675	Mobilome: prophages, transposons	ko:K07496	Transposase	MTYAARIFSFRAKDWTVSLTTVEGRERLELSIGNYQRGMLAGTNPQSATVVKRKEGSYSIQICVEHDLPEPQNTAKVMGVDLGRKDIAHTSEGDNWHGQPLNQVRDHYFWLRAILQQKASQGRRSSRRRCRE
1	RCA5.7	A	14	111	0.836215	0.651932				COG0675	Mobilome: prophages, transposons	ko:K07496	Transposase	MRTTYNRDMAQVLTISCKLKVSVSQAAKLDATLDAFAKALNCVNENTPEKIVVKLQSLCYREIRTRFGLSSNLAQQVCRRLAGARKVAQQKNRPVKAFKSGFVTYDARIFSFREKDWTVSLTTVEGRERFELDIGHYQRGLLAGSNPKAATLVKRQGGSYSIQIGVESEVPEPEHAVKAIGVDLGRRDIAHTSEGDNWNGQQLNQVRDHYSRLRGVLQRKASKGTRSTRRRCQQLLQRLSGRERRFQTWVNHCISKSIVARALATHRFIALEDLTGIRERVNRQPRSKTERRRANSWAFYQLRQFVHYKAMRAGVKVVVV
1	RCA5.7	A	14	111	0.836215	0.651932				COG0675	Mobilome: prophages, transposons	ko:K07496	Transposase	MAGSRKVARQQNCPVKAFKAGFVTYDARIFSFRENDWTVSLTTVEGRERFELAIGNYQRGMLAGTNPKSATLVKRKEGSHYIQIGVEPDTPKAMGVDLGRRDIAHTSEEDNWNGQPLNQVRDHSSRLRASLQRKASQGTRSSRRRCRQLLQRLSGQERRLQTWVNPCISKAIVSRAQATHSFIALEDLSGIRERTNRQPRS
1	RCA5.7	A	14	111	0.836215	0.651932				COG0675	Mobilome: prophages, transposons	ko:K07496	Transposase	MTYAARIFSFRAKDWTVSLTTVEGRERLELSIGNYQRGMLAGTNPQSATVVKRKEGSYYDLCGTAGAANRG
1	SM1.7B	B'	14	111	0.836215	0.651932				COG0675	Mobilome: prophages, transposons	ko:K07496	Transposase	PKQQNTDKVIGVDLGRRDIAHTSEGDNWNGQQLSKVRDHYCRLRASLQRKASKGTRSCRRRCRQLLQRLSGKERRFQAWVNHSIAKRIVKAAQSLSACIAIEDLSGIRERTNQHPRSREERRRSNSWAFYQLRRFIEYKAVRAGVKVVVVPAAYTSQICHKCLHIHPDSAQSYRKGKQFKCGHCGWEGDADFNGAKVIALLGAAVNQPRGQAYGSLRERGWLANSGLPKARPVLRSSQGRVVYMKLTAGIPMGDMGSGLIKIVKFCAQSAGASNHHPGSASARFYSVDPYLFPARGRW
1	SM1.7B	B'	14	111	0.836215	0.651932				COG0675	Mobilome: prophages, transposons	ko:K07496	Transposase	MKYNELMSQVLTVSCKLKASPSQAAKLDATLEAFGQALNWVNQNTPEKIVVKLQSLCYYETRARFGLSSNLAQQVCRRVAGSRK
1	SM1.7B	B'	14	111	0.836215	0.651932				COG0675	Mobilome: prophages, transposons	ko:K07496	Transposase	MRPSLMKYNRRMTQALTVACKLKVSQSQAAKLDATMDAFVQALNWVNQNTPEKVVVKLQSLCYYQIRARFGLSSNLAQ
1	SM1.7B	B'	14	111	0.836215	0.651932				COG0675	Mobilome: prophages, transposons	ko:K07496	Transposase	MKYNELMSQVLTISCKLKVSPSQAAKLDATLEAFGQALNWVNQNTPEKVAVKLQSLCYRE
1	SM1.7B	B'	14	111	0.836215	0.651932				COG0675	Mobilome: prophages, transposons	ko:K07496	Probable transposase	FKCGHCGWEGDADWNGANMIAKLGAAVNQPRGPWLACQLQGYRSRQRAGGLKPALYCEVVRVG
1	SM1.7B	B'	14	111	0.836215	0.651932						ko:K07496	Transposase	MTQVLTVSCKLKVAQSQAAKLDATLEAFGQALN
1	SM1.7B	B'	14	111	0.836215	0.651932								MKYNELMSQVLTISCKLKVS
1	SM2.9A	A	14	111	0.836215	0.651932				COG0675	Mobilome: prophages, transposons	ko:K07496	Transposase	MQTWVNPCICKAIVSRAKATNSTIALEDLTGIGERVNQPPRSKTERRRSNSWAFYQLRQFVHYKALRAGVTVVVVPPAYTSQICHQCLWIGQREGKRFRCVNPACSWEGDADYALASAKRSAYVIALLGAAVNRPPYIPLPPVYGGQSEPGSLQLLAAVNPL
1	SM2.9A	A	14	111	0.836215	0.651932				COG0675	Mobilome: prophages, transposons	ko:K07496	Transposase	MASPYIPPYTGGLGGGGIRERSHRPPRSKTERRRSNSWAFYQLRQFVHYKAARAGIQVVVVPPAYSSQTCHQCFWIEQREGKHFRCVNPLCGWEGDADFNGANGIALLGVAVNQPPYIPPHAGGCRGARGW
1	SM2.9A	A	14	111	0.836215	0.651932				COG0675	Mobilome: prophages, transposons	ko:K07496	Transposase	MALGSAPTDSRAVKIERRRSNSWAFYQLKQFVQYKALRAGIQVGVVPPAYSSQTCHPCLWIGQREGKHFRCVNSVCGWKGDADFNGANVIALLGAAVNQPPYLPPYTGGWGAVGAR
1	SM2.9A	A	14	111	0.836215	0.651932				COG0675	Mobilome: prophages, transposons	ko:K07496	Probable transposase	GWYLPARLPARKNRPVKAFKAGFVTYAARIFSFRAKDWTVSLTTVEGRERLELSIGNYQRGMLAGTNPQSATLSKRVLTTICVETQPPELQTAAKAIGVDLGRRDIAHTSEGDPWNGQPLILVASGAPMQSQSGHKV
1	SM2.9A	A	14	111	0.836215	0.651932				COG0675	Mobilome: prophages, transposons	ko:K07496	Transposase	MAGSRKVARQQNCPVKAFKAGFVTYDARIFSFRENDWTVSLTTVEGRERFELAIGNYQRGMLAGTNPKSATLVKRKEGSHYIQIGVEPDTPKAMGVDLGRRDIAHTSEEDNWNGQPLNQVRDHSSRLRASLQRKASQGTRSSRRRCRQLLQRLSGQERRLQTWVNPCISKAIVSRAQATHSFIALEDLSGIRERTNRQPRS
1	SM2.9A	A	14	111	0.836215	0.651932				COG0675	Mobilome: prophages, transposons	ko:K07496	Transposase	MTYAARIFSFRAKDWTVSLTTVEGRERLELSIGNYQRGMLAGTNPQSATVVKRKEGSYSIQICVEHDLPEPQNTAKVMGVDLGRKDIA
1	SM2.9A	A	14	111	0.836215	0.651932				COG0675	Mobilome: prophages, transposons	ko:K07496	Transposase	MRTTYNRDMAQVLTISCKLKVSVSQAAKLDATLDAFAKALNCVNENTPEKIVVKLQSLCYREIRTRFGLSSNLAQQVCRRLAGARKVAQQKNRPVKAFKSGFVTYDARIFSFREKDWTVSLTTVEGRERFELDIGHYQRGLLAGSNPKAATLVKRQGGSYSIQIGVESEVPEPEHAVKAIGVDLGRRDIAH
1	BG1.9A	A'-like	14	111	0.836215	0.651932				COG0675	Mobilome: prophages, transposons	ko:K07496	Transposase	MASPYIPPYTGGLGGGGIRERSHRPPRSKTERRRSNSWAFYQLRQFVHYKAMRAGVKVVVVSPAYSSQTCHQCFWIEQREGKHFRCVNPLCGWEGDADFNGANGIALLGVAVNQPPYIPPHAGGQEGGPWLACQLQGYQKPASYPPQSCLLYTSDAADDSLRV
1	WCA2.4	A'-like	14	111	0.836215	0.651932				COG0675	Mobilome: prophages, transposons	ko:K07496	Transposase	MTYAARIFSFRAKDWTVSLTTVEGRERLELSIGNYQRGMLAGTNPQSATLSKRVLTTICVETQPPELQTAAKAIGVDLGRRDIAHTSEGDPWNGQPLILVASGAPMQSQSGHKI
1	GCA1.24	B'	14	111	0.836215	0.651932				COG0675	Mobilome: prophages, transposons	ko:K07496	Probable transposase	MTQVLTVSCKLKVSQSQAAKLDATMDAFVQALNWVNQNTPEKVTVKLQSLCYREIRARFGLSSNLAQQVCRRLAGARKVARQKNRPVKAFKGGFATYDARIFSFREKDWTVSLTTVEGRERFELAIGRYQREQLAGSNPKSATLVKRKDGSYYIQICVEKKPPKQQDTDKVIGVDLGRIDIAHTSEGKNWNGQQLNRVRDHYSRLRAALQRKASKGTRSSRRRCRELLQRLSGKERRFQAWVNHRISKAIVSRAKATNSAIALEDLTGIRERVNQQPRSKAERRRANSWAFYQLRQFLEYKALRAGVALILVPPAYTSQTCHRCLHIHPDPAQSYRSGKSFKCGHCGWEGDADWNGANMIAKLGAVVNQPRGPWLACQLQGYRKPAPYCEAVRAG
1	GCA1.24	B'	14	111	0.836215	0.651932				COG0675	Mobilome: prophages, transposons	ko:K07496	Transposase	MTQVLTVSCKLKVSQSQAAKLDATMDAFVQALNWVNQNTPEKVVVKLQSLCYRQIRARFGLSSNLAQQVCRWLAGARKVARQKNRPVKAFKRGFATYDARIFSFREKDWTVSLTTVGGRERFELAIGRYQREQLAGSNPKSATLVKRKDGFYSIQICVETEPCPPQGTDRVLGVDLGRTDIAHTSEGDNWNGQQLNKVRDHHSRLRAVLQRKASKGTRSSRRRCRELLQRLSGKERRFQSRQRCVAKTWVNQRPPVRLRERISKAIVSRAKATNSALALEDLTGIRERVNQQPRSKTERRRANSWAFYQLRQFLEYKALRAGVALILVPPAYTSQTCHRCLHIHPDPAQSYRSGKQFKCGHCGWEGDADLNGANVIALLGAAVNQPRGSGLFCSLVEHNR
1	GCA1.24	B'	14	111	0.836215	0.651932				COG0675	Mobilome: prophages, transposons	ko:K07496	Transposase	MTQVLTVSCKLKVSQSQAAKLDETLDALSLRDANGQALNWVNQNTPEKVVNPLKLQSLCYYEIRARFGLSSNLARTTSRLRDQQICRRVASARKVAQQKNRPVKALSLRDANKGGFATYDARIFSFREKDWTVSLTTVEGRERFKLAMSLRDANGHYQREQLAGSNPKKTSGPLTRKTSGPLTRTATLVKRKDGSYSIQICVEAKLPERQNTAQVVGVDLGRTDIAHTSEGDNWNGQQLNRVRDHYSRLRAVLQRKASKGTRSSRRRCRELLQRLSGKERRFQSRQRCVAKTWVNQRPPVRLRERISKAMSLRDANVSRAKATNSAIALEDLTGIRERINQQPRSKAERRRANSWAFYQLRQFLEYKTLRAGVALILVPPAYTSQTCHKCLHIHPDPAQ…
1	GCA1.24	B'	14	111	0.836215	0.651932				COG0675	Mobilome: prophages, transposons	ko:K07496	Probable transposase	MKYNELMSQVLTVSCKLKASQSQAAKLDATMEAFGQALNWVNQNTPEKIVVKLQSLCYYEIRARFGLSSNLAQQVCRRVAG
1	GCA3.42A	A	14	111	0.836215	0.651932				COG0675	Mobilome: prophages, transposons	ko:K07496	Transposase	MQTWVNPCICKAIVSRAKATNSTIALEDLTGIGERVNQPPRSKTERRRSNSWAFYQLRQFVHYKALRAGVTVVVVPPAYTSQICHQCLWIGQREGKRFRCVNPACSWEGDADYALASAKRSAYVIALLGAAVNRPPYIPLPPVYGGQSEPGSLQLLAAVNPL
1	GCA3.42A	A	14	111	0.836215	0.651932				COG0675	Mobilome: prophages, transposons	ko:K07496	Transposase	MRTTYNRDMAQVLTISCKLKVSVSQAAKLDATLDAFAKALNCVNENTPEKIVVKLQSLCYREIRTRFGLSSNLAQQVCRRLAGARKVAQQKNRPVKAFKSGFVTYDARIFSFREKDWTVSLTTVEGRERFELDIGHYQRGLLAGSNPKAATLVKRQGGSYSIQIGVESEVPEPEHAVKAIGVDLGRRDIAHTSEGDNWNGQQLNQVRDHYSRLRGVLQRKASKGTRSTRRRCQQLLQRLSGRERRFQTWVNHCISKSIVARALATHRFIALEDLTGIRERVNRQPRSKTERRRANSWAFYQLRQFVHYKAMRAGVKVVVVSPAYSSQTCHQCLWIGQREGKHFRCVNPACGWEGDADLNGANVIALLGVAVNQPPYIPPVSYTHLT
1	GCA3.42A	A	14	111	0.836215	0.651932				COG0675	Mobilome: prophages, transposons	ko:K07496	Transposase	MTQTLTISCKLKVSEAQAAKLDATLDAFAQALNWVNQSTPEKVVVKLHSLCYYEIRARFGLSSNLAGQVCRRVAGSRKVAKQKNRPVKAFKAGFVTYDARIFSFREKDWTVSLTTVEGQERFELAMGNYQRGMLAGTHPKAATLVKRQDGSYYIQICVEHDLPEPQNTPKAIGVDLGRTDIAHTSEGDNWSGQQLSRVRDHYSRLRAVLQRKASKGTRSSRRRCRQLLQRLSGRERRFQTWVNHCISKAIVSRVQATHSFIALEDLTGIRERVNQQPRSKTERRRSNSWAFYQLRQFVQYKAARAGIRVVLVPPAYSSQTCHQCLWIGQRERKRFRCVNPACGWEGDADYNGANVLEGGRSEPGSLLMSEPGDLPAGSLSDC
1	GCA3.42A	A	14	111	0.836215	0.651932				COG0675	Mobilome: prophages, transposons	ko:K07496	ISSoc1, transposase	MKYNELMSQVLTISCKLKVSPSQAAKLDATLEAFGQALNWVNQNTPEKVAVKLQSLCYREIRARFGLSSNLAQQVCRRLAGARKVARQKNRPVKALSLRDANKRGFATYDARIFSFREKDWTVSLTTVGGRERFELAIGHYQREQLTGSNPKSATLVKRKDGSYFIQICVEAEPSPPQRTGRMLGVDLGRTDIAHTSEGDNWNGQQLNRVRDHYSKLRAALQRKASKGTRSSRRRCRELLQRLSGKERRFQVWVNHRISKAIVSRAKATNSAIALEDLTGIRERVNQQPRSKTERRRANSWAFYQLRQFLEYKALRAGVALILVPPAYTSQTCHRCLHIHPDPAQSYRSGKKFKCGHCGWEGDADLNGANVIALLGAAVNQPRGSGLFCSLVEQSRPRA…
1	GCA3.42A	A	14	111	0.836215	0.651932				COG0675	Mobilome: prophages, transposons	ko:K07496	Transposase	MALGSAPTDSRAVKIERRRSNSWAFYQLKQFVQYKALRAGIQVGVVPPAYSSQTCHPCLWIGQREGKHFRCVNSVCGWKGDADFNGANVIALLGAAVNQPPYLPPYTGGWGAVGAR
1	GCA3.42A	A	14	111	0.836215	0.651932				COG0675	Mobilome: prophages, transposons	ko:K07496	Transposase	MLQQKASQGRRSSRRRCRELLQRLSGQERRLQTWVNPCISKAIVSRAKATDSTIAWADLTGIRERVNSQPRNKTERRRSNSWAFYQLRQFVYYKALRAGVKVVVGRRLQRSVSISEA
1	GCA3.42A	A	14	111	0.836215	0.651932				COG0675	Mobilome: prophages, transposons	ko:K07496	Transposase	MTYAARIFSFRAKDWTVSLTTVEGRERLELSIGNYQRGMLAGTNPQSATLSKRVLTTICVETQPPELQTAAKAIGVDLGRRDIAHTSEGDPWNGQPLILVASGAPMQSQSGHKV
1	GCA3.42A	A	14	111	0.836215	0.651932				COG0675	Mobilome: prophages, transposons	ko:K07496	Transposase	MAGSRKVARQQNCPVKAFKAGFVTYDARIFSFRENDWTVSLTTVEGRERFELAIGNYQRGMLAGTNPKSATLVKRKEGSHYIQIGVEPDTPKAMGVDLGRRDIAHTSEEDNWNGQPLNQVRDHSSRLRASLQRKASQGTRSSRRRCRQLLQRLSGQERRLQTWVNPCISKAIVSRAQATHSFIALEDLSGIRERTNRQPRS
1	GCA3.42B	B'	14	111	0.836215	0.651932				COG0675	Mobilome: prophages, transposons	ko:K07496	Transposase	MTQVLTVSCKLKVSQSQAAKLDATMDAFVQALNWVNQNTPEKVVVKLQSLCYRQIRARFGLSSNLARTTSRLRDQQVCRWLAGARKVARQKN
1	OS-B'	B'	14	111	0.836215	0.651932				COG0675	Mobilome: prophages, transposons	ko:K07496	Probable transposase	MKYNGLMSQVLTISCKLKVFPSQAAKLDATMDVFVQALNWVNQNTPEKIVVKLQSLCYYEIRARFGLSSNLAQQVCRRVAGARKVARQRNRPVKEFKRRFVTYDARIFSFREKDWTVSLTTVKGRERFELAIGNYQRGMLAGSNPKSATLVKRKDGSYYIQICVEKNPPKQQDTDRVIGVDLGRTDIAHTSEGDNWNGQQLNRIRDHYSKLRAALQRKASKGTRSSRRRCRQLLQRLSGKERRFQAWVNHRISKAIVSRAKATNSALALEDLTGIRERVNQQPRSKTERRRANSWAFYQLRQFLEYKALRAGVALILVPPAYTSQTCHRCLHIHPDPAQSYRSGKKFKCGHCGWEGDADLNGANVIALLGAAVNQPGGPGLFCSLVGQSRLRATESPLR…
1	OS-B'	B'	14	111	0.836215	0.651932				COG0675	Mobilome: prophages, transposons	ko:K07496	Transposase	MTQVLTVSCKLKVSQSQAAKLDATMDAFVQALNWVNQNTPEKVVVKLQSLCYYQIRARFGLSSNLAQQVCRRVAGSRKVAKQKKRPVKEFKSGFVTYDARIFSFRQKDWTVSLTTVEGRERFELAIGRYQREQLAGSNPKSATLVKRKDGFYSIQICVETEPSPPQGTDRVLGVDLGRTDIAHTSEGDNWNGQQLNKVRDHYSRLRAVLQRKASKGTRSSRRRCRQLLQRLSGKERRFQAWVNHRISKAIVSRAKATNSAIALEDLTGIRERVNQQPRSKTERRRANNWAFYQLRQFLEYKALRAGVALILVPPAYTSQTCHRCLHIHPDPAQSYRSGKKFKCGHCGWEGDADLNGANVIALLGAAVNQPRGSWLACQLQGYRKPALYCEAVRVG
1	OS-B'	B'	14	111	0.836215	0.651932				COG0675	Mobilome: prophages, transposons	ko:K07496	Transposase	MKYNEPMSQVLTISCKLKVSQSQAAKLDATMDAFVQALNWVNQNTPEKIVVKLQSLCYYEIRARFGLSSNLAQQACRRVAGARKVARQHNRPVKEFKRRFVTYDARIFSFREKDWTVSLTTVEGRERFGLAIGNYQRGILAGSNPKAATLVKREDGSYYIQICVEEKPPKQQDADKVIGVDFGRTDIAHTSEGDNWNGQQLSRVRDHYSRLRAALQRKASKGTRSSRRRCRELLQRLSGKERRFQTWVNHRISKAVVSRAKATNSAIALEDLTGIRERVNQQPRSKTERRRANSWAFYQLRQFLEYKARVAGVTVVLVPPAYTSQTCHKCLHIHPDPAQSYRSGKSFKCGHCGWEGDADFNGANVIALLGAVVNQPRGSGLFCSLVEQSRLRAAESPLR…
1	OS-B'	B'	14	111	0.836215	0.651932				COG0675	Mobilome: prophages, transposons	ko:K07496	Transposase	MKYNELMSQVLTISCKLKVAQSQAAKLDATMEAFGQALNWVNQNTPEKIVVKLQSLCYYEIRARFGLSSNLAQQVCRRVAGSRKVAKQKKRPVKEFKSGFVTYDARIFSFRQKDWTVSLTTVEGRERFELAIGNYQRGMLAGSNPKSATLVQRKDGSYYIQICVEKKPPKQQDTDKVIGVDLGRTDIAHTSEGDNWNGQQLNRVRDHYSKLRAALQRKASKGTRSSRRRCRELLQRLSGKERRFQSRQRCVAKTWVNHRISKAIVSRAKATNSAIALEDLTGIRERVNQQPRSKTERRRANSWAFYQLRQFLEYKALRAGVALILVPPAYTSQTCHRCLHIHPDPAQSYRSGKSFKCGHCGWEGDADLNGANVIALLGAVVNQPRGPGLFCSLVEQNRL…
1	OS-B'	B'	14	111	0.836215	0.651932				COG0675	Mobilome: prophages, transposons	ko:K07496	Transposase	MTQVLTVSCKLKVSQSQAAKLDATLDAFVQALNWVNQNTPEKVVVKLQSLCYRQIRARFGLSSNLAQQVCRWLAGARKVARQKNRPVKAFKRGFATYDARIFSFREKDWTVSLNTVGGRERFELAIGRYQREQLAGSNPKSATLVKRKDGSYSIQICVETEPCPLQGTDRVLGVDLGRTDIAHTSEGDNWNGQQLNKVRDHHSRLRAVLQRKASKGTRSSRRRCRELLQRLSGKERRFQSRQRCVAKTWVNHRISKAIVSRAKATNSAIALEDLTGIRERVNQQPRSKAERRRANSWAFYQLRQFLEYKALRAGVALILVPPAYTSQTCHRCLHIHPDPAQSYRSGKKFKCGHCGWKGDADLNGANVIALLGAAVNQPRGSGLFCSLVEHNRLRATESP…
1	OS-B'	B'	14	111	0.836215	0.651932				COG0675	Mobilome: prophages, transposons	ko:K07496	Probable transposase	MTQVLTVSCKLKVSQSQAAKLDATTDAFVQALNWVNQNTPEKVVVKLQSLCYYQIRARFGLSSNLTQQVCRRLAGARKVARQKNRPVKAFKRGFATYDARIFSFREKDWTVSLATVDGRERFELAIGNYQRGMLAGSNPKSATLVQRKDGSYYIQICVEKNPPKQQDTDKVIGVDLGRTDIAHTSEGDNWNGQQLNRIRDHYSKLRAALQRKASKGTRSSRRRCRQLLQRLSGKERRFQAWVNHRISKAIVSRAKATNSALALEDLTGIRERVNQQPRSKAERRRTNSWAFYQLRQFLEYKALRAGVALILVPPAYTSQTCHRCLHIHPDPEQSYRSGKQFKCGHCGWEGDADLNGANVIALLGAVVNQPRGSWLACQLQGYRKPALYCEAVRVG
1	OS-B'	B'	14	111	0.836215	0.651932				COG0675	Mobilome: prophages, transposons	ko:K07496	Transposase	MTQVLTISCKLKVSPSQAAKLDATLEAFGQALNWVNQNTPEKIVVKLQSLCYYEIRARFGLSSNLAQQVCRRVAGSRKVAKQKKRPVKEFKSGFVTYDARIFSFREKDWTVSLTTVEGRERFELAIGRYQRERLADSNPKSATLVKRKDGSYSIQICVEAEPSPPQRTGRVLGVDLGRTDIAHTSDGDNWNGQQLNRVRDRYSRLRAVLQRKASKGTRSSRRRCRQLLQRLSGKERRFQTWVNHRISKAIVSRAKATNSAIALEDLTGIRERVNQQPRSKTERRRANSWAFYQLRQFLEYKARAAGVSLILVPPAYTSQTCHRCLHIHPEQGKSYRSGKSFKCGHCGWEGDADLNGANVIALLGAVVNQPRGSGLFCSLVEQGRLRATESPLRTALAVG…
1	OS-B'	B'	14	111	0.836215	0.651932				COG0675	Mobilome: prophages, transposons	ko:K07496	Transposase	MKYNELMSQVLSISCKLKVSPSQAAKLDETLDAFGQALNWVNQNTPEKVVVKLQSLCYREIRARFGLSSNLARTTSRLRDQQVCRRLAGARKVARQKNRPVKTFKGGFATYDARIFSFREKDWTVSLTTVEGRERFELAIGRYQRERLAGSNPKSATLVKRKDGSYSIQICVETEPSPPQRTGRVLGVDLGRTDIAHTSEGDNWNGQQLNRIRDHYSKLRAALQRKASKGTRSSRRRCRQLLQRLSGKERRFQTWVNHRISKAIVSRAKATNSAIALEDLTGIRKRVNQQPRSKAERRRANSWAFYQLRQFLEYKARVAGVSLVLVPPAYTSQTCHKCLHIHPDPAQSYRSGKKFKCGHCGWEGDADLNGANVIALLGAAVNQPGGPGLFCSLVEQSRL…
1	OS-B'	B'	14	111	0.836215	0.651932				COG0675	Mobilome: prophages, transposons	ko:K07496	Transposase	MKYNELMSQVLTVSCKLKASPSQAAKLDATMDAFVQALNWVNQNTPEKVVVKLQSLCYYEIRARFGLSSNLARTTSRLRDQQVCRRVAGSRKVAKQKKRPVKEFKSGFVTYDARIFSFRQKDWTVSLTTVEGRERFELAIGNYQRGMLAGSNPKSATLVQRKDGSYYIQICVEKKPPKQQDTDKVIGVDLGRIDIAHTSEGKNWNGQQLNRVRDHYSRLRAVLQRKASKGTRSSRRRCRELLQRLSGKERRFQVWVNHRISKAIVSRAKATNSAIALEDLTGIRERVNQQPRSKTERRRTNSWAFYQLRQFLEYKARVAGVSLILVPPAYTSQTCHRCLHIHPDPAQSYRSGKSFKCGHCGWEGDADLNGANVIALLGAAVNQPGGPGLFCSLVEQSRL…
1	OS-B'	B'	14	111	0.836215	0.651932				COG0675	Mobilome: prophages, transposons	ko:K07496	Transposase	MKYNELMSQVLTISCKLKVSQSQAAKLDATMDAFVQALNWVNQNTPEKIVVKLQSLCYYEIRARFGLSSNLAQQVCRRVAGARKVARQRNRPVKEFKRRFVTYDARIFSFRQKDWTVSLTTVEGRERFELAIGNYQRGMLAGSNPKSATLVKRKDGSYYIQICVEKKPPKQQDTDKVIGVDLGRTDIAHTSEGDNWNGQQLNKVRDHYSRLRAVLQRKASKGTRSSRRRCRELLQRLSGKERRFQSRQRCVAKTWVNHRISKAIVSRAKATNSAIALEDLTGIRERVNQQPRSKTERRRANSWAFYQLRQFLEYKARVAGVSLILVPPAYTSQTCHRCLHIHPDPAQSYRSGKSFKCGHCGWEGDADLNGANVIALLGAAVNQPRGSGLFCSLVEQSRL…
1	OS-B'	B'	14	111	0.836215	0.651932				COG0675	Mobilome: prophages, transposons	ko:K07496	Probable transposase	MKYNELMSQVLTVSCKLKASQSQAAKLDATLEAFGQALNWVNQNTPEKIVVKLQSLCYYEIRARFGLSSNLAQQVCRRVAGSRKVAKQKKRPVKEFKSGFVTYDARIFSFRQKDWTVSLTTVEGRERFELAIGNYQRGMLAGSNPKSATLVKRKDGSYYIQICVEKKPPKQQDTDKVIGVDLGRTDIAHTSEGDNWNGQQLNRVRDHYSRLRAVLQRKASKGTRSSRRRCRQLLQRLSGKERRFQVWVNHRISKAIVSRAKATNSAIALEDLTGIRERVNQQPRSKAERRRTNSWAFYQLRQFLEYKARVAGVSLILVPPAYTSQTCHRCLHIHPDPAQSYRSGKSFKCGHCGWEGDADLNGANVIALLGAAVNQPRGSGLFCSLVEQNRLRATESPLR…
1	OS-B'	B'	14	111	0.836215	0.651932				COG0675	Mobilome: prophages, transposons	ko:K07496	Transposase	MTQVLTVSCKLKVAQSQAAKLDATLEAFGQALNWVNQNTPEKIVVKLQSLCYYEIRARFGLSSNLARTTSRLRDQQVCRRVAGSRKVAKQKKRPVKEFKSGFVTYDARIFSFRQKDWTVSLTTVEGRERFELAIGNYQRGMLAGSNPKSATLVKRKDGSYYIQICVEKKPPKQQDTDKVIGVDLGRTDIAHTSEGDNWNGQQLNRVRERYSRLRAVLQRKASKGTRSSRRRCRELLQRLSGKERRFQTWVNHRISKAIVSRAKTTNSAIALEDLTGIRERVNQQPRNKAERRRTNSWAFYQLRQFLEYKARVAGVSLVLVPPAYTSQTCHKCLHIHPDPAQSYRSGKSFKCGHCGWEGDADLNGANVIALLGAAVNQPRGSGLFCSLVEQSRLRATESP…
1	OS-B'	B'	14	111	0.836215	0.651932				COG0675	Mobilome: prophages, transposons	ko:K07496	Transposase	MKYNELMSQVLTVSCKLKASQSQAAKLDATMEAFGQALNWVNQNTPEKIVVKLQSLCYYEIRARFGLSSNLARTTSRLRDQQVCRRVAGSRKVARQRNRPVKEFKRRFVTYDARIFSFREKDWTVSLTTVEGRERFELAIGNYQRGMLAGSNPKSATLVQQKDGSYYIQICVEKKPPKQQDTDKVIGVDLGRTDIAHTSDGDNWNGQQLNRVRDHYSRLRAALQRKASKGTRSSRRRCRELLQRLSGKERRFQSRQRCVAKTWVNHRISKAIVSRAKATNSAIALEDLTGIRERVNQQPRSKAERRRTNSWAFYQLRQFLEYKARVAGVSLILVPPAYTSQTCHKCLHIHPDPAQSYRSGKSFKCGHCGWEGDADLNGANVIALLGAAVNQPRGPGLFC…
1	OS-B'	B'	14	111	0.836215	0.651932				COG0675	Mobilome: prophages, transposons	ko:K07496	Transposase	MTQVLTVSCKLKASQSQAAKLDATLEAFGQALNWVNQNTPEKVAVKLQSLCYREIRARFGLSSNLAQQVCRRLAGARKVAQQKNRPVKAFKGGFATYDARIFSFREKDWTVSLTTVEGRERFELAIGRYQRERLAGSNPKSATLVKRKDGSYSIQICVEAEPSPPQRTGRVLGVDLGRTDIAHTSEGDNWNGQQLNRIRDHYSKLRAALQRKASKGTRSSRRRCRQLLQRLSGKERRFQSRQRCVAKTWVNHRISKAIVSRAKTTNSAIALEDLTGIRERVNQQPRSKTERRRANSWAFYQLRQFLEYKARVAGVSLILVPPAYTSQTCHKCLHIHPDPAQSYRSGKSFKCGHCGWEGDADLNGANVIALLGAVVNQPRGSGLFCSLVGQSRLRATESP…
1	OS-B'	B'	14	111	0.836215	0.651932				COG0675	Mobilome: prophages, transposons	ko:K07496	Transposase	MKYNELMSQALTISCKLKVSSSQAAKLDATMDAFVQALNWVNQNTPEKIVVKLQSLCYYEIRARFGLSSNLAQQVCRRVAGSRKVAKQKKRPVKEFKSGFVTYDARIFSFRQKDWTVSLTTVEGRERFELAIGNYQRGMLAGSNPKSATLVQRKDGSYYIQICVEKKPPKQQDTDKVIGVDLGRTDIAHTSEGDNWNGQQLNRVRDHYSRLRAVLQRKASKGTRSSRRRCRELLQRLSGKERRFQVWVNHRISKAIVSRAKATNSAIALEDLTGIRERVNQQPRSKAERRRTNSWAFYQLRQFLEYKARVAGVSLILVPPAYTSQTCHKCLHIHPDPAQSYRSGKQFKCGHCGWEGDADLNGANVIALLGAVVNQPRGPGLFCSLVEQSRLRATESPLR…
1	OS-B'	B'	14	111	0.836215	0.651932				COG0675	Mobilome: prophages, transposons	ko:K07496	Transposase	MTQVLAVSCKLKVSQSQAAKLDATLDAFVQALNWVNQNTPEKVTVKLQSLCYREIRARFGLSSNLAQQVCRRLAGARKVARQKNRPVKAFKGGFATYDARIFSFREKDWTVSLTTVEGRERFELAIGRYQREQLAGSNPKSATLVKRRDGSYYIQICVEKKPPKQQDTDKVIGVDLGRTDIAHTSEGDNWNGQQLNRVRDHYSRLRAALQRKASKGTRSSRRRCRQLLQRLSGKERRFQTWVNHRISKAIVSRAKATNSAIALEDLTGIRERVNQQPRSKAERRRANSWAFYQLRQFLEYKALRAGVALILVPPAYTSQTCHRCLHVHPDPTQSYRSGKQFKCGHCGWEGDADLNGANVIALWCSAPLTRLGAVVNQPRGSGLFCSLVEQSRLRATESP…
1	OS-B'	B'	14	111	0.836215	0.651932				COG0675	Mobilome: prophages, transposons	ko:K07496	Transposase	MTQVLTVSCKLKASQSQAAKLDATLEAFGQALNWVNQNTPEKVAVKLQSLCYREIRARFGLSSNLARTTSRLRDQQVCRRLAGARKVARQKNRPVKAFKRGFATYDARIFSFREKDWTVSLTTVEGRERFELAIGRYQRERLAGSNPKSATLVKRKDGSYSIQICVETEPCPPQRTGRVLGVDLGRTDIAHTSEGDNWNGQQLNRIRDHYSKLRAALQRKASKGTRSSRRRCRQLLQRLSGKERRFQAWVNHRISKAIVSRAKATNSAIALEDLTGIRERVNQQPRSKAERRRANSWAFYQLRQFLEYKARVAGVSLILVPPAYTSQTCHRCLHIHSEQGKSYRSGKSFKCGHCGWEGDADLNGANVIALLGAVVNQPRGSGLFCSLVEQSRLRATESP…
1	OS-B'	B'	14	111	0.836215	0.651932				COG0675	Mobilome: prophages, transposons	ko:K07496	Transposase	MKYNELMSQVLTISCKLKVSPSQAAKLDATLEAFGQALNWVNQNTPEKIVVKLQSLCYYEIRARFGLSSNLARTTSRLRDQQVCRRVAGSRKVAKQKKRPVKEFESGFVTYDARIFSFRQKDWTVSLTTVEGRERFELAIGNYQRGMLAGSNPKSATLVKRKDGSYYIQICVEKKPPKQQDTDKVIGVDLGRIDIAHTSEGKNWNGQQLNKVRDHYSRLRAVLQRKASKGTRSSRRRCRQLLQRLSGKERRFQAWVNHRISKAIVSRAKTTNSAIALEDLTGIRERVNQQPRNKAERRRTNSWAFYQLRQFLEYKARVAGVSLVLVPPAYTSQTCHKCLHIHPDPAQSYRSGKSFKCGHCGWEGDADLNGANVIALLGAAVNQPRGSGLFCSLVEQSRL…
1	OS-B'	B'	14	111	0.836215	0.651932				COG0675	Mobilome: prophages, transposons	ko:K07496	Transposase	MKYNELMSQVLTISCKLKVSPSQAAKLDATMDAFVQALNWVNQNTPEKVVVKLQSLCYYEIRARFGLSSNLAQQVCRRVAGSRKVAKQKKRPVKEFKSGFVTYDARIFSFRQKDWTVSLTTVEGRERFELVIGNYQRGMLAGSNPKAATLVKRKDGSYYIQICVEKKPPKQQDTDKVIGVDLGRTDIAHTSEGDHWNGQQLSRVRERYSRLRAVLQRKASKGTRSSRRRCRELLQRLSGKERRFQAWVNHRISKAIVSRAKTTNSAIALEDLTGIRERVNQQPRNKAERRRANSWAFYQLRMFVAYKAAIAGVSVVLVPPAYTSQTCHKCLHIHPDPAQSYRSGKKFKCGHCGWEGDADLNGANVIALLGAAVNQPRGSGLFCSLVEQSRLRATESPLR…
1	OS-B'	B'	14	111	0.836215	0.651932				COG0675	Mobilome: prophages, transposons	ko:K07496	Transposase	MKYNELMSQVLTISCKLKASQSQAAKLDATLEAFGQALNWVNQNTPEKIVVKLQSLCYYEIRARFGLSSNLAQQVCRRVAGARKVARQRNRPIKEFKRRFVTYDARIFSFREKDWTVSLTTVEGRERFELAIGNYQRGMLAGSNPKSATLVQRKDGSYDIQICVEKNPPKQQDTDRVIGVDLGRTDIAHTSEGDNWNGQQLNRVRDHYSKLRAALQRKASKGTRSSRRRCRELLQRLSGKERRFQSRQRCVAKTWVNHRISKAIVSRAKATNSAIALEDLTGIRERVNQQPRSKAERRRTNSWAFYQLRQFLEYKARVAGVALILVPPAYTSQTCHKCLHIHPDPAQSYRSGKSFKCGHCGWEGDADLNGANVIALLGAVVNQPRGPGLFCSLVEQNRL…
1	OS-B'	B'	14	111	0.836215	0.651932				COG0675	Mobilome: prophages, transposons	ko:K07496	ISSoc1, transposase	MTQVLTVSCKLKVSQSQAAKLDATLEAFGQALNWVNQNTPEKVAVKLQSLCYREIRARFGLSSNLAQQICRRVAYARKVAQQKNRPVKALSLRDANKGGFATYDARIFSFREKDWSVSLTTVEGRERFELAIGRYQRERLAGSNPKSATLVKRKDGSYSIQICVEAEPSPPQRTGRVLGVDLGRTDIAHTSEGDNWNGQQLNRVRDHYSRLRAVLQRKASKGTRSSRRRCRQLLQRLSGKERRFQAWVNHRISKAIVSRAKATNSAIALEDLTGIRKRVNQQPRSKAERRRANSWAFYQLRQFLEYKARAAGVSLILVPPAYTSQTCHKCLHIHPDPAQSYRSGKKFKCGHCGWEGDADLNGANVIALFGAVVNQPRGSGLFCSLVEQNRLRATESPLR…
1	OS-B'	B'	14	111	0.836215	0.651932				COG0675	Mobilome: prophages, transposons	ko:K07496	Transposase	MKYNELMSQVLTISCKLKVAQSQAAKLDATMDAFVQALNWVNQNTPEKVVVKLQSLCYYEIRARFGLSSNLAQQVCRRVAGSRKVAKQKKRPVKEFKSGFVTYDARIFSFRQKDWTVSLTTVEGRERFELAIGNYQRGMLAGSNPKSATLVKRKDGSYYIQICVEKKPPKQQDTDKVIGVDLGRTDIAHTSEGDNWNGQQLNRVRDHYSKLRAALQRKASKGTRSSRRRCRQLLQRLSGKERRFQAWVNHRISKAIVSRAKATNSAIALEDLTGIRKRVNQQPRSKAERRRANSWAFYQLRQFLEYKARAAGVSLILVPPAYTSQTCHRCLHIHPEQGKSYRSGKSFKCGHCGWEGDADLNGANVIALLGAVVNQPRGSGLFCSLVEQSRPRATESPLR…
1	OS-B'	B'	14	111	0.836215	0.651932				COG0675	Mobilome: prophages, transposons	ko:K07496	Transposase	MKYNELMSQVLTISCKLKVSPSQAAKLDATLEAFGQALNWVNQNTPEKIVVKLQSLCYYEIRARFGLSSNLARTTSRLRDQQVCRRVAGSRKVAKQKKRPVKEFKSGFVTYDARIFSFRQKDWTVSLTTVEGRERFELAIGNYQRGMLAGSNPKSATLVQRKDGSYYIQICVEKKPPKQQDTDKVIGVDFGRTDIAHTSDGDNWNGQQLNRVRDHYSRLRAVLQRKASKGTRSSRRRCRELLQRLSGKERRFQSRQRCVAKTWVNHRISKAIVSRAKATNSAIALEDLTGIRERVNQQPRSKAERRRTNSWAFYQLRQFLEYKARVAGVSLILVPPAYTSQTCHKCLHIHPDPAQSYRSGKSFKCGHCGWEGDADLNGANVIALLGAVVNQPRGSWLAC…
1	OS-B'	B'	14	111	0.836215	0.651932				COG0675	Mobilome: prophages, transposons	ko:K07496	Transposase	MKYNELMSQVLTISCKLKVSPSQAAKLDATMDAFVQALNWVNQNTPEKVVVKLQSLCYYEIRARFGLSSNLARTTSRLRDQQVCRRVAGSRKVAKQKKRPVKEFKSGFVTYDARIFSFRQKDWTVSLTTVEGRERFELAIGNYQRGMLAGSNPKSATLVKRKDGSYYIQICVEKKPPKQQDTDKVIGVDLGRIDIAHTSEGKNWNGQQLNKVRDHYSRLRAVLQRKASKGTRSSRRRCRQLLQRLSGKERRFQTWVNHRISKAIVSRAKTTNSAIALEDLTGIRERVNQQPRSKAERRRTNNWAFYQLRMFVVYKAAIAGVSVVLVPPAYTSQTCHRCLHIHPDPTQSYRSGKQFKCGHCGWEGDADWNGANMIAKLGAAVNRPRGPWLACQLQGYRKP…
1	OS-B'	B'	14	111	0.836215	0.651932				COG0675	Mobilome: prophages, transposons	ko:K07496	Probable transposase	MTQVLTVPCKLKVSQSQAAKLDATMDAFVQALNWVNQNTPEKVVVKLQSLCYYQIRARFGLSSNLAQQVCRRLAGARKVAQQKNRPVKAFKGGFATYDARIFSFREKDWTVSLTTVEGRERFELAIGRYQRERLAGSNPKSATLVKRKDGSYSIQICVEAEPSPPQRTGRVLGVDLGRTDIAHTSEGDNWNGQQLNRIRDHYSRLRAALQRKASKGTRSSRRRCRQLLQRLSGKERRFQAWVNHRISKAIVSRAKTTNSAIALEDLTGIRKRVNQQPRSKAERRRANSWAFYQLRQFLEYKARAAGVSLILVPPAYTSQTCHKCLHIHPEQGKSYRSGKSFKCGHCGWEGDADLNGANVIALLGAAVNQPRGSWLACQLQGYRKPALYCEAVRVG
1	OS-B'	B'	14	111	0.836215	0.651932				COG0675	Mobilome: prophages, transposons	ko:K07496	Transposase	MTQVLTVSCKLKVAQSQAAKLDATLEAFGQALNWVNQNTPEKIVVKLQSLCYYEIRARFGLSSNLARTTSRLRDQQVCRRVAGSRKVAKQKKRPVKEFKSGFVTYDARIFSFRQKDWTVSLTTVEGRERFELAIGNYQRGMLAGSNPKSATLVKRKDGSYYIQICVEKKPPKQQDTDKVIGVDLGRTDIAHTSEGDNWNGQQLNRVRDRYSRLRAALQRKASKGTRSSRRRCRQLLQRLSGKERRFQAWVNHRISKAIVSRAKTTNSAIALEDLTGIRKRVNQQPRNKAERRRTNSWAFYQLRQFLEYKARVAGVSLILVPPAYTSQTCHKCLHIHPDPAQSYRSGKSFKCGHCGWEGDADLNGANVIALLGAVVNRPRGPGLFCSLVEQNRLRATESP…
1	OS-B'	B'	14	111	0.836215	0.651932				COG0675	Mobilome: prophages, transposons	ko:K07496	Transposase	MTQVLTVPCKLKVSQSQAAKLDATMDAFVQALNWVNQNTPEKVVVKLQSLCYYQIRARFGLSSNLAQQVCRRLAGARKVARQKNRPVKAFKRGFATYDARIFSFREKDWTVSLTTVEGRERFELAIGRYQREQLAGSNPKSATLVKRKDGSYSIQICVEAEPSPPQRTGRVLGVDLGRTDIAHTSEGDNWNGQQLNKVRDHYSRLRAALQRKASKGTRSSRRRCRQLLQRLSGKERRFQAWVNHRISKAIVSRAKATNSAIALEDLTGIRERVNQQPRSKAERRRTNNWAFYQLRMFVVYKAAIAGVPVVLVPPAYTSQTCHRCLHIHPDPTQSYRSGKKFKCGHCGWEGDADLNGANVIALLGAAVNQPRGPWLACQLQGYRKPALYCEAVRVG
1	OS-B'	B'	14	111	0.836215	0.651932				COG0675	Mobilome: prophages, transposons	ko:K07496	ISSoc1, transposase	MTQVLTVSCKLKASQSQAAKLDATLEAFGQALNWVNQNTPEKVAVKLQSLCYREIRARFGLSSNLARTTSRLRDQQVCRRLAGARKVAQQKNRPVKAFKGGFATYDARIFSFREKDWTVSLTTVEGRERFELAIGRYQRERLAGSNPKSATLVKRKDGSYSIQICVEAEPSPPQRTGRVLGVDLGRTDIAHTSEGDNWNGQQLNRVRDHYSRLRAALQRKASKGTRSSRRRCRELLQRLSGKERRFQAWVNHRISKAIVSRAKATNSAIALEDLTGIRKRVNQQPRSKAERRRANSWAFYQLRQFLEYKARVAGVSLIPVPPAYTSQTCHRCLHIHPEQGKSYRSGKSFKCGHCGWEGDADLNGANVIALLGAVVNQPRGSGLFCSLVGQSRLRATESP…
1	OS-B'	B'	14	111	0.836215	0.651932				COG0675	Mobilome: prophages, transposons	ko:K07496	ISSoc1, transposase	MKYNELMTQVLTVSCKLKASQSQAAKLDATLEAFGQALNWVNQNTPEKVAVKLQSLCYREIRARFGLSSNLAQQVCRRLAGARKVAQQKNRPVKAFKGGFATYDARIFSFREKDWTVSLTTVEGRERFELAIGRYQRERLAGSNPKSATLVKRKDGSYSIQICVEAEPSPPQRTGRVLGVDLGRTDIAHTSEGDNWNGQQLNRVRDHYSRLRAVLQRKASKGTRSSRRRCRQLLQRLSGKERRFQAWVNHRISKAIVSRAKATNSAIALEDLTGIRKRVNQQPRSKAERRRANSWAFYQLRQFLEYKARVAGVSLIPVPPAYTSQTCHRCLHIHPEQGKSYRSGKSFKCGHCGWEGDADLNGANVIALLGAVVNQPRGSGLFCSLVEQNRLRATESPLR…
1	OS-B'	B'	14	111	0.836215	0.651932				COG0675	Mobilome: prophages, transposons	ko:K07496	Transposase	MTQVLTVPCKLKVSQSQAAKLDATMDAFVQALNWVNQNTPEKVVVKLQSLCYYQIRARFGLSSNLAQQVCRRLAGARKVARQKNRPVKAFKRGFATYDARIFSFREKDWTVSLTTVGGRERFELAIGRYQREQLAGSNPKSATLVKRKDGSYSIQICVETEPSPPQGTDRVLGVDLGRTDIAHTSEGDNWNGQQLNKVRDHHSRLRAALQRKASKGTRSSRRRCRELLQRLSGKERRFQAWVNHRISKAIVSRAKTTNSAIALEDLTGIRERVNQQPRSKAERRRTNNWAFYQLRMFVVYKAAIAGVPVVLAPPAYTSQTCHRCLHIHPDPTQSYRSGKKFKCGHCGWEGDADLNGANVIALLGAAVNQPRGSWLACQLQGYRKLALYCEAVRVG
1	OS-B'	B'	14	111	0.836215	0.651932				COG0675	Mobilome: prophages, transposons	ko:K07496	Transposase	MKYNELMSQVLTISCKLKASQSQAAKLDATMDVFVQALNWVNQNTPEKIVVKLQSLCYYEIRARFGLSSNLAQQVCRRVAGARKVARQRNRPVKEFKRGFVTYDARIFSFREKDWTVSLTTVEGRERFELAIGNYQRGMLAGSNPKSATLVQRKDGSYYIQICVEEKPPKQQDTDKVIGVDLGRTDIAHTSEGDNWNGQQLSRVRERYSRLRAVLQRKASKGTRSSRRRCRELLQRLSGKERRFQAWVNHRISKAIVSRAKTTNSAIALEDLTGIRGRVNQQPRSKAERRRTNSWAFYQLRQFLEYKARVAGVSLILVPPAYTSQTCHWCLHIHPDPAQSYRSGKSFKCGHCGWEGDADLNGANVIALLGAVVNQPRGSWLACQLQGY
1	OS-B'	B'	14	111	0.836215	0.651932				COG0675	Mobilome: prophages, transposons	ko:K07496	Transposase	MTQVLTVSCKLKVSQSQAAKLDATMDAFVQALNWVNQNTPEKVVVKLQSLCYYQIRARFGLSSNLAQQVCRRLAGARKVARQKNRPVKAFKRGFATYDARIFSFREKDWTVSLTTVEGRERFELAIGRYQREQLAGSNPKSATLVKRKDGSYSIQICVEAEPSPPQRTGRVLGVDLGRTDIAHTSEGDNWNGQQLNKVRDHHSRLRAVLQRKASKGTRSSRRRCRELLQRLSGKERRFQAWVNHRISKAIVSRAKTTNSAIALEDLTGIRERVNQQPRSKAERRRTNNWAFYQLRMFVVYKAAIAGVPVVLVPPAYTSQTCHRCLHIHPDPAQSYRSGKQFKCGHCGWEGDADWNGANMIAKLGAAVNQPRGPWLACQLQGYRKPALYCEVVRVG
1	OS-B'	B'	14	111	0.836215	0.651932				COG0675	Mobilome: prophages, transposons	ko:K07496	Transposase	MTQVLTVACKLKVSQSQAAKLDATMDAFVQALNWVNQNTPEKVVVKLQSLCYYQIRARFGLSSNLAQQVCRRVAGARKVARQRNRPVKEFKRRFVTYDARIFSFREKDWTVSLTTVDGRERFELAIGNYQRGMLAGSNPKSATLVQRKDGSYSIQICVEAEPPKQQNTDKVIGVDLGRRDIAHTSEGDNWNGQQLNKVRDHYCRLRASLQRKASKGTRSCRRRCRQLLQRLSGRERRFQAWVNHSIAKRIVKAAQSLSACIAIEDLSGIRERTNQHPRSREERRRSNSWAFYQLRRFIEYKAVRAGVKVVAVPAAYTSQICHKCLHIHPDSAQSYRKGKQFKCGHCGWEGDADLNGAKVIALLGAAVNQPRGSWLACQLQGCRKPALY
1	OS-B'	B'	14	111	0.836215	0.651932				COG0675	Mobilome: prophages, transposons	ko:K07496	Probable transposase	MTQVLTVPCKLKVSQSQAAKLDATMDAFVQALNWVNQNTPEKVVVKLQSLCYYQIRARFGLSSNLAQQVCRRVAGARKVARQRNRPVKEFKRRFVTYDARIFSFREKDWTVSLATVDGRERFELAIGNYQRGMLAGSNPKSATLVQRKDGSYSIQICVEAEPPKQQNTDKVIGVDLGRRDIAHTSEGDNWNGQQLNKVRDHYCRLRASLQRKASKGTRSCRRRCRQLLQRLSGKERRFQAWVKHSIAKRIVKTAKSLSACIAIEDLSGIRGRTNRQPRSREERRRSNSWAFYQLRRFIEYKAVRAGVKVVAVPAAYTSQICHKCLRIHPDSAQSYRKGKQFKCGHCGWEGDADFNGAKVIALLGAAVNQPRGSGLFCSLVEQSRLRATESPLRTALAVG…
1	OS-B'	B'	14	111	0.836215	0.651932				COG0675	Mobilome: prophages, transposons	ko:K07496	Transposase	MTQVLTVACKLKVSQSQAAKLDATMDAFVQALNWVNQNTPEKVVVKLQSLCYYQIRARFGLSSNLAQQVCRRVAGARKVARQRNRPVKEFKRRFVTYDARIFSFREKDWTVSLATVDGRERFEPAIGNYQRGMLAGSNPKSATLVQRKDGSYSIQICVEAEPPKQQNTDKVIGVDLGRRDIAHTSEGDNWNGQQLNKVRDHYCRLRASLQRKASKGTRSCRRRCRQLLQRLSGKERRFQAWVNHSIAKRIVKAAKSLSACIAIEDLSGIRERTNQHPRSREERRRSNSWAFYQLRRFIEYKAVRAGVKVVAVPAAYTSQICHKCLHIHPDSAQSYRKGKQFKCGHCGWEGDADFNGAKVIALLGAAVNQPRGSWLACQLQGYRKPALYCEAVRVG
1	OS-B'	B'	14	111	0.836215	0.651932				COG0675	Mobilome: prophages, transposons	ko:K07496	Transposase	MRPSLMKYNRRMTQALTVACKLKVSQSQAAKLDATMDAFVQALNWVNQNTPEKVVVKLQSLCYYQIRARFGLSSNLAQQVCRRVAGARKVARQRNRPVKEFKRRFVTYDARIFSFREKDWTVSLATVDGRERFELAIGNYQRGMLAGSNPKSATLVQRKDGSYYIQICVEKKPPKQQDTDKVIGVDLGRIDIAHTSEGKNWNGQQLNKVRDHYSKLRAALQRKASKGTRSSRRRCRELLQRLSGKERRFQAWVNHSIAKSIVKTAKSLSACIAIEDLSGIRERTNQHPRSREERRRSNSWAFYQLRRFIEYKAVRAGVKVVAVPAAYTSQICHKCLHIHPDSAQSYRKGKQFKCGHCGWEGDADFNGAKVIALLGAAVNQPRGSWLACQLQGYQKPALY…
1	OS-B'	B'	14	111	0.836215	0.651932				COG0675	Mobilome: prophages, transposons	ko:K07496	Transposase	MTQVLTVSCKLKVSQSQAAKLDATMEAFGQALNWVNQNTPEKVAVKLQSLCYREIRARFGLSSNLAQQVCRRLAGARKVARQKNRPVKVFKGGFATYDARIFSFREKDWTVSLTTVEGRERFELAIGRYQREQLTGSNPKSATLVKRKDGSYFIQICVEAEPSPPQRTGRVLGVDLGRTDIAHTSEGDNWNGQQLNKVRDHYSRLRAVLQRKASKGTRSSRRRCRQLLQRLSGKERRFQAWVNHRISKAIVSRAKTTNSAIALEDLTGIRERVNQQPRGKTECRRANSWAFYQLRMFVAYKAAIAGVPVVLVSPAYTSQTCHRCLHIHPDPTQSYRSGKSFKCGHCGWEGDADLNGANVIALLGAVVNQPRGPGLFCSLVEQNRLRATESPLRTA
1	OS-B'	B'	14	111	0.836215	0.651932				COG0675	Mobilome: prophages, transposons	ko:K07496	Transposase	MTQVLTVSCKLKVSQSQAAKLDETLDALSLRDANGQALNWVNQNTPEKVVNPLKLQSLCYYEIRARFGLSSNLARTTSRLRDQQICRRVASARKVAQQKNRPVKALSLRDANKGGFATYDARIFSFREKDWTVSLTTVEGRERFELAIGHYQREQLAGSNPKKTSGPLTRTATLVKRKDGSYSIQICVEAKLPEQQNTAQVVGVDLGRTDIAHTSEGDNWNGQQLNRVRDHYSRLRAVLQRKASKGTRSSRRRCRELLQRLSGKERRFQSRQRCVAKTWVNHRISKAIVSRAKATNSAIALEDLTGIRERINQQPRSKAERRRANSWAFYQLRQFLEYKARVAGVSLILVPPAYTSQTCHKCLHIHPDPAQSCRVSVA
1	OS-A	A	14	111	0.836215	0.651932				COG0675	Mobilome: prophages, transposons	ko:K07496	Transposase	MQTWVNPCICKAIVSRAKATNSTIALEDLTGIGERVNQPPRSKTERRRSNSWAFYQLRQFVHYKALRAGVTVVVVPPAYTSQICHQCLWIGQREGKRFRCVNPACSWEGDADYALASAKRSAYVIALLGAAVNRPPYIPLPPVYGGQSEPGSLQLLAAVNPL
1	OS-A	A	14	111	0.836215	0.651932				COG0675	Mobilome: prophages, transposons	ko:K07496	Transposase	MRTTYNRDMAQVLTISCKLKVSVSQAAKLDATLDAFAKALNCVNENTPEKIVVKLQSLCYREIRTRFGLSSNLAQQVCRRLAGARKVAQQKNRPVKAFKSGFVTYDARIFSFREKDWTVSLTTVEGRERFELDIGHYQRGLLAGSNPKAATLVKRQGGSYSIQIGVESEVPEPEHAVKAIGVDLGRRDIAHTSEGDNWNGQQLNQVRDHYSRLRGVLQRKASKGTRSTRRRCQQLLQRLSGRERRFQTWVNHCISKSIVARALATHRFIALEDLTGIRERVNRQPRSKTERRRANSWAFYQLRQFVHYKAMRAGVKVVVVSPAYSSQTCHQCLWIGQREGKHFRCVNPACGWEGDADLNGANGIALLGVAVNQPPSIPPPPCPRIRGVGGLEGGAVGAG
1	OS-A	A	14	111	0.836215	0.651932				COG0675	Mobilome: prophages, transposons	ko:K07496	Probable transposase	MTQVLTVSCKLKASQSQAAKLDATLEAFGQALNWVNQNTPEKVAVKLQSLCYREIRARFGLSSNLAQQVCRRLAGARKVAQQKNRPVKAFKRGFATYDARIFSFREKDWTVSLTTVEGRERFELAIGRYQRERLAGSNPKSATLVKHKDGSYSIQICVETEPSPPQRTGRVLGVDLGRTDIAHTSEGDNWNGQQLNRIRDHYSKLRAALQRKASKGTRSSRRRCRQLLQRLSGKERRFQTWVNHRISKAIVSRAKATNSAIALEDLTGIRERVNQQPRSKAERRRANSWAFYQLRQFLEYKALRAGVALILVPPAYTSQTCHRCLHIHPDPAQSYRSGKKFKCGHCGWEGDADLNGANVIALLGAAVNQPRGSWLACQLQGYRKPALYCEAVRVG
1	OS-A	A	14	111	0.836215	0.651932				COG0675	Mobilome: prophages, transposons	ko:K07496	Probable transposase	MKYNELMSQVLTISYKLKVSPSQAAKLDATMDAFVQALNWVNQNTPEKIVVKLQSLCYYEIRARFGLSSNLAQQVCRRVAGARKVARQRNRPVKEFKRRFVTYDARIFSFREKDWTVSLTTVEGRERFELAIGNYQRGMLAGSNPKSATLVQRKDGSYYIQICVEKNPPKQQDTDRVIGVDLGRTDIAHTSEGDNWNGQQLNRVRDHYSKLRAVLQRKASKGTRSSRRRCRQLLQRLSGKERRFQAWVNHRISKAIVSRAKATNSALALEDLTGIRERVNQQPRSKTERRRANSWAFYQLRQFLEYKALRAGVALILVPPAYTSQTCHRCLHIHPDPAQSYRSGKSFKCGHCGWEGDADLNGANVIALLGAAVNQPRGSGLFCSLVEQNRLRATESPLR…
1	OS-A	A	14	111	0.836215	0.651932				COG0675	Mobilome: prophages, transposons	ko:K07496	ISSoc1, transposase	MTQVLTVSCKLKVSQSQAAKLDATMDAFVQALNWVNQNTPEKVVVKLQSLCYYQIRARFGLSSNLAQQVCRRLAGARKVAQQKNRPVKAFKRGFATYDARIFSLREKDWTVSLTTVEGRERFELAIGRYQREQLAGSNPKSATLVKRKDGSYSIQICVEAEPSPPQRTDRVLGVDLGRTDIAHTSEGDNWNGQQLNKVRDHHSRLRAVLQRKASKGTRSSRRRCRELLQRLSGKERRFQAWVNHRISKAIVSRAKATNSAIALEDLTGIRKRVNQQPRSKTERRRANSWAFYQLRQFLEYKALRAGVALILVPPAYTSQTCHRCLHIHPDPAQSYRSGKKFKCGHCGWEGDADLNGANVIALLGAVVNQPRGSGLFCSLVEQSRLRATESPLRTALAVG…
1	OS-A	A	14	111	0.836215	0.651932				COG0675	Mobilome: prophages, transposons	ko:K07496	Probable transposase	MTQVLTVSCKLKVSPSQAAKLDATMDAFVQALNWVNQNTPEKVVVKLQSLCYYQIRARFGLSSNLAQQVCRRLAGARKVARQKNRPVKAFKRGFATYDARIFSLREKDWTVSLTTVGGRERFELAIGNYQRGMLAGSNPKSATLVQRKDGSYYIQICVEKNPPKQQDTDRVIGVDLGRTDIAHTSEGDNWNGQQLNRVRDHYSKLRAVLQRKASKGTRSSRRRCRQLLQRLSGKERRFQTWVNHRISKAIVSRAKATNSALALEDLTGIRGRVNQQPRSKAERRRANSWAFYQLRQFLEYKALRAGVALILVPPAYTSQTCHRCLHIHPDPAQSYRSGKKFKCGHCGWEGDADLNGANMIALLGAAVNQPRGSWLACQLQGYRSRQRAGGLKPALYCEA…
1	OS-A	A	14	111	0.836215	0.651932				COG0675	Mobilome: prophages, transposons	ko:K07496	Transposase	MKYNELMSQVLTISCKLKVSPSQAAKLDATLEAFGQALNWVNQNTPEKVAVKLQSLCYREIRARFGLSSNLAQQVCRRVAGARKVARQRNRPVKEFKRRFVTYDARIFSFREKDWTVSLTTVEGRERFELAIGNYQRGMLAGSNPKAATLVQRKDGSYYIQICVEKKPPKQQDTDKVIGVDLGRTDIAHTSEGDNWNGQQLNKVRDHYSRLRAVLQRKASKGTRSSRRRCRELLQRLSGKERRFQAWVNHRISKAIVSRAKATNSAIALEDLTGIRERVNQQPRSKTERRRANSWAFYQLRQFLEYKARVAGVSLVLVPPAYTSQTCHKCLHIHPDPAQSYRSGKSFKCGHCGWEGDADLNGANVIALLGAVVNQPRGSGLFCSLVEQNRLRATESPLR…
1	OS-A	A	14	111	0.836215	0.651932				COG0675	Mobilome: prophages, transposons	ko:K07496	Probable transposase	MKYNELMSQVLTVSCKLKVAQSQAAKLDATMEAFGQALNWVNQNTPEKIVVKLQSLCYYEIRARFGLSSNLAQQVCRRVAGARKVARQRNRPVKEFKRGFVTYDARIFSFREKDWTVSLTTVEGRERFELAIGNYQRGMLAGSNPKSATLVQRKDGSYYIQICVEKKPPKQQDTDKVIGVDLGRTDIAHTSEGDNWNGQQLNRVRDHYSRLRAVLQRKASKGTRSSRRRCRELLQRLSGKERRFQVWVNHRISKAIVSRAKATNSAIALEDLTGIRERVNQQPRSKAERRRTNSWAFYQLRQFLEYKARVAGVSLILVPPAYTSQTCHKCLHIHPDPAQSYRNGKSFKCGHCGWEGDADLNGANVIALLGAVVNQPRGPGLFCSLVEQNRLRATESPLR…
1	OS-A	A	14	111	0.836215	0.651932				COG0675	Mobilome: prophages, transposons	ko:K07496	Transposase	MTQVLTVSCKLKASQSQAAKLDATLEAFGQALNWVNQNTPEKVAVKLQSLCYREIRARFGLSSNLAQQVCRRLAGARKVAQQKNRPVKAFKRGFATYDARIFSFREKDWTVSLTTVGGRERFELAIGRYQREQLAGSNPKSATLVKRKDGSYSIQICVEAEPSPPQRTGRVLGVDLGRTDIAHTSEGGNWNGQQLNKVRDHHSRLKAVLQRKASEGTRSSRRRCRQLLQRLSGKERRFQSRQRCVAKTWVNHRISKAIVSRAKATNSAIALEDLTGIRKRVNQQPRSKAERRRANSWAFYQLRQFLEYKARAAGVSLILVPPAYTSQTCHKCLHIHPDPAQSYRSGKSFKCGHCGWEGDADLNGANVIALLGAVVNQPRG
1	OS-A	A	14	111	0.836215	0.651932				COG0675	Mobilome: prophages, transposons	ko:K07496	Transposase	MKYNELMSQVLTVSCKLKASQSQAAKLDATMDVFVQALNWVNQNTPEKIVVKLQSLCYYEIRARFGLSSNLAQQVCRRVAGARKVARQRNRPVKEFKRRFVTYDARIFSFRKKDWTVSLTTVEGRERFELAIGRYQREQLAGSNPKSATLVKRKDGSYSIQICVEAEPSPPQRTDRVLGVDLGRTDIAHTSEGDNWNGQQLNRIRDHYSKLRAALQRKASKGTRSSRRRCRELLQRLSGKERRFQAWVNHRISKAIVSRAKATNSAIALEDLTGIRERVNQQPRNKAERRRTNSWAFYQLRQFLEYKARVAGVSLILVPPAYTSQTCHRCLHIHPDPAQSYRSGKSFKCGHCGWEGDADLNGANVIALLGAVVNQPRGSGLFCSLVEQNRLRATESPLR…
1	OS-A	A	14	111	0.836215	0.651932				COG0675	Mobilome: prophages, transposons	ko:K07496	Transposase	MALGSAPTDSRAVKIERRRSNSWAFYQLKQFVQYKALRAGIQVGVVPPAYSSQTCHPCLWIGQREGKHFRCVNSVCGWKGDADFNGANVIALLGAAVNQPPYLPPYTGVGERSEPGSLHISREGEGWL
1	OS-A	A	14	111	0.836215	0.651932				COG0675	Mobilome: prophages, transposons	ko:K07496	Transposase	MASPYIPPYTGGLGGGGIRERSHRPPRSKTERRWSNSWAFYQLRQFVHYKAARAGIQVVVVPPAYSSQTCHQCFWIEQREGKHFRCVNPLCGWEGDADFNGANGIALLGVAVNQPPYIPPPPCPRIRGLGAGRGAVGAG
1	OS-A	A	14	111	0.836215	0.651932				COG0675	Mobilome: prophages, transposons	ko:K07496	Transposase	MTYAARIFSFRAKDWTVSLTTVEGRERLELSIGNYQRGMLAGTNPQSATLSKRVLTTICVETQPPELQTAAKAIGVDLGRRDIAHTSEGDPWNGQPLILVASGAPMQSQSGHKV
1	OS-A	A	14	111	0.836215	0.651932				COG0675	Mobilome: prophages, transposons	ko:K07496	Probable transposase	MTYAARIFSFRAKDWTVSLTTVEGRERLELSIGNYQRGMLAGTNPQSATVVKRKEGSYSIQICVEHDLPEPQNTAKVMGVDLGRKDIAHTSEGDNWHGQPLNQVRDHYFWLRAILQQKASQGRRSSRRRCRELLQRLSGQERRLQTWVNPCISKAIVSRAKATDSTIAWADLTGIRERVNSQPRNKTERRRSNSWAFYQLRQFVYYKALRAGVKVVVGRRLQRSVSISEA
1	OS-A	A	14	111	0.836215	0.651932				COG0675	Mobilome: prophages, transposons	ko:K07496	Probable transposase	MTQVLTVACKLKVSQSQAAKLDATMDAFVQALNWVNQNTPEKVVVKLQSLCYYQIRARFGLSSNLAQQVCRRVAGARKVARQRNRPVKEFKRRFVTYDARIFSFREKDWTVSLATVDGRERFELAIGNYQRGMLAGSNPKSATLVQRKDGSYSIQICVEAEPPKQQNTDKVIGVDLGRRDIAHTSEGDNWNGQQLNKVRDHYCRLRASLQRKASKGTRSCRRRCRQLLQRLSGKERRFQAWVNHSIAKRIVKTAKSLSACIGIEDLSGIRGRTNRQPRSREERRRSNSWAFYQLRRFIEYKAVRAGVKVVVVPAAYTSQICHKCPHIHPDSAQSYRKGKQFKCGHCGWEGDADFNGAKVIALLGAAVNQPRGSGLFCSLVEQSRLRATESPLRTALAVG…
1	OS-A	A	14	111	0.836215	0.651932				COG0675	Mobilome: prophages, transposons	ko:K07496	Transposase	MAGSRKVARQQNCPVKAFKAGFVTYDARIFSFRENDWTVSLTTVEGRERFELAIGNYQRGMLAGTNPKSATLVKRKEGSHYIQIGVEPDTPKAMGVDLGRRDIAHTSEEDNWNGQPLNQVRDHSSRLRASLQRKASQGTRSSRRRCRQLLQRLSGQERRLQTWVNPCISKAIVSRAQATHSFIALEDLSGIRERTNRQPRS
2	RCA5.7	A	9	94	0.961893	0.812494								MYNMFSTDYYQLIFLFTFESANMVAKAKQKIGSKTTRKLRFGYSTQSFAGYRHSVWKQTECYRCIVEQ
2	SM1.7B	B'	9	94	0.961893	0.812494								MMYNMFSTDYYQLIFLFTFESANMVAKAKQKIGSKTTRKLRFGYSTQSFAGYRHSVWKQTECCRCIVEQ
2	SM1.7B	B'	9	94	0.961893	0.812494								MYNMFSTDYYQLIFLFTFESANMVAKAKQKIGSKTTRKLRFGYSTQSFAGYRHSVWKQTECYRCIVEQ
2	SM1.7B	B'	9	94	0.961893	0.812494								MYNMFSTDYYQLIFLFTFESANMVAKAKQKIGSKTTRKLRFGYSTQSFAGYRHSVWKQTECYRCIVEQ
2	SM1.7B	B'	9	94	0.961893	0.812494								MYNMFSTDYYQLIFLFTFESANMVAKAKQKIGSKTTRKLRFGYSTQSFAGYRHSGWKQTECYRCIVEQ
2	SM2.9A	A	9	94	0.961893	0.812494								MYNMFSTDYYQLIFLFTFESANMVAKAKQKIGSKTTRKLRFGYS
2	SM2.9A	A	9	94	0.961893	0.812494								MYNMFSTDYYQLIFLFTFESANMVAKAKQK
2	BG1.9A	A'-like	9	94	0.961893	0.812494								MYNMFSTDYYQLIFLFTFESANMVAKAKQKIGSKTTRKLRFGYSTQSFAGYRHSVWTPSR
2	BG1.9A	A'-like	9	94	0.961893	0.812494								MYNMFSTDYYQLIFLFTFESANMVAKAKQKIGSKTTRKLRFGYSTQSFAGYRHSVWKQTECYRCIVEQ
2	WCA2.4	A'-like	9	94	0.961893	0.812494								MYNMFSTDYYQLIFLFTFESANMVAKAKQKIGSKTTRKLRFGYSTQSFAGYRHSVWTPSR
2	GCA1.24	B'	9	94	0.961893	0.812494								MYNMFSTDYYQLIFLFTFESANMVAKAKQKIGSKTTRKLRFGYSTQSFAGYRHSVWTPSR
2	GCA1.24	B'	9	94	0.961893	0.812494								MYNMFSTDYYQLIFLFTFESANMVAKAKQKIGSKTTRKLRFGYSTQSFAGYRHSVWKQTECYRCIVEQ
2	GCA3.42A	A	9	94	0.961893	0.812494								MYNMFSTDYYQLIFLFTFESANMAAKAKQKIGSKTTRKLRFGYSTQSFAGYRHSVWTPSR
2	GCA3.42A	A	9	94	0.961893	0.812494								MYNMFSTDYYQLIFLFTFESANMAAKAKQKIGSKTTRKLRFGYSTQSFAGYRHSVWTPSR
2	GCA3.42A	A	9	94	0.961893	0.812494								MYNMFSTDYYQLIFLFTFESANMAAKAKQKIGSKTTRKLRFGYSTQSFAGYRHSVWTPSR
2	GCA3.42A	A	9	94	0.961893	0.812494								MYNMFSTDYYQLIFLFTFESANMAAKAKQKIGSKTTRKLRFGYSTQSFAGYRHSVWTPSR
2	GCA3.42A	A	9	94	0.961893	0.812494								MYNMFSTDYYQLIFLFTFESANMAAKAKQKIGSKTTRKLRFGYSTQSFAGYRHSVWTPSR
2	GCA3.42A	A	9	94	0.961893	0.812494								MYNMFSTDYYQLIFLFTFESANMAAKAKQKIGSKTTRKLRFGYSTQSFAGYRHSVWTPSR
2	GCA3.42A	A	9	94	0.961893	0.812494								MYNMFSTDYYQLIFLFTFESANMAAKAKQKIGSKTTRKLRFGYSTQSFAGYRHSVWTPSR
2	GCA3.42A	A	9	94	0.961893	0.812494								MYNMFSTDYYQLIFLFTFESANMAAKAKQKIGSKTTRKLRFGYSTQSFAGYRHSVWTPSR
2	GCA3.42A	A	9	94	0.961893	0.812494								MYNMFSTDYYQLIFLFTFESANMAAKAKQKIGSKTTRKLRFGYSTQSFAGYRHSVWTPSR
2	GCA3.42A	A	9	94	0.961893	0.812494								MYNMFSTDYYQLIFLFTFESANMAAKAKQKIGSKTTRKLRFGYSTQSFAGYRHSVWTPSR
2	GCA3.42A	A	9	94	0.961893	0.812494								MYNMFSTDYYQLIFLFTFESANMAAKAKQKIGSKTTRKLRFGYSTQSFAGYRHSVWTPSR
2	GCA3.42A	A	9	94	0.961893	0.812494								MYNMFSTDYYQLIFLFTFESANMAAKAKQKIGSKTTRKLRFGYSTQSFAGYRHSVWTPSR
2	GCA3.42A	A	9	94	0.961893	0.812494								MYNMFSTDYYQLIFLFTFESANMAAKAKQKIGSKTTRKLRFGYSTQSFAGYRHSVWTPSR
2	GCA3.42A	A	9	94	0.961893	0.812494								MMYNMFSTDYYQLIFLFTFESANMAAKAKQKIGSKTTRKLRFGYSTQSFAGYRHSVWTPSR
2	GCA3.42A	A	9	94	0.961893	0.812494								MFSTDYYQLIFLFTFESANMAAKAKQKIGSKTTRKLRFGYSTQSFAGYRHSVWTPSR
2	GCA3.42A	A	9	94	0.961893	0.812494								MFSTDYYQLIFLFTFESANMAAKAKQKIGSKTTRKLRFGYSTQSFAGYRHSVWTPSR
2	OS-B'	B'	9	94	0.961893	0.812494								MYNMFSTDYYQLIFLFTFESANMVAKAKQKIGSKTTRKLRFGYSTQSFAGYRHSVWTPSR
2	OS-B'	B'	9	94	0.961893	0.812494								MYNMFSTDYYQLIFLFTFESANMVAKAKQKIGSKTTRKLRFGYSTQSFAGYRHSVWTPSR
2	OS-B'	B'	9	94	0.961893	0.812494								MYNMFSTDYYQLIFLFTFESANMVAKAKQKIGSKTTRKLRFGYSTQSFAGYRHSVWTPSR
2	OS-B'	B'	9	94	0.961893	0.812494								MYNMFSTDYYQLIFLFTFESANMVAKAKQKIGSKTTRKLRFGYSTQSFAGYRHSVWTPSR
2	OS-B'	B'	9	94	0.961893	0.812494								MYNMFSTDYYQLIFLFTFESANMVAKAKQKIGSKTTRKLRFGYSTQSFAGYRHSVWTPSR
2	OS-B'	B'	9	94	0.961893	0.812494								MYNMFSTDYYQLIFLFTFESANMVAKAKQKIGSKTTRKLRFGYSTQSFAGYRHSVWTPSR
2	OS-B'	B'	9	94	0.961893	0.812494								MYNMFSTDYYQLIFLFTFESANMVAKAKQKIGSKTTRKLRFGYSTQSFAGYRHSVWTPSR
2	OS-B'	B'	9	94	0.961893	0.812494								MYNMFSTDYYQLIFLFTFESANMVAKAKQKIGSKTTRKLRFGYSTQSFAGYRHSVWTPSR
2	OS-B'	B'	9	94	0.961893	0.812494								MYNMFSTDYYQLIFLFTFESANMVAKAKQKIGSKTTRKLRFGYSTQSFAGYRHSVWTPSR
2	OS-B'	B'	9	94	0.961893	0.812494								MYNMFSTDYYQLIFLFTFESANMVAKAKQKIGSKTTRKLRFGYSTQSFAGYRHSVWTPSR
2	OS-B'	B'	9	94	0.961893	0.812494								MYNMFSTDYYQLIFLFTFESANMVAKAKQKIGSKTTRKLRFGYSTQSFAGYRHSVWTPSR
2	OS-B'	B'	9	94	0.961893	0.812494								MYNMFSTDYYQLIFLFTFESANMVAKAKQKIGSKTTRKLRFGYSTQSFAGYRHSVWTPSR
2	OS-B'	B'	9	94	0.961893	0.812494								MYNMFSTDYYQLIFLFTFESANMVAKAKQKIGSKTTRKLRFGYSTQSFAGYRHSVWTPSR
2	OS-B'	B'	9	94	0.961893	0.812494								MYNMLSTDYYQLIFLFTFESANMVAKAKQKIGSKTTRKLRFGYSTQSFAGYRHSVWTPSR
2	OS-B'	B'	9	94	0.961893	0.812494								MYNMFITDYYQLIFLFTFESANMVAKAKQKIGSKTTRKLRFGYSTQSFAGYRHSVWTPSR
2	OS-B'	B'	9	94	0.961893	0.812494								MYNMFSTDYYQLIFLFTFESANMVAKAKQKIGSKTTRKLRFGYSTQSFAGYRHSVWKQTECYRCIVEQ
2	OS-B'	B'	9	94	0.961893	0.812494								MYNMFSTDYYQLIFLFTFESANMVAKAKQKIGSKTTRKLRFGYSTQSFAGYRHSVWKQTECYRCIVEQ
2	OS-B'	B'	9	94	0.961893	0.812494								MYNMFSTDYYQLIFLFTFESANMVAKAKQKIGSKTTRKLRFGYSTQSFAGYRHSVWKQTECYRCIVEQ
2	OS-B'	B'	9	94	0.961893	0.812494								MYNMFSTDYYQLIFLFTFESANMVAKAKQKIGSKTTRKLRFGYSTQSFAGYRHSVWKQTECYRCIVEQ
2	OS-B'	B'	9	94	0.961893	0.812494								MYNMFSTDYYQLIFLFTFESANMVAKAKQKIGSKTTRKLRFGYSTQSFAGYRHSVWKQTECYRCIVEQ
2	OS-B'	B'	9	94	0.961893	0.812494								MYNMFSTDYYQLIFLFTFESANMVAKAKQKIGSKTTRKLRFGYSTQSFAGYRHSVWKQTECYRCIVEQ
2	OS-B'	B'	9	94	0.961893	0.812494								MYNMFSTDYYQLIFLFTFESANMVAKAKQKIGSKTTRKLRFGYSTQSFAGYRHSVWKQTECYRCIVEQ
2	OS-B'	B'	9	94	0.961893	0.812494								MYNMFSTDYYQLIFLFTFESANMVAKAKQKIGSKTTRKLRFGYSTQSFAGYRHSVWKQTECYRCIVEQ
2	OS-B'	B'	9	94	0.961893	0.812494								MYNMFSTDYYQLIFLFTFESANMVAKAKQKIGSKTTRKLRFGYSTQSFAGYRHSVWKQTECYRCIVEQ
2	OS-B'	B'	9	94	0.961893	0.812494								MYNMFSTDYYQLIFLFTFESANMVAKAKQKIGSKTTRKLRFGYSTQSFAGYRHSVWKQTECYRCIVEQ
2	OS-B'	B'	9	94	0.961893	0.812494								MYNMFSTDYYQLIFLFTFESANMVAKAKQKIGSKTTRKLRFGYSTQSFAGYRHSVWKQTECYRCIVEQ
2	OS-B'	B'	9	94	0.961893	0.812494								MYNMFSTDYYQLIFLFTFESANMVAKAKQKIGSKTTRKLRFGYSTQSFAGYRHSVWKQTGCYRCIVEQ
2	OS-B'	B'	9	94	0.961893	0.812494								MYNVFSTDYYQLIFLFTFESANMVAKAKQKIGSKTTRKLRFGYSTQSFAGYRHSVWKQTECYRCIVEQ
2	OS-B'	B'	9	94	0.961893	0.812494								MYNMFSTDYYQLIFLFTFESANMVAKAKQKIGSKTTRKLRFGYSTQSFAGYRHSGWKQTECYRCIVEQ
2	OS-B'	B'	9	94	0.961893	0.812494								MYNMFSTDYYQLIFLFTFESANMVAKAKQKIGSKTTRKLRFGYSTQSFAGYRHSGWKQTECYRCIVEQ
2	OS-B'	B'	9	94	0.961893	0.812494								MYNMFSTDYYQLIFLFTFESANMVAKAKQKIGSKTTRKLRFGYSTQSFAGYRHSGWKQTECYRCIVEQ
2	OS-B'	B'	9	94	0.961893	0.812494								MYNMFSTDYYQLIFLFTFESANMVAKAKQKIGSKTTRKLRFGYSTQSFAGYRHSGWKQTECYRCIVEQ
2	OS-B'	B'	9	94	0.961893	0.812494								MYNMFSTDYYQLIFLFTFESANMVAKAKQKIGSKTTRKLRFGYSTQSFAGYRHSGWKQTECYRCIVEQ
2	OS-B'	B'	9	94	0.961893	0.812494								MYNMFSTDYYQLIFLFTFESANMVAKAKQKIGSKTTRKLRFGYSTQSFAGYRHSGWKQTECYRCIVEQ
2	OS-B'	B'	9	94	0.961893	0.812494								MYNMFSTDYYQLIFLFTFESANMVAKAKQKIGSKTTRKLRFGYSTQSFAGYRHSGWKQTECYRCIVEQ
2	OS-B'	B'	9	94	0.961893	0.812494								MYNMFSTDYYQLIFLFTFESANMVAKAKQKIGSKTTRKLRFGYSTQSFAGYRHSGWKQTECYRCIVEQ
2	OS-B'	B'	9	94	0.961893	0.812494								MYNMFSTDYYQLIFLFTFESANMVAKAKQKIGSKTTRKLRFGYSTQSFAGYRHSGWKQTECYRCIVEQ
2	OS-B'	B'	9	94	0.961893	0.812494								MYNMFSTDYYQLIFLFTFESANMVAKAKQKIGSKTTRKLRFGYSTQSFAGYRHSGWKQTECYRCIVEQ
2	OS-B'	B'	9	94	0.961893	0.812494								MYNMFSTDYYQLIFLFTFESANMVAKAKQKIGSKTTQKLRLGYSTQSFAGYRHSVWKQTECYRCIVEQ
2	OS-B'	B'	9	94	0.961893	0.812494								MYNMFSTDYYQLIFLFTFESANMVAKAKQKIGSKMTRKLRFGCSTQSFAGYRHSVWKQTECYRCIVER
2	OS-B'	B'	9	94	0.961893	0.812494								MYSMFSTDYYQLIFLFTFESANMVAKAKQKIGSKTTRKLRFGYSTQSFAGYRHSGWKQTECYRCIVEQ
2	OS-B'	B'	9	94	0.961893	0.812494								MFSTDYYQLIFLFTFESANMVAKAKQKIGSKTTRKLRFGYSTQSFAGYRHSVWKQTECYRCIVEQ
2	OS-B'	B'	9	94	0.961893	0.812494								MVAKAKQKIGSKTTRKLRFGYSTQSFAGYRHSGWKQTECYRCIVEQ
2	OS-B'	B'	9	94	0.961893	0.812494								MYIMYNMFSMDYYQLIFLFTFESANMVAKAENW
2	OS-A	A	9	94	0.961893	0.812494								MYNMFSTDYYQLIFLFTFESANMVAKAKQKIGSKTTRKLRFGYSTQSFAGYRHSVWTPSR
2	OS-A	A	9	94	0.961893	0.812494								MYNMFSTDYYQLIFLFTFESANMVAKAKQKIGSKTTRKLRFGYSTQSFAGYRHSVWTPSR
2	OS-A	A	9	94	0.961893	0.812494								MYNMFSTDYYQLIFLFTFESANMVAKAKQKIGSKTTRKLRFGYSTQSFAGYRHSVWTPSR
2	OS-A	A	9	94	0.961893	0.812494								MYNMFSTDYYQLIFLFTFESANMVAKAKQKIGSKTTRKLRFGYSTQSFAGYRHSVWTPSR
2	OS-A	A	9	94	0.961893	0.812494								MYNMFSTDYYQLIFLFTFESANMVAKAKQKIGSKTTRKLRFGYSTQSFAGYRHSVWTPSR
2	OS-A	A	9	94	0.961893	0.812494								MYNMFSTDYYQLIFLFTFESANMVAKAKQKIGSKTTRKLRFGYSTQSFAGYRHSVWTPSR
2	OS-A	A	9	94	0.961893	0.812494								MYNMFSTDYYQLIFLFTFESANMVAKAKQKIGSKTTRKLRFGYSTQSFAGYRHSVWTPSR
2	OS-A	A	9	94	0.961893	0.812494								MYNMFSTDYYQLIFLFTFESANMVAKAKQKIGSKTTRKLRFGYSTQSFAGYRHSVWTPSR
2	OS-A	A	9	94	0.961893	0.812494								MYNMFSTDYYQLIFLFTFESANMVAKAKQKIGSKTTRKLRFGYSTQSFAGYRHSVWTPSR
2	OS-A	A	9	94	0.961893	0.812494								MYNMLSTDYYQLIFLFTFESANMVAKAKQKIGSKTTRKLRFGYSTQSFAGYRHSVWTPSR
2	OS-A	A	9	94	0.961893	0.812494								MYNMFITDYYQLIFLFTFESANMVAKAKQKIGSKTTRKLRFGYSTQSFAGYRHSVWTPSR
2	OS-A	A	9	94	0.961893	0.812494								MYNMFSTDYYQLIFLFTFESANMVAKAKQKIGSKTTRKLRFGYSTQSSAGYRHSVWTPSR
2	OS-A	A	9	94	0.961893	0.812494								MISSTILKIMYNMFSTDYYQLIFLFTFESANMVAKAKQKIGSKTTRKLRFGYSTQSFAGYRHSVWKQTECYRCIVEQ
2	OS-A	A	9	94	0.961893	0.812494								MYNMFSTDYYQLIFLFTFESANMVAKAKQKIGSKTTRKLRFGYSTQSFAGYRHSVWKQTECYRCIVEQ
2	OS-A	A	9	94	0.961893	0.812494								MYNMFSTDYYQLIFLFTFESANMVAKAKQKIGSKTTRKLRFGYSTQSFAGYRHSVWKQTECYRCIVEQ
2	OS-A	A	9	94	0.961893	0.812494								MYNMFSTDYYQLIFLFTFESANMVAKAKQKIGSKTTRKLRFGYSTQSFAGYRHSVWKQTECYRCIVEQ
2	OS-A	A	9	94	0.961893	0.812494								MYNMFSTDYYQLIFLFTFESANMVAKAKQKIGSKTTRKLRFGYSTQSFAGYRHSVWKQTECYRCIVEQ
2	OS-A	A	9	94	0.961893	0.812494								MMYNMFSTDYYQLIFLFTFESANMVAKAKQKIGSKTTRKLRFGYSTQSFAGYRHSVWKQTECYRCIVEQ
2	OS-A	A	9	94	0.961893	0.812494								MYNMFSTDYYQLIFLFTFESANMVAKAKQKIGSKTTRKLRFGYSTQSFAGYRHSGWKQTECYRCIVEQ
2	OS-A	A	9	94	0.961893	0.812494								MYNMFSTDYYQLIFLFTFESANMVAKAKQKIGSKTTRKLRFGYSTQSFAGYRHSGWKQTECYRCIVEQ
2	OS-A	A	9	94	0.961893	0.812494								MMYNMFSTDYYQLIFLFTFESANMVAKAKQKIGSKTTRKLRFGYSTQSFAGYRHSGWKQTECYRCIVEQ
2	OS-A	A	9	94	0.961893	0.812494								MFSTDYYQLIFLFTFESANMVAKARQKIGSKTTRKLRFGYSTQSFAGYRHSVWKQAECYRCIVEQ
3	IGB1.12	A	10	42	0.652544	0.698433						ko:K01152, ko:K07494	Transposase	MAIIAEQPDFYLWQYQELLREGLAIDVSTVTIHNLLKKQGMTLKKDLPQCERPRRRGAKRTTSL
3	IGB1.12	A	10	42	0.652544	0.698433				COG3335	Mobilome: prophages, transposons	ko:K01152, ko:K07494	ISSoc4, transposase	EVQRERLAYSQEVRDIPAEDLIAIDQTGVWEGMEWRVSRSLRGQRAYHYRQRYKGEKYTVIGAISLRGVVGCRVIKGGMKKGDFLEFLRSELCPKLDARKVVIMDNLNIHKSREVEELIRGTGARILYLPVYAPELNPIEMMWSVLKHFIRQLCRIGKYSMEQIVKTSLLLINPSSFRSWFAKCCYCTP
3	RCA3.9A	A	10	42	0.652544	0.698433						ko:K01152, ko:K07494	Transposase	MAIIAEQPDFYLWQYQELLREGLAIDVSTVTIHNLLKKQGMTLKKDLPQCERPRRRGAKRTTSL
3	RCA4.11B	A	10	42	0.652544	0.698433						ko:K01152, ko:K07494	Transposase	MAIIAEQPDFYLWQYQELLREGLAIDVSTVTIHNLLKKQGMTLKKDLPQCERPRRRGAKRTTSL
3	RCA5.7	A	10	42	0.652544	0.698433						ko:K01152, ko:K07494	Transposase	MAIIAEQPDFYLWQYQELLREGLAIDVSTVTIHNLLKKQGMTLKKDLPQCERPRRRGAKRTTSL
3	SM1.7B	B'	10	42	0.652544	0.698433				COG3415	Defense mechanisms	ko:K01152, ko:K07494	similarity to PIR AD2038	MPTHSLDLRQRVVAAYQAGNTSIRQVAKRFMVTKRTVHRWVRQYQQTQDLAPKKAGTKRVGIL
3	SM2.9A	A	10	42	0.652544	0.698433						ko:K01152, ko:K07494	Transposase	MAIIAEQPDFYLWQYQELLREGLAIDVSTVTIHNLLKKQGMTLKKDLPQCERPRRRGAKRTTSL
3	SM2.9A	A	10	42	0.652544	0.698433						ko:K01152, ko:K07494	similarity to PIR AD2038	MPTHSLDLRQRVVAAYQAGNTSIRQVAKRFMVTKRTVHRWVRQYQ
3	SM2.9A	A	10	42	0.652544	0.698433						ko:K01152, ko:K07494	similarity to PIR AD2038	MPTHSLDLRQRVVAAYQAGNTSIRQVAKRFMVTKRTVHRWVRQ
3	SM2.9A	A	10	42	0.652544	0.698433						ko:K01152, ko:K07494	similarity to PIR AD2038	MPTHSLDLRQRVVAAYQAGNTSIRQVAKRFMVTKRTVHRWV
3	BG1.9A	A'-like	10	42	0.652544	0.698433				COG3335	Mobilome: prophages, transposons	ko:K07494	ISSoc4, transposase	MKKGDFLEFLRSELCPKLDARKDLNIHKSREVEELIRGTGARILYLPVYAPELNPIEMMWSVLKHFIRQLCRIGKYSMEQIVKTSLLLINPSSFRSWFAKCCYCTP
3	GCA3.42A	A	10	42	0.652544	0.698433						ko:K01152, ko:K07494	Transposase	MAIIAEQPDFYLWQYQELLREGLAIDVSTVTIHNLLKKQGMTLKKDLPQCERPRRRGAKRTTSL
3	OS-B'	B'	10	42	0.652544	0.698433						ko:K07494	ISSoc4, transposase	MPTHSLEAGKCSIEQIVETSLLLINPSCFRSWFAKCCYCAP
3	OS-A	A	10	42	0.652544	0.698433						ko:K01152, ko:K07494	Transposase	MAIIAEQPDFYLWQYQELLREGLAIDVSTVTIHNLLKKQGMTLKKDLPQCERPRRRGAKRTTSL
3	OS-A	A	10	42	0.652544	0.698433						ko:K01152, ko:K07494	Transposase	MPTHSLDLRQRVVAAYQAGNTSIRQVAKRFMVTKRTVHRWVRQYQQTQDLAPKKAGTKRVGILEQHRQEVMAIITEHPDFYLWQYQELLRERLGINVSIVTIHNFLKKQGMTLKKDLLQCKSQRRGGAKGTTSL
3	OS-A	A	10	42	0.652544	0.698433						ko:K01152, ko:K07494	Transposase	MPTHSLDLRQRVVAAYQAGNTSIRQVAKRFMVTKRTVHRWVRQYQQTQDLAPKKAGTKRVGILEQHRQEVMAIITEHPDFYLWQYQELLRERLGINVSIVTIHNFLKKQGMTLKKDLLQCKSQRRGGAKGTTSL
3	OS-A	A	10	42	0.652544	0.698433						ko:K01152, ko:K07494	similarity to PIR AD2038	MPTHSLDLRQRVVAAYQAGNTSIRQVAKRFMVTKRTVHRWVRQYQQTQDLAPKKAGTKRVGILEQHRQEVMAIITEHPDFYLWQYQELLRERLGINVSIVTIHNFLKKQGMTLKKRPTAVQKSKKRRCKEND
3	OS-A	A	10	42	0.652544	0.698433						ko:K01152, ko:K07494	similarity to PIR AD2038	MPTHSLDLRQRVVAAYQAGNTSIRQVAKRFMVTKRTVHRWVRQYQQTQDLAPKKAGTKRVGILEQHRQEVMAIITEHPDFYLWQYQELLRERLGINVSIVTIHNFLKKQGMTLKKRPTAVQKSKKRRCKGND
3	OS-A	A	10	42	0.652544	0.698433						ko:K01152, ko:K07494	similarity to PIR AD2038	MPTHSLDLRQRVVAAYQAGNTSIRQVAKRFMVTKRTVHRWVRQYQQTQDLAPKKAGTKRVGILEQHRQEVMAIITEHPDFYLWQYQELLRERLGINVSIVTIHNFLKKQGMTLKKRPTAVQKSKKRRCKGND
3	OS-A	A	10	42	0.652544	0.698433						ko:K01152, ko:K07494	similarity to PIR AD2038	MPTHSLDLRQRVVAAYQAGNTSIRQVAKRFMVTKRTVHRWVRQYQQTQDLAPKKAGTKRVGILEQHRQEVMAIITEHPDFYLWQYQELLRERLGINVSIVTIHNFLKKQGMTLKKRPTAVQKSKKRRCKGND
3	OS-A	A	10	42	0.652544	0.698433						ko:K01152, ko:K07494	similarity to PIR AD2038	MPTHSLDLRQRVVAAYQAGNTSIRQVAKRFMVTKRTVHRWVRQYQQTQDLAPKKAGTKRVGILEQHRQEVMAIITEHPDFYLWQYQELLRERLGINVSIVTIHNFLKKQGMTLKKRPTAVQKSKKRRCKGND
3	OS-A	A	10	42	0.652544	0.698433						ko:K01152, ko:K07494	similarity to PIR AD2038	MPTHSLDLRQRVVAAYQAGNTSIRQVAKRFMVTKRTVHRWVRQYQQTQDLAPKKAGTKRVGILEQHRQEVMAIITEHPDFYLWQYQELLRERLGINVSIVTIHNFLKKQGMTLKKRPTAVQKSKKRRCKGND
3	OS-A	A	10	42	0.652544	0.698433						ko:K01152, ko:K07494	similarity to PIR AD2038	MPTHSLDLRQRVVAAYQAGNTSIRQVAKRFMVTKRTVHRWVRQYQQTQDLAPKKAGTKRVGILEQHRQEVMAIITEHPDFYLWQYQELLRERLGINVSIVTIHNFLKKQGMTLKKRPTAVQKSKKRRCKGND
3	OS-A	A	10	42	0.652544	0.698433						ko:K01152, ko:K07494	similarity to PIR AD2038	MPTHSLDLRQRVVAAYQAGNTSIRQVAKRFMVTKRTVHRWVRQYQQTQDLAPKKAGTKRVGILEQHRQEVIAIITEHPDFYLWQYQELLRERLGINVSIVTIHNFLKKQGMTLKKRPTAVQKSKKRRCKGND
3	OS-A	A	10	42	0.652544	0.698433						ko:K01152, ko:K07494	similarity to PIR AD2038	MPTHSLDLRQRVVAAYQAGSTSIRQVAKRFMVTKRTVHRWVRQYQQTQDLAPKKAGTKRVGILEQHRQEVIAIITEHPDFYLWQYQELLRERLGINVSIVTIHNFLKKQGMTLKKRPTAVQKSKKRRCKGND
3	OS-A	A	10	42	0.652544	0.698433						ko:K01152, ko:K07494	similarity to PIR AD2038	MPTHSLDLRQRVVAAYQAGNTSIRQVAKRFMVTKRTVHRWVRQYQQTQDLAPKKAGTKRVGILEQHRQEVMAIITEHPDFYLWQYQELLRERLGINVSIVTIHNFLKKQGMALKKRPTAVQKSNKRRCKGND
3	OS-A	A	10	42	0.652544	0.698433				COG3335|COG3415	Mobilome: prophages, transposons|Defense mechanisms	ko:K01152, ko:K07494	ISSoc4, transposase	MPTHSLDLRQRVVAAYQAGNTSIRQVAKRFMVTKRTVHRWVRQYQQTQDLAPKKAGTKRVGILEQHRQEVMAIITEHPDFYLWQYQELLRERLGINVSIVTIHNFLKKQGMTLKKKTYRSAKVKEEEVKRERLAYSQEVRNIPAEDLIAIDQTGVWEGMERRVSRSLRGQRAYHYRQRYKGEKYTVIGAISLRGVVGCRVIKGGMKKGDFLEFLRSELCPKLDARKVVIMDNLNIHKSREVEELIRGTGARILYLPVYAPELNPIEMMWSVLKHFIRQLCRIGKYSMEQIVKTSLLLINPSSFRSWFAKCCYCTP
3	OS-A	A	10	42	0.652544	0.698433				COG3335|COG3415	Mobilome: prophages, transposons|Defense mechanisms	ko:K01152, ko:K07494	ISSoc4, transposase	MPTHSLDLRQRVVAAYQAGNTSIRQVAKRFMVTKRTVHRWVRQYQQTQDLAPKKAGTKRVGILEQHRQEVMAIITEHPDFYLWQYQELLRERLGINVSIVTIHNFLKKQGMTLKKKTYRSAKVKEEEVKRERLAYSQEVRNIPAEDLIAIDQTGVWEGMERRVSRSLRGQRAYHYRQRYKGEKYTVIGAISLRGVVGCRVIKGGMKKGDFLEFLRSELCPKLDARKVVIMDNLNIHKSREVEELIRGTGARILYLPVYAPELNPIEMMWSVLKHFIRQLCRIGKYSMEQIVKTSLLLINPSSFRSWFAKCCYCTP
3	OS-A	A	10	42	0.652544	0.698433				COG3335|COG3415	Mobilome: prophages, transposons|Defense mechanisms	ko:K01152, ko:K07494	ISSoc4, transposase	MPTHSLDLRQRVVAAYQAGNTSIRQVAKRFMVTKRTVHRWVRQYQQTQDLAPKKAGTKRVGILEQHRQEVMAIITEHPDFYLWQYQELLRERLGINVSIVTIHNFLKKQGMTLKKKTYRSAKVKEEELQRERLAYSQEVRNIPAEDLIAIDQTGVWEGMERRVSRSLRGQRAYHYRQRYKGEKYTVIGAISLRGVVGCRVIKGGMKKGDFLEFLRSELCPKLDARKDLNIHKSREVEELIRGTGARILYLPVYAPELNPIEMMWSVLKHFIRQLCRIGKYSMEQIVKTSLLLINPSSFRSWFAKCCYCTP
3	OS-A	A	10	42	0.652544	0.698433				COG3335|COG3415	Mobilome: prophages, transposons|Defense mechanisms	ko:K01152, ko:K07494	ISSoc4, transposase	MPTHSLDLRQRVVAAYQAGNTSIRQVAKRFMVTKRTVHRWVRQYQQTQDLAPKKAGTKRVGILEQHRQEVMAIITEHPDFYLWQYQELLRERLGINVSIVTIHNFLKKQGMTLKKKTYRSAKVKEEEVQRERLAYSQEVRNIPAEDLIAIDQTAVWEGMEWRVSRSLRGQRAYHYRQRYKGEKYTVIGAISLRGVVGCRVIKGGMKKGDFLEFLRSELCPKLDARKVVIMDNLNIHKSREVEELIRGTGARILYLPVYAPELNPIEMMWSVLKHFIRQLCRIGKYSMEQIVKTSLLLINPSSFRSWFAKCCYCTP
3	OS-A	A	10	42	0.652544	0.698433						ko:K01152, ko:K07494	ISSoc4, transposase	MKKGDFLEFLRSELCPKLDARKVVIMDNLNIHKSREVEELIRGTGARILYLPVYAPELNPIEMMWSVLKHFIRQLCRIGKYSMEQIVKTSLLLINPSSFRSWFAKCCYCTP
3	OS-A	A	10	42	0.652544	0.698433						ko:K01152, ko:K07494	ISSoc4, transposase	MKKGDFLEFLRSELCPKLDARKVVIMDNLNIHKSREVEELIRGTGARILYLPVYAPELNPIEMMWSVLKHFIRQLCRIGKYSMEQIVKTSLLLINPSSFRSWFAKCCYCTP
3	OS-A	A	10	42	0.652544	0.698433						ko:K01152, ko:K07494	ISSoc4, transposase	MKKGDFLEFLRSELCPKLDARKVVIMDNLNIHKSREVEELIRGTGARILYLPVYAPELNPIEMMWSVLKHFIRQLCRIGKYSMEQIVKTSLLLINPSSFRSWFAKCCYCTP
3	OS-A	A	10	42	0.652544	0.698433						ko:K01152, ko:K07494	ISSoc4, transposase	MKKGDFLEFLRSELCPKLDARKVVIMDNLNIHKSREVEELIRGTGARILYLPVYAPELNPIEMMWSVLKHFIRQLCRIGKYSMEQIVKTSLLLINPSSFRSWFAKCCYCTP
3	OS-A	A	10	42	0.652544	0.698433						ko:K01152, ko:K07494	ISSoc4, transposase	MKKGDFLEFLRSELCPKLDARKVVIMDNLNIHKSREVEELIRGTGARILYLPVYAPELNPIEMMWSVLKHFIRQLCRIGKYSMEQIVKTSLLLINPSSFRSWFAKCCYCTP
3	OS-A	A	10	42	0.652544	0.698433						ko:K01152, ko:K07494	ISSoc4, transposase	MKKGDFLEFLRSELCPKLDARKVVIMDNLNIHKSREVEELIRGTGARILYLPVYAPELNPIEMMWSVLKHFIRQLCRIGKYSMEQIVKTSLLLINPSSFRSWFAKCCYCTP
3	OS-A	A	10	42	0.652544	0.698433						ko:K07494	ISSoc4, transposase	MKKGDFLEFLRSELCLKLDARKVVIMDNLNIHKSREVEELIRGTGARILYLPVYAPELNPIEMMWSVLKHFIRQLCRIGKYSMEQIVKTSLLLINPSSFRSWFAKCCYCTP
3	OS-A	A	10	42	0.652544	0.698433				COG3335	Mobilome: prophages, transposons	ko:K07494	ISSoc4, transposase	MKKGDFLEFLRSELCPKLDARKVVIMDNLNIHKSREVEELIRGTGARILYLPVYAPELNPIEMMWSVLKYFIRQLCRIGKYSMEQTVKTSLLLINPSSFRSWFAKCCYCTP
3	OS-A	A	10	42	0.652544	0.698433				COG3335	Mobilome: prophages, transposons	ko:K07494	ISSoc4, transposase	MKKGDFLEFLRSELCPKLDTRKVVIMDNLNIHKSREVEELIRETGARILYLPVYAPELNPIEMMWSVLKHFIRQLCRIGKYSMEQIVKTSLLLINPSSFRSWFAKCCYCTP
3	OS-A	A	10	42	0.652544	0.698433				COG3335	Mobilome: prophages, transposons	ko:K07494	ISSoc4, transposase	MKKGDFLEFLRSELCPKLDTRKVVIMDNLNIHKSREVEELIRETGARILYLPVYAPELNPIEMMWSVLKHFIRQLCRIGKYSMEQIVKTSLLLINPSSFRSWFAKCCYCTP
3	OS-A	A	10	42	0.652544	0.698433						ko:K07494	ISSoc4, transposase	MKKGDFLEFLRSELCPKLDARKDLNIHKSREVEELIRGTGARILYLPVYAPELNPIEMMWSVLKHFIRQLCRIGKYSMEQIVKTSLLLINPSSFRSWFAKCCYCTP
3	OS-A	A	10	42	0.652544	0.698433						ko:K07494	ISSoc4, transposase	MKKGDFLEFLRSELCPKLDARKDLNIHKSREVEELIRGTGARILYLPVYAPELNPIEMMWSVLKHFIRQLCRIGKYSMEQIVKTSLLLINPSSFQSWFAKCCYCTP
4	SM4.3A	A'-like	14	37	0.808217	0.807778				COG4636	General function prediction only		hmm pf05685	MIALNLRPSLELTDEVFEQLCRQNPELRLERTAQGELVAMAPVGSESGLRSADLLGQLWQWNRRTNLGLVFDSSTGFALPNGAIRSPDAAWVARERWQQLTPEQRRRFAPLCPDFVLELRSPSDDLATLQAKLQEYLENGSQLGWLIDPESQRVYVYRPGQPVQVLERPTSLGGDPVLPGFVADLTLIWE
4	SM4.3A	A'-like	14	37	0.808217	0.807778				COG4636	General function prediction only		hmm pf05685	MISLNLRPSLELTDEVFEQLCRQNPELRLERTAQGELVAMAPVGSESGLRSADLLGQLWQWNRRTNLGLVFDSSTGFALPNGAIRSPDAAWVARERWQQLTPEQRRRFAPLCPDFVLELRSPSDDLATLQAKLQEYLENGSQLGWLIDPESQRVYVYRPGQPVQVLERPTSLGGDPVLPGFVADLTLIWE
4	18WCA1.11	A'-like	14	37	0.808217	0.807778				COG4636	General function prediction only		hmm pf05685	MIALNLRPSLELTDEVFEQLCRQNPELRLERTAQGELVAMAPVGSESGLRSADLLGQLWQWNRRTNLGLVFDSSTGFALPNGAIRSPDAAWVARERWQQLTPEQRRRFAPLCPDFVLELRSPSDDLATLQAKLQEYLENGSQLGWLIDPESQRVYVYRPGQPVQVLERPTSLEGDPVLPGFVADLTLIWE
4	18WCA1.11	A'-like	14	37	0.808217	0.807778				COG4636	General function prediction only		hmm pf05685	MISLNLRPSLELTDEVFEQLCRQNPELRLERTAQGELVAMAPVGSESGLRSADLLGQLWQWNRRTNLGLVFDSSTGFALPNGAIRSPDAAWVARERWQQLTPEQRRRFAPLCPDFVLELRSPSDDLATLQAKLQEYLENGSQLGWLIDPESQRVYVYRPGQPVQVLERPTSLEGDPVLPGFVADLNLVWE
4	18WCA2.12A	A'-like	14	37	0.808217	0.807778				COG4636	General function prediction only		hmm pf05685	MIALNLRPSLELTDEVFEQLCRQNPELRLERTAQGELVAMAPVGSESGLRSADLLGQLWQWNRRTNLGLVFDSSTGFALPNGAIRSPDAAWVARERWQQLTPEQRRRFAPLCPDFVLELRSPSDDLATLQAKLQEYLENGSQLGWLIDPESQRVYVYCPGQPVQVLERPTCLEGDPVLPGFVADLTLIWE
4	18WCA2.12A	A'-like	14	37	0.808217	0.807778				COG4636	General function prediction only		hmm pf05685	MISLNLRPSLELTDEVFEQLCRQNPELRLERTAQGELVAMAPVGSESGLRSADLLGQLWQWNRRTNLGLVFDSSTGFALPNGAIRSPDAAWVARERWQQLTPEQRRRFAPLCPDFVLELRSPSDDLATLQAKLQEYLENGSQLGWLIDPESQRVYVYCPGQPVQVLERPTCLEGDPVLPGFVADLNLVWE
4	RCA3.9A	A	14	37	0.808217	0.807778				COG4636	General function prediction only		Putative restriction endonuclease	MTVLTLNLSPLMTLTREDFIRLCAANPELKLERTAQGELVIMSPTGGEIGNLNFEIAGAVYVWNRQSGRGKAFDSSTGFSLPSGSDRSPDLAWIPLEKWEALDPQTRRGFLPLCPDFVVEILSPTDSWVQAQAKMQEYLDNGCRLGWLLDAKAKRVMIYRAGQAPELLEDPETLSGEDVLPGFTLPIRTIWSAES
4	RCA4.11B	A	14	37	0.808217	0.807778				COG4636	General function prediction only		hmm pf05685	MIALNLRPSLELTDEIFEQLCRQNPELRLERTAKGELVAMAPVSSESGLRDLLGQLWQWNRRTSLGLVFDSSTGFALPNGAIRSPDAAWIAKERWQQLTPEQRRRFAPLCPDFVLELRSPSDDLAALQAKLQEYLENGSQLGWLIDPESQRVYVYRPGQLVQVLERPAYLEGDPALPGFVADLSLVWE
4	RCA4.11B	A	14	37	0.808217	0.807778				COG4636	General function prediction only		hmm pf05685	MGVSTSSPLAVGEGLGVRDPKDYNSASPSSNPLNGIPKAVISLNLRPSLELTDEIFEQLCRQNPELRLERTAKGELVAMAPVSSESGLRDLLGQLWQWNRRTSLGLVFDSSTGFALPNGAIRSPDAAWIAKERWQQLTPEQRRRFAPLCPDFVLELRSPSDDLAALQAKLQEYLENGSQLGWLIDPESQRVYVYRPGQPVQVLERPAYLEGDPVLPGFVADLTLVWE
4	RCA5.7	A	14	37	0.808217	0.807778				COG4636	General function prediction only		hmm pf05685	MIALNLRPSLELTDEIFEQLCRQNPELRLERTAKGELVAMAPVSSESGLRDLLGQLWQWNRRTSLGLVFDSSTGFALPNGAIRSPDAAWIAKERWQQLTPEQRRRFAPLCPDFVLELRSPSDDLAALQAKLQEYLENGSQLGWLIDPESQRVYVYRPGQPVQVLERPAYLEGDPALPGFVADLSLVWE
4	RCA5.7	A	14	37	0.808217	0.807778				COG4636	General function prediction only		hmm pf05685	MGVSTSSPLAVGEGLGVRDPKDYNSASPSSNPLNGIPKAVISLNLRPSLELTDEIFEQLCRQNPELRLERTAKGELVAMAPVSSESGLRDLLGQLWQWNRRTSLGLVFDSSTGFALPNGAIRSPDAAWIAKERWQQLTPEQRRRFAPLCPDFVLELRSPSDDLAALQAKLQEYLENGSQLGWLIDPESQRVYVYRPGQPVQVLERPAYLEGDPVLPGFVADLTLVWE
4	RCA5.7	A	14	37	0.808217	0.807778				COG4636	General function prediction only		Putative restriction endonuclease	MTVLTLNLSPLMTLTREDFIRLCAANPELKLERTAQGELVIMSPTGGEIGNLNFEIAGAVYVWNRQSGRGKAFDSSTGFSLPSGSDRSPDLAWIPLEKWEALDPQTRRGFLPLCPDFVVEILSPTDSWVQAQAKMQEYLDNGCRLGWLLDAKAKRVMIYRAGQAPELLEDPETLSGEDVLPGFTLPIRTIWSAES
4	SM1.7B	B'	14	37	0.808217	0.807778				COG4636	General function prediction only		hmm pf05685	RPSLELTDEIFEQLCRQNPELRLERTAKGELVAMAPVSSESGLRDLLGQLWQWNRRTSLGLVFDSSTGFALPNGAIRSPDAAWIAKERWQQLTPEQRRRFAPLCPDFVLELRSPSDDLAALQAKLQEYLENGSQLGWLIDPESQRVYVYRPGQLVQVLERPAYLEGDPALPGFVADLSLVWE
4	SM1.7B	B'	14	37	0.808217	0.807778				COG4636	General function prediction only		Putative restriction endonuclease	MVALTLNLSPLTTLSRADFIRLCAANPDLKLERTAQGELVIMSPTGGETGHWEITTDLTLWNRQSGRGKSFDSSTGFSLPSGSDRSPDLAWIPIEKWEALDPSVRQGFLPLCPDFVVEILSPTDSWIQTQAKMQEYMDNGCRLGWLLDPKAKRVMIYRQGQAPELVEDPETLSGEDVLPGFTLPIRKIWST
4	SM2.9A	A	14	37	0.808217	0.807778				COG4636	General function prediction only		hmm pf05685	MIALNLRPSLELTDEIFEQLCRQNPELRLERTAKGELVAMAPVSSESGLRDLLGQLWQWNRRTSLGLVFDSSTGFALPNGAIRSPDAAWIAKERWQQLTPEQRRRFAPLCPDFVLELRSPSDDLAALQAKLQEYLENGSQLGWLIDPESQRVYVYRPGQLVQVLERPAYLEGDPALPGFVADLSLVWE
4	SM2.9A	A	14	37	0.808217	0.807778				COG4636	General function prediction only		hmm pf05685	TSSPLAVGEGLGVRDPKDYNSASPSSNPLNGIPKAVISLNLRPSLELTDEIFEQLCRQNPELRLERTAKGELVAMAPVGSESSRQNLSLSAQLWQWNRQTQLGVAFDASAGFALPNGAIRSPDAAWIAKERWQQLTPEQRRRFAPLCPDFVLELRSPSDDLAALQAKLQEYLENGSQLGWLIDPESQRVYVYRPGQLVQVLERPAYLEGDPVLPGFVADLTLVWE
4	SM2.9A	A	14	37	0.808217	0.807778				COG4636	General function prediction only		Putative restriction endonuclease	MTLTREDFIRLCAANPELKLERTARGELVIMSPTGGEVGHWEITTELTLWNRQSGRGKTFDSSTGFSLPSGSDRSPDLAWIPLEKWEALDPQTRRGFLPLCPDFVVEILSPTDSWVQAQAKMQEYLDNGCRLGWLLDPKAKRVMIYRAGQAPELVEDPETLSGEDVLPGFTLPIRKIWSAES
4	BG1.9A	A'-like	14	37	0.808217	0.807778				COG4636	General function prediction only		hmm pf05685	MIALNLRPSLELTDEIFEQLCRQNPELRLERTAKGELVAMAPVSSESGLRDLLGQLWQWNRRTSLGLVFDSSTGFALPNGAIRSPDAAWIAKERWQQLTPEQRRRFAPLCPDFVLELRSPSDDLAALQAKLQEYLENGSQLGWLIDPESQRVYVYRPGQLVQVLERPAYLEGDPALPGFVADLSLVWE
4	BG1.9A	A'-like	14	37	0.808217	0.807778				COG4636	General function prediction only		hmm pf05685	MGVSTSSPLAVGEGLGVRDPKDYNSASPSSNPLNGIPKAVISLNLRPSLELTDEIFEQLCRQNPELRLERTAKGELVAMAPVSSESGLRDLLGQLWQWNRRTSLGLVFDSSTGFALPNGAIRSPDAAWIAKERWQQLTPEQRRRFAPLCPDFVLELRSPSDDLAALQAKLQEYLENGSQLGWLIDPESQRVYVYRPGQPVQVLERPAYLEGDPVLPGFVADLTLVWE
4	BG1.9A	A'-like	14	37	0.808217	0.807778				COG4636	General function prediction only		hmm pf05685	MIALNLRPSLELTDEVFEQLCRQNPELRLERTAQGELVAMAPVGSESGLRSADLLGQLWQWNRRTNLGLVFDSSTGFALPNGAIRSPDAAWVARERWQQLTPEQRRRFAPLCPDFVLELRSPSDDLATLQAKLQEYLENGSQLGWLIDPESQRVYVYRPGQPVQVLERPTSLEGDPVLPGFVADLTLIWE
4	BG1.9A	A'-like	14	37	0.808217	0.807778				COG4636	General function prediction only		hmm pf05685	MISLNLRPSLELTDEVFEQLCRQNPELRLERTAQGELVAMAPVGSESGLRSADLLGQLWQWNRRTNLGLVFDSSTGFALPNGAIRSPDAAWVARERWQQLTPEQRRRFAPLCPDFVLELRSPSDDLATLQAKLQEYLENGSQLGWLIDPESQRVYVYRPGQPVQVLERPTSLEGDPVLPGFVADLNLVWE
4	WCA1.12	A'-like	14	37	0.808217	0.807778				COG4636	General function prediction only		hmm pf05685	MIALNLRPSLELTDEVFEQLCRQNPELRLERTAQGELVAMAPVGSESGLRSADLLGQLWQWNRRTNLGLVFDSSTGFALPNGAIRSPDAAWVARERWQQLTPEQRRRFAPLCPDFVLELRSPSDDLATLQAKLQEYLENGSQLGWLIDPESQRVYVYRPGQPVQVLERPTSLEGDPVLPGFVADLTLIWE
4	WCA1.12	A'-like	14	37	0.808217	0.807778				COG4636	General function prediction only		hmm pf05685	RQNPELRLERTAQGELVAMAPVGSESGLRSADLLGQLWQWNRRTNLGLVFDSSTGFALPNGAIRSPDAAWVARERWQQLTPEQRRRFAPLCPDFVLELRSPSDDLATLQAKLQEYLENGSQLGWLIDPESQRVYVYRPGQPVQVLERPTSLEGDPVLPGFVADLNLVWE
4	WCA1.12	A'-like	14	37	0.808217	0.807778				COG4636	General function prediction only		Putative restriction endonuclease	MTVLTLNLSPLMTLTREDFIRLCAANPELKLERTAQGELVIMSPTGGEIGNLNFEIAGAVYVWNRQSGRGKAFDSSTGFSLPSGSDRSPDLAWIPLEKWEALDPQTRRGFLPLCPDFVVEILSPTDSWVQAQAKMQEYLDNGCRLGWLLDPKAKRVMIYRAGQAPELVEDPETLSGEDVLPGFTLPIRKIWSAES
4	WCA1.12	A'-like	14	37	0.808217	0.807778				COG4636	General function prediction only		hmm pf05685	MISLNLRPSLELTDEVFEQLCRQNPELRLERTAQGELVA
4	GCA1.24	B'	14	37	0.808217	0.807778				COG4636	General function prediction only		Putative restriction endonuclease	MAALTLNLSPLITLSRADFIRLCAANPELKLERTAQGELVIMSPTGGETGNLNFEIAGEVYVWNRQSGRGKSFDSSTGFSLPSGSDRSPDLAWIPIEKWEALDPSVRQGFLPLCPDFVVEILSPTDSWIQTQAKMQEYMDNGCRLGWLLDPKAKRVMIYRQGQAPELVEDPETLSGEDVLPGFTLPIRKIWST
4	GCA1.24	B'	14	37	0.808217	0.807778				COG4636	General function prediction only		hmm pf05685	MIALNLQPAVNLTDEVFEQLCRRNPELRLERTAQGELIAMAPAGSESSRQNLSLSAQLWQWNRQTQLGVAFD
4	GCA3.42A	A	14	37	0.808217	0.807778				COG4636	General function prediction only		hmm pf05685	MIALNLRPSLELTDEIFEQLCRQNPELRLERTAKGELVAMAPVSSESGLRDLLGQLWQWNRRTSLGLVFDSSTGFALPNGAIRSPDAAWIAKERWQQLTPEQRRRFAPLCPDFVLELRSPSDDLAALQAKLQEYLENGSQLGWLIDPESQRVYVYRPGQLVQVLERPAYLEGDPALPGFVADLSLVWE
4	GCA3.42A	A	14	37	0.808217	0.807778				COG4636	General function prediction only		hmm pf05685	MGVSTSSPLAVGEGLGVRDPKDYNSASPSSNPLNGIPKAVISLNLRPSLELTDEIFEQLCRQNPELRLERTAKGELVAMAPVSSESGLRDLLGQLWQWNRRTSLGLVFDSSTGFALPNGAIRSPDAAWIAKERWQQLTPEQRRRFAPLCPDFVLELRSPSDDLAALQAKLQEYLENGSQLGWLIDPESQRVYVYRPGQLVQVLERPAYLEGDPALPGFVADLTLVWE
4	GCA3.42A	A	14	37	0.808217	0.807778				COG4636	General function prediction only		Putative restriction endonuclease	MTLTREDFIRLCAANPELKLERTARGELVIMSPTGGEVGHWEITTELTLWNRQSGRGKTFDSSTGFSLPSGSDRSPDLAWIPLEKWEALDPQTRRGFLPLCPDFVVEILSPTDSWVQAQAKMQEYLDNGCRLGWLLDPKAKRVMIYRAGQAPELVEDPETLSGEDVLPGFTLPIRKIWSAES
4	OS-B'	B'	14	37	0.808217	0.807778				COG4636	General function prediction only		Putative restriction endonuclease	MIALNLQPAVNLTDEVFEQLCRQNPELRLERTAQGELIAMAPAGSESGFRDLLGQLWQWNRRKNLGLVFDSSAGFALPNGAIRSPDAAWVAKERWQQLTPEQRRRFAPLCPDFVLELKSPTDELATLEAKLQEFLDNGSQLGWLIDPESRQVHVYRPGQPVQVLEQPVSLSGDPVLPGFVMDLTLIWG
4	OS-B'	B'	14	37	0.808217	0.807778				COG4636	General function prediction only		hmm pf05685	MIALNLQPAVNLTDEVFEQLCRRNPELRLERTAQGELIAMAPAGSESSRQNLSLSAQLWQWNRQTQLGVAFDSSAGFALPNGAIRSPDAAWMPKERWQQLTPEQRRRFAPLCPDFVLELKSPTDELAILQAKLQEYLDNGSQLGWLIDPESGKVYVYRTGQPVQVLERPTSLSGDPVLPGFVVDLTLIWE
4	OS-B'	B'	14	37	0.808217	0.807778				COG4636	General function prediction only		Putative restriction endonuclease	MAALTLNLSPLITLSRADFIRLCAANPELKLERTAQGELVIMSPTGGETGNLNFEIAGEVYVWNRQSGRGKSFDSSTGFSLPSGSDRSPDLAWIPIEKWEALDPETRQGFLPLCPDFVVEILSPTDSWIQTQAKMQEYMDNGCRLGWLLDPKAKRVMIYRQGQAPELVEDPETLSGEDVLPGFTLPIRKIWST
4	OS-B'	B'	14	37	0.808217	0.807778				COG4636	General function prediction only		Putative restriction endonuclease	MVALTLNLSPLTTLSRADFIRLCAANPDLKLERTAQGELVIMSPTGGETGHWEITTDLTLWNRQSGRGKSFDSSTGFSLPSGSDRSPDLAWIPIEKWEALDPSVRQGFLPLCPDFVVEILSPTDSWIQTQAKMQEYMDNGCRLGWLLDPKAKRVMIYRQGQAPELVEDPETLSGEDVLPGFTLPIRKIWSA
4	OS-A	A	14	37	0.808217	0.807778				COG4636	General function prediction only		hmm pf05685	MIALNLRPSLELTDEIFEQLCRQNPELRLERTAKGELVAMAPVSSESGLRDLLGQLWQWNRRTSLGLVFDSSTGFALPNGAIRSPDAAWIAKERWQQLTPEQRRRFAPLCPDFVLELRSPSDDLAALQAKLQEYLENGSQLGWLIDPESQRVYVYRPGQLVQVLERPAYLEGDPALPGFVADLSLVWE
4	OS-A	A	14	37	0.808217	0.807778				COG4636	General function prediction only		hmm pf05685	MGVSTSSPLAVGEGLGVRDPKDYNSASPSSNPLNGIPKAVISLNLRPSLELTDEIFEQLCRQNPELRLERTAKGELVAMAPVGSESSRQNLSLSAQLWQWNRQTQLGVAFDASAGFALPNGAIRSPDAAWIAKERWQQLTPEQRRRFAPLCPDFVLELRSPSDDLAALQAKLQEYLENGSQLGWLIDPESQRVYVYRPGQPVQVLERPAYLEGDPALPGFVADLTLVWE
4	OS-A	A	14	37	0.808217	0.807778				COG4636	General function prediction only		Putative restriction endonuclease	MTLTREDFIRLCAANPELKLERTARGELVIMSPTGGEVGHWEITTELTLWNRQSGRGKTFDSSTGFSLPSGSDRSPDLAWIPLEKWEALDPQTRQGFLPLCPDFVVEILSPTDSWVQAQAKMQEYIDNGCRLGWLLDPKAKRVMIYRAGQAPELLEDPETLSGEDVLPGFTLPIRTIWSAES
5	SM4.3A	A'-like	17	35	0.786302	0.794813							AbrB-like transcriptiol regulator	MSDIPPQPLTGKALLQKIEALGHLSRRETAKRCGYVTVTKNNKLRVNLFYDAVLAAKGLSLGPSSREKRGREPSFRVSVHKNGQIIIGSAYTKQMNLKPGDEFEIHLGYKHIHLKQVLNGQVMEDSASGEAAPKKTRGRRKKAAGG
5	IGB1.12	A	17	35	0.786302	0.794813							abrB :: AbrB-like transcriptiol regulator	MTTTGKPKPLTGQELLDKVTSMGDRKEKARACGYVTYTKNGQERVNLMQFNLLKAVGVDLDASDENGSRGRAPTYRVSVHKNGNLLIGAAYTKKMGLKPGDQFEIKLGHHNIKLERID
5	IGB1.12	A	17	35	0.786302	0.794813							AbrB-like transcriptiol regulator	MLDIPPQPLTGKALLQKVEALSHLPRRETAKRCGYVTMTKTNKLRVNLNEFYDAVLAAKGLSLSPTAKRDRRGREPTFRVSVHKNGQIIIGSAYTEKMNLKPGDEFEIQLGYKHIHLKQVLNGQVMEDSTSNEEAAPKKTRSRRKKTTGA
5	18WCA1.11	A'-like	17	35	0.786302	0.794813							abrB :: AbrB-like transcriptiol regulator	MTTTGKPKPLTGQELLDKVTSMGDPKEKARACGYVTYTKNGQERVNLMQFNLLKAIGVDLGTSDENGSRGRAPTFRVSVHKNGNILIGAAYTKKMGLKPGDQFEIKLGHHNIKLERVD
5	18WCA1.11	A'-like	17	35	0.786302	0.794813							AbrB-like transcriptiol regulator	MSDIPPQPLTGKALLQKIEALGHLSRRETAKRCGYVTVTKNNKLRVNLFYDAVLAAKGLSLGPSSREKRGREPSFRVSVHKNGQIIIGSAYTKQMNLKPGDEFEIHLGYKHIHLKQVLNGQVMEDSAAGEAAPKKTRGRRKKAAGG
5	18WCA1.11	A'-like	17	35	0.786302	0.794813								LKPGDQFEIKLGHHNIKLERID
5	18WCA2.12A	A'-like	17	35	0.786302	0.794813							abrB :: AbrB-like transcriptiol regulator	MTTTGKPKPLTGQELLDKVTSMGDPKEKARACGYVTYTKNGQERVNLMQFNLLKAIGVDLGTSDENGSRGRAPTFRVSVHKNGNILIGAAYTKKMGLKPGDQFEIKLGHHNIKLERVD
5	18WCA2.12A	A'-like	17	35	0.786302	0.794813							AbrB-like transcriptiol regulator	MLDIPPQPLTGKALLQKIEALGHLSRRETAKRCGYVTVTKNNKLRVNLFYDAVLAAKGLSLGPSSREKRGREPSFRVSVHKNGQIIIGSAYTKQMNLKPGDEFEIHLGYKHIHLKQVLNGQVMEDSAAGEAAPKKTRGRRKKAAGG
5	RCA3.9A	A	17	35	0.786302	0.794813							abrB :: AbrB-like transcriptiol regulator	MTTTGKPKPLTGQELLDKVTSMGDRKEKARACGYVTYTKNGQERVNLMQFNLLKAVGVDLDASDENGSRGRAPTYRVSVHKNGNLLIGAAYTKKMGLKPGDQFEIKLGHHNIKLERID
5	RCA3.9A	A	17	35	0.786302	0.794813							AbrB-like transcriptiol regulator	MLDIPPQPLTGKALLQKVEALSHLPRRETAKRCGYVTMTKTNKLRVNLNEFYDAVLAAKGLSLSPTAKRDRRGREPTFRVSVHKNGQIIIGSAYTEKMNLKPGDEFEIQLGYKHIHLKQVLNGQVMEDSTSNEEAAPKKTRSRRKKTTGA
5	RCA4.11B	A	17	35	0.786302	0.794813							abrB :: AbrB-like transcriptiol regulator	MTTTGKPKPLTGQELLDKVTSMGDRKEKARACGYVTYTKNGQERVNLMQFNLLKAVGVDLDASDENGSRGRAPTYRVSVHKNGNLLIGAAYTKKMGLKPGDQFEIKLGHHNIKLERID
5	RCA4.11B	A	17	35	0.786302	0.794813							AbrB-like transcriptiol regulator	MLDIPPQPLTGKALLQKVEALSHLPRRETAKRCGYVTMTKTNKLRVNLNEFYDAVLAAKGLSLSPTAKRDRRGREPTFRVSVHKNGQIIIGSAYTEKMNLKPGDEFEIQLGYKHIHLKQVLNGQVMEDSTSNEEAAPKKTRSRRKKTTGA
5	RCA5.7	A	17	35	0.786302	0.794813							abrB :: AbrB-like transcriptiol regulator	MTTTGKPKPLTGQELLDKVTSMGDRKEKARACGYVTYTKNGQERVNLMQFNLLKAVGVDLDASDENGSRGRAPTYRVSVHKNGNLLIGAAYTKKMGLKPGDQFEIKLGHHNIKLERID
5	RCA5.7	A	17	35	0.786302	0.794813							AbrB-like transcriptiol regulator	MLDIPPQPLTGKALLQKVEALSHLPRRETAKRCGYVTMTKTNKLRVNLNEFYDAVLAAKGLSLSPTAKRDRRGREPTFRVSVHKNGQIIIGSAYTEKMNLKPGDEFEIQLGYKHIHLKQVLNGQVMEDSTSNEEAAPKKTRSRRKKTTGA
5	SM1.7B	B'	17	35	0.786302	0.794813							abrB :: AbrB-like transcriptiol regulator	MGDRKEKARACGYVTYTKNGQERVNLMQFNLLKAVGVDLGASDENGSRGRAPTFRVSVHKNGNLLIGAAYTKKMGLKPGDEFEIKLGHHNIKLERVN
5	SM1.7B	B'	17	35	0.786302	0.794813							AbrB-like transcriptiol regulator	MSDIPPQPLTGKALLQKVEALGHLPRRETAKRCGYVTMTKTNKPRVNLNEFYDAVLAAKGLSLSPSSSRDKRGREPTFRVSVHKNGQLIIGSAYTEKMNLKPGDEFEIQLGYKHIHLKQVLNGQGVEESTPSKEASPKATRGRRKKTAGA
5	SM2.9A	A	17	35	0.786302	0.794813							abrB :: AbrB-like transcriptiol regulator	MTTTGKPKPLTGQELLDKVTSMGDRKEKARACGYVTYTKNGQERVNLMQFNLLKAVGVDLDASDENGSRGRAPTYRVSVHKNGNLLIGAAYTKKMGLKPGDQFEIKLGHHNIKLERID
5	SM2.9A	A	17	35	0.786302	0.794813							AbrB-like transcriptiol regulator	MLDIPPQPLTGKALLQKVEALSHLPRRETAKRCGYVTMTKTNKLRVNLNEFYDAVLAAKGLSLSPTAKRDRRGREPTFRVSVHKNGQIIIGSAYTEKMNLKPGDEFEIQLGYKHIHLKQVLNGQVMEDSTSNEEAAPKKTRSRRKKTTGA
5	BG1.9A	A'-like	17	35	0.786302	0.794813							AbrB-like transcriptiol regulator	MLDIPPQPLTGKALLQKIEALGHLPRRETAKRCGYVTVTKNNKLRVNLFYDAVLAAKGLSLGPSSREKRGREPSFRVSVHKNGQIIIGSAYTKQMNLKPGDEFEIHLGYKHIHLKQVLNGQVMEDSAAGEAAPKKTRGRRKKAAGG
5	WCA1.12	A'-like	17	35	0.786302	0.794813							abrB :: AbrB-like transcriptiol regulator	MTTTGKPKPLTGQELLDKVTSMGDPKEKARACGYVTYTKNGQERVNLMQFNLLKAIGVDLGTSDENGSRGRAPTFRVSVHKNGNILIGAAYTKKMGLKPGDQFEIKLGHHNIK
5	WCA1.12	A'-like	17	35	0.786302	0.794813							AbrB-like transcriptiol regulator	MLDIPPQPLTGKALLQKIEALGHLPRRETAKRCGYVTVTKNNKLRVNLFYDAVLAAKGLSLGPSSREKRGREPSFRVSVHKNGQIIIGSAYTKQMNLKPGDEFEIHLGYKHIHLKQVLNGQVMEDSAAGEAAPKKTRGRRKKAAGG
5	WCA1.12	A'-like	17	35	0.786302	0.794813								LKPGDQFEIKLGHHNIKLERID
5	WCA2.4	A'-like	17	35	0.786302	0.794813							abrB :: AbrB-like transcriptiol regulator	MTTTGKPKPLTGQELLDKVTSMGDPKEKARACGYVTYTKNGQERVNLMQFNLLKAIGVDLGTSDENGSRGRAPTFRVSVHKNGNILIGAAYTKKMGLKPGDQFEIKLGHHNIKLERVD
5	WCA2.4	A'-like	17	35	0.786302	0.794813							AbrB-like transcriptiol regulator	MLDIPPQPLTGKALLQKIEALGHLPRRETAKRCGYVTVTKNNKLRVNLFYDAVLAAKGLSLGPSSREKRGREPSFRVSVHKNGQIIIGSAYTKQMNLKPGDEFEIHLGYKHIHLKQVLNGQVMEDSAAGEAAPKKTRGRRKKAAGG
5	WCA2.4	A'-like	17	35	0.786302	0.794813							abrB :: AbrB-like transcriptiol regulator	SDENGSRGRAPTFRVSVHKNGNLLIGAAYTKKMGLKPGDQFEIKLGHHNIKLERVD
5	GCA1.24	B'	17	35	0.786302	0.794813							abrB :: AbrB-like transcriptiol regulator	MGDRKEKARACGYVTYTKNGQERVNLMQFNLLKAVGVDLGASDENGSRGRAPTFRVSVHKNGNLLIGAAYTKKMGLKPGDEFEIKLGHHNIKLERVN
5	GCA1.24	B'	17	35	0.786302	0.794813							AbrB-like transcriptiol regulator	MSDIPPQPLTGKALLQKVEALGHLPRRETAKRCGYVTMTKTNKPRVNLNEFYDAVLAAKGLSLSPSSSRDKRGREPTFRVSVHKNGQLIIGSAYTEKMNLKPGDEFEIQLGYKHIHLKQVLNGQVVEESTPSKEASPKATRGRRKKTAGA
5	GCA3.42A	A	17	35	0.786302	0.794813							abrB :: AbrB-like transcriptiol regulator	MTTTGKPKPLTGQELLDKVTSMGDRKEKARACGYVTYTKNGQERVNLMQFNLLKAVGVDLDASDENGSRGRAPTYRVSVHKNGNLLIGAAYTKKMGLKPGDQFEIKLGHHNIKLERID
5	GCA3.42A	A	17	35	0.786302	0.794813							AbrB-like transcriptiol regulator	MLDIPPQPLTGKALLQKVEALSHLPRRETAKRCGYVTMTKTNKLRVNLNEFYDAVLAAKGLSLSPTAKRDRRGREPTFRVSVHKNGQIIIGSAYTEKMNLKPGDEFEIQLGYKHIHLKQVLNGQVMEDSTSNEEAAPKKTRSRRKKTTGA
5	GCA3.42B	B'	17	35	0.786302	0.794813							abrB :: AbrB-like transcriptiol regulator	MGDRKEKARACGYVTYTKNGQERVNLMQFNLLKAVGVDLGASDENGSRGRAPTFRVSVHKNGNLLIGAAYTKKMGLKPGDEFEIKLGHHNIKLERVN
5	GCA3.42B	B'	17	35	0.786302	0.794813							AbrB-like transcriptiol regulator	MSDIPPQPLTGKALLQKVEALGHLPRRETAKRCGYVTMTKTNKPRVNLNEFYDAVLAAKGLSLSPSSSRDKRGREPTFRVSVHKNGQLIIGSAYTEKMNLKPGDEFEIQLGYKHIHLKQVLNGQVVEESTPSKEASPKATRGRRKKTAGA
5	OS-B'	B'	17	35	0.786302	0.794813							abrB :: AbrB-like transcriptiol regulator	MGDRKEKARACGYVTYTKNGQERVNLMQFNLLKAVGVDLGASDENGSRGRAPTFRVSVHKNGNLLIGAAYTKKMGLKPGDEFEIKLGHHNIKLERVN
5	OS-B'	B'	17	35	0.786302	0.794813							AbrB-like transcriptiol regulator	MSDIPPQPLTGKALLQKVEALGHLPRRETAKRCGYVTMTKTNKPRVNLNEFYDAVLAAKGLSLSPSSSRDKRGREPTFRVSVHKNGQLIIGSAYTEKMNLKPGDEFEIQLGYKHIHLKQVLNGQVVEESTPSKEASPKATRGRRKKTAGA
5	OS-A	A	17	35	0.786302	0.794813							abrB :: AbrB-like transcriptiol regulator	MTTTGKPKPLTGQELLDKVTSMGDRKEKARACGYVTYTKNGQERVNLMQFNLLKAVGVDLDASDENGSRGRAPTYRVSVHKNGNLLIGAAYTKKMGLKPGDQFEIKLGHHNIKLERID
5	OS-A	A	17	35	0.786302	0.794813							AbrB-like transcriptiol regulator	MLDIPPQPLTGKALLQKVEALSHLPRRETAKRCGYVTMTKTNKLRVNLNEFYDAVLAAKGLSLSPTAKRDRRGREPTFRVSVHKNGQIIIGSAYTEKMNLKPGDEFEIQLGYKHIHLKQVLNGQVMEDSTSNEEAAPKKTRSRRKKTTGA
6	SM4.3A	A'-like	16	34	0.820021	0.918925				COG0740	Posttranslatiol modification, protein turnover, chaperones	ko:K01358	clpP3 :: Cleaves peptides in various proteins in a process that requires ATP hydrolysis. Has a chymotrypsin-like activity. Plays a major role in the degradation of misfolded proteins	MPIGVPRVPYRLPGDPYTQWISLDDRLYQERILFIGEPIDDNLANTIVGVMLYLNSQDPQKDIVMYINSPGGSVTAGMAIYDTMNHVKPDIVTVCVGQAASMAAFLLAAGTKGKRFALPHARIMLHQPSLGMIQGQASDIEIRARETLRVKRRMNELLSQMTGQPLEKIERDVERDFYLSATEAQAYGIVDRVIQERSEAMAS
6	SM4.3A	A'-like	16	34	0.820021	0.918925				COG0740	Posttranslatiol modification, protein turnover, chaperones	ko:K01358	clpP :: Cleaves peptides in various proteins in a process that requires ATP hydrolysis. Has a chymotrypsin-like activity. Plays a major role in the degradation of misfolded proteins	MIPTVIEQSARGERAFDIYSRLLRDRIIFLGTPIDDDVANLIVAQMLYLESEDPEKDIYLYINSPGGSVYAGMAIYDTMQHIQPDVSTICIGLAASMGAFLLAGGAKGKRIALPHARIMIHQPLGGAQGPATDIEIQARELLFIKNSLNSLLAYHTGQPLERIERDTDRDNFMTPEQAKEYGIIDQVITKKPQPSLTTVS
6	SM4.3A	A'-like	16	34	0.820021	0.918925				COG0740	Posttranslatiol modification, protein turnover, chaperones	ko:K01358	clpP :: Cleaves peptides in various proteins in a process that requires ATP hydrolysis. Has a chymotrypsin-like activity. Plays a major role in the degradation of misfolded proteins	MIPTVIEQSARGERAFDIYSRLLRDRIIFLGTPIDDDVANLIVAQMLYLESEDPEKDIYLYINSPGGSVYAGMAIYDTMQHIQPDVSTICIGLAASMGAFLLAGGAKGKRIALPHARIMIHQPLGGAQGPATDIEIQARELLFIKNSLNSLLAYHTGQPLERIERDTDRDNFMTPEQAKEYGIIDQVITKKPQPSLTTVS
6	IGB1.12	A	16	34	0.820021	0.918925				COG0740	Posttranslatiol modification, protein turnover, chaperones	ko:K01358	clpP3 :: Cleaves peptides in various proteins in a process that requires ATP hydrolysis. Has a chymotrypsin-like activity. Plays a major role in the degradation of misfolded proteins	MPIGVPRVPYRLPGEPYSQWISLDDRLYQERILFIGEPIDDNLANTIVGVMLYLNSQDPQKDIVMYINSPGGSVTAGMAIYDTMNHVKPDIVTVCVGQAASMGAFLLAAGTKGKRFALPHSRIMLHQPSLGMIQGQASDIEIRARETLRVKRRMNELLAQMTGQPLEKIERDVERDFYLSATEAQAYGIVDRVIQERSEAMAG
6	IGB1.12	A	16	34	0.820021	0.918925				COG0740	Posttranslatiol modification, protein turnover, chaperones	ko:K01358	clpP :: Cleaves peptides in various proteins in a process that requires ATP hydrolysis. Has a chymotrypsin-like activity. Plays a major role in the degradation of misfolded proteins	MIPTVIEQSARGERAFDIYSRLLRDRIIFLGTQVDDDIANLIVAQMLYLESEDPEKDIYLYINSPGGSVYAGMAIYDTMQHIQPDVSTICIGLAASMGAFLLAGGAKGKRIALPHARIMIHQPLGGAQGPATDIEIQAKEILFIKNSLNSLLAYHTGQPLERIERDTDRDNFMTPEQAKEYGLIDQVITRRPQPSLAAVS
6	18WCA1.11	A'-like	16	34	0.820021	0.918925				COG0740	Posttranslatiol modification, protein turnover, chaperones	ko:K01358	clpP3 :: Cleaves peptides in various proteins in a process that requires ATP hydrolysis. Has a chymotrypsin-like activity. Plays a major role in the degradation of misfolded proteins	MPIGVPRVPYRLPGDPYTQWISLDDRLYQERILFIGEPIDDNLANTIVGVMLYLNSQDPQKDIVMYINSPGGSVTAGMAIYDTMNHVKPDIVTVCVGQAASMAAFLLAAGTKGKRFALPHARIMLHQPSLGMIQGQASDIEIRARETLRVKRRMNELLSQMTGQPLEKIERDVERDFYLSATEAQAYGIVDRVIQERSEAMAS
6	18WCA1.11	A'-like	16	34	0.820021	0.918925				COG0740	Posttranslatiol modification, protein turnover, chaperones	ko:K01358	clpP :: Cleaves peptides in various proteins in a process that requires ATP hydrolysis. Has a chymotrypsin-like activity. Plays a major role in the degradation of misfolded proteins	MIPTVIEQSARGERAFDIYSRLLRDRIIFLGTPIDDDVANLIVAQMLYLESEDPEKDIYLYINSPGGSVYAGMAIYDTMQHIQPDVSTICIGLAASMGAFLLAGGAKGKRIALPHARIMIHQPLGGAQGPATDVEIQARELLFIKNSLNSLLAYHTGQPLERIERDTDRDNFMTPEQAKEYGIIDQVITKKPQPSLTTVS
6	18WCA2.12A	A'-like	16	34	0.820021	0.918925				COG0740	Posttranslatiol modification, protein turnover, chaperones	ko:K01358	clpP3 :: Cleaves peptides in various proteins in a process that requires ATP hydrolysis. Has a chymotrypsin-like activity. Plays a major role in the degradation of misfolded proteins	MPIGVPRVPYRLPGEPYSQWISLDDRLYQERILFIGEPIDDNLANTIVGVMLYLNSQDPQKDIVMYINSPGGSVTAGMAIYDTMNHVKPDIVTVCVGQAASMGAFLLAAGTKGKRFALPHSRIMLHQPSLGMIQGQASDIEIRARETLRVKRRMNELLAQMTGQPLEKIERDVERDFYLSATEAQAYGIVDRVIQERSEAMAG
6	18WCA2.12A	A'-like	16	34	0.820021	0.918925				COG0740	Posttranslatiol modification, protein turnover, chaperones	ko:K01358	clpP3 :: Cleaves peptides in various proteins in a process that requires ATP hydrolysis. Has a chymotrypsin-like activity. Plays a major role in the degradation of misfolded proteins	MPIGVPRVPYRLPGDPYTQWISLDDRLYQERILFIGEPIDDNLANTIVGVMLYLNSQDPQKDIVMYINSPGGSVTAGMAIYDTMNHVKPDIVTVCVGQAASMAAFLLAAGTKGKRFALPHARIMLHQPSLGMIQGQASDIEIRARETLRVKRRMNELLSQMTGQPLEKIERDVERDFYLSATEAQAYGIVDRVIQERSEAMAS
6	18WCA2.12A	A'-like	16	34	0.820021	0.918925				COG0740	Posttranslatiol modification, protein turnover, chaperones	ko:K01358	clpP :: Cleaves peptides in various proteins in a process that requires ATP hydrolysis. Has a chymotrypsin-like activity. Plays a major role in the degradation of misfolded proteins	MIPTVIEQSARGERAFDIYSRLLRDRIIFLGTPIDDDVANLIVAQMLYLESEDPEKDIYLYINSPGGSVYAGMAIYDTMQHIQPDVSTICIGLAASMGAFLLAGGAKGKRIALPHARIMIHQPLGGAQGPATDIEIQARELLFIKNSLNSLLAYHTGQPLERIERDTDRDNFMTPEQAKEYGIIDQVITKKPQPSLTTVS
6	18WCA2.12A	A'-like	16	34	0.820021	0.918925				COG0740	Posttranslatiol modification, protein turnover, chaperones	ko:K01358	clpP :: Cleaves peptides in various proteins in a process that requires ATP hydrolysis. Has a chymotrypsin-like activity. Plays a major role in the degradation of misfolded proteins	MIPTVIEQSARGERAFDIYSRLLRDRIIFLGTPIDDDVANLIVAQMLYLESEDPEKDIYLYINSPGGSVYAGMAIYDTMQHIQPDVSTICIGLAASMGAFLLAGGAKGKRIALPHARIMIHQPLGGAQGPATDIEIQARELLFIKNSLNSLLAYHTGQPLERIERDTDRDNFMTPEQAKEYGIIDQVITKKPQPSLTTVS
6	RCA3.9A	A	16	34	0.820021	0.918925				COG0740	Posttranslatiol modification, protein turnover, chaperones	ko:K01358	clpP3 :: Cleaves peptides in various proteins in a process that requires ATP hydrolysis. Has a chymotrypsin-like activity. Plays a major role in the degradation of misfolded proteins	MPIGVPRVPYRLPGEPYSQWISLDDRLYQERILFIGEPIDDNLANTIVGVMLYLNSQDPQKDIVMYINSPGGSVTAGMAIYDTMNHVKPDIVTVCVGQAASMGAFLLAAGTKGKRFALPHSRIMLHQPSLGMIQGQASDIEIRARETLRVKRRMNELLAQMTGQPLEKIERDVERDFYLSATEAQAYGIVDRVIQERSEAMAG
6	RCA3.9A	A	16	34	0.820021	0.918925				COG0740	Posttranslatiol modification, protein turnover, chaperones	ko:K01358	clpP :: Cleaves peptides in various proteins in a process that requires ATP hydrolysis. Has a chymotrypsin-like activity. Plays a major role in the degradation of misfolded proteins	MIPTVIEQSARGERAFDIYSRLLRDRIIFLGTQVDDDIANLIVAQMLYLESEDPEKDIYLYINSPGGSVYAGMAIYDTMQHIQPDVSTICIGLAASMGAFLLAGGAKGKRIALPHARIMIHQPLGGAQGPATDIEIQAKEILFIKNSLNSLLAYHTGQPLERIERDTDRDNFMTPEQAKEYGLIDQVITRRPQPSLAAVS
6	RCA4.11B	A	16	34	0.820021	0.918925				COG0740	Posttranslatiol modification, protein turnover, chaperones	ko:K01358	clpP3 :: Cleaves peptides in various proteins in a process that requires ATP hydrolysis. Has a chymotrypsin-like activity. Plays a major role in the degradation of misfolded proteins	MPIGVPRVPYRLPGEPYSQWISLDDRLYQERILFIGEPIDDNLANTIVGVMLYLNSQDPQKDIVMYINSPGGSVTAGMAIYDTMNHVKPDIVTVCVGQAASMGAFLLAAGTKGKRFALPHSRIMLHQPSLGMIQGQASDIEIRARETLRVKRRMNELLAQMTGQPLEKIERDVERDFYLSATEAQAYGIVDRVIQERSEAMAG
6	RCA4.11B	A	16	34	0.820021	0.918925				COG0740	Posttranslatiol modification, protein turnover, chaperones	ko:K01358	clpP :: Cleaves peptides in various proteins in a process that requires ATP hydrolysis. Has a chymotrypsin-like activity. Plays a major role in the degradation of misfolded proteins	MIPTVIEQSARGERAFDIYSRLLRDRIIFLGTQVDDDIANLIVAQMLYLESEDPEKDIYLYINSPGGSVYAGMAIYDTMQHIQPDVSTICIGLAASMGAFLLAGGAKGKRIALPHARIMIHQPLGGAQGPATDIEIQAKEILFIKNSLNSLLAYHTGQPLERIERDTDRDNFMTPEQAKEYGLIDQVITRRPQPSLAAVS
6	RCA5.7	A	16	34	0.820021	0.918925				COG0740	Posttranslatiol modification, protein turnover, chaperones	ko:K01358	clpP3 :: Cleaves peptides in various proteins in a process that requires ATP hydrolysis. Has a chymotrypsin-like activity. Plays a major role in the degradation of misfolded proteins	MPIGVPRVPYRLPGEPYSQWISLDDRLYQERILFIGEPIDDNLANTIVGVMLYLNSQDPQKDIVMYINSPGGSVTAGMAIYDTMNHVKPDIVTVCVGQAASMGAFLLAAGTKGKRFALPHSRIMLHQPSLGMIQGQASDIEIRARETLRVKRRMNELLAQMTGQPLEKIERDVERDFYLSATEAQAYGIVDRVIQERSEAMAG
6	RCA5.7	A	16	34	0.820021	0.918925				COG0740	Posttranslatiol modification, protein turnover, chaperones	ko:K01358	clpP :: Cleaves peptides in various proteins in a process that requires ATP hydrolysis. Has a chymotrypsin-like activity. Plays a major role in the degradation of misfolded proteins	MIPTVIEQSARGERAFDIYSRLLRDRIIFLGTQVDDDIANLIVAQMLYLESEDPEKDIYLYINSPGGSVYAGMAIYDTMQHIQPDVSTICIGLAASMGAFLLAGGAKGKRIALPHARIMIHQPLGGAQGPATDIEIQAKEILFIKNSLNSLLAYHTGQPLERIERDTDRDNFMTPEQAKEYGLIDQVITRRPQPSLAAVS
6	SM1.7B	B'	16	34	0.820021	0.918925				COG0740	Posttranslatiol modification, protein turnover, chaperones	ko:K01358	clpP :: Cleaves peptides in various proteins in a process that requires ATP hydrolysis. Has a chymotrypsin-like activity. Plays a major role in the degradation of misfolded proteins	NLIVAQMLYLESEDPEKDIYLYINSPGGSVYAGMAIYDTMQHIQPDVSTICIGLAASMGAFLLAGGTKGKRIALPHARIMIHQPLGGAQGPATDIEIQAKEILFIKNSLNSLLAYHTGQPLERIERDTDRDNFMTPEQAKEYGLIDQVISKRPQPTLAAVS
6	BG1.9A	A'-like	16	34	0.820021	0.918925				COG0740	Posttranslatiol modification, protein turnover, chaperones	ko:K01358	clpP3 :: Cleaves peptides in various proteins in a process that requires ATP hydrolysis. Has a chymotrypsin-like activity. Plays a major role in the degradation of misfolded proteins	MPIGVPRVPYRLPGDPYTQWISLDDRLYQERILFIGEPIDDNLANTIVGVMLYLNSQDPQKDIVMYINSPGGSVTAGMAIYDTMNHVKPDIVTVCVGQAASMAAFLLAAGTKGKRFALPHARIMLHQPSLGMIQGQASDIEIRARETLRVKRRMNELLSQMTGQPLEKIERDVERDFYLSATEAQAYGIVDRVIQERSEAMAS
6	BG1.9A	A'-like	16	34	0.820021	0.918925				COG0740	Posttranslatiol modification, protein turnover, chaperones	ko:K01358	clpP :: Cleaves peptides in various proteins in a process that requires ATP hydrolysis. Has a chymotrypsin-like activity. Plays a major role in the degradation of misfolded proteins	MIPTVIEQSARGERAFDIYSRLLRDRIIFLGTPIDDDVANLIVAQMLYLESEDPEKDIYLYINSPGGSVYAGMAIYDTMQHIQPDVSTICIGLAASMGAFLLAGGAKGKRIALPHARIMIHQPLGGAQGPATDIEIQARELLFIKNSLNSLLAYHTGQPLERIERDTDRDNFMTPEQAKEYGIIDQVITKKPQPSLTTVS
6	BG1.9A	A'-like	16	34	0.820021	0.918925				COG0740	Posttranslatiol modification, protein turnover, chaperones	ko:K01358	clpP :: Cleaves peptides in various proteins in a process that requires ATP hydrolysis. Has a chymotrypsin-like activity. Plays a major role in the degradation of misfolded proteins	MIPTVIEQSARGERAFDIYSRLLRDRIIFLGTPIDDDVANLIVAQMLYLESEDPEKDIYLYINSPGGSVYAGMAIYDTMQHIQPDVSTICIGLAASMGAFLLAGGAKGKRIALPHARIMIHQPLGGAQGPATDIEIQAKEILFIKNSLNSLLAYHTGQPLERIERDTDRDNFMTPEQAKEYGLIDQVITRRPQPSLAAVS
6	WCA1.12	A'-like	16	34	0.820021	0.918925				COG0740	Posttranslatiol modification, protein turnover, chaperones	ko:K01358	clpP3 :: Cleaves peptides in various proteins in a process that requires ATP hydrolysis. Has a chymotrypsin-like activity. Plays a major role in the degradation of misfolded proteins	MPIGVPRVPYRLPGDPYTQWISLDDRLYQERILFIGEPIDDNLANTIVGVMLYLNSQDPQKDIVMYINSPGGSVTAGMAIYDTMNHVKPDIVTVCVGQAASMAAFLLAAGTKGKRFALPHARIMLHQPSLGMIQGQASDIEIRARETLRVKRRMNELLSQMTGQPLEKIERDVERDFYLSATEAQAYGIVDRVIQERSEAMAS
6	WCA1.12	A'-like	16	34	0.820021	0.918925				COG0740	Posttranslatiol modification, protein turnover, chaperones	ko:K01358	clpP :: Cleaves peptides in various proteins in a process that requires ATP hydrolysis. Has a chymotrypsin-like activity. Plays a major role in the degradation of misfolded proteins	MIPTVIEQSARGERAFDIYSRLLRDRIIFLGTPIDDDVANLIVAQMLYLESEDPEKDIYLYINSPGGSVYAGMAIYDTMQHIQPDVSTICIGLAASMGAFLLAGGAKGKRIALPHARIMIHQPLGGAQGPATDVEIQARELLFIKNSLNSLLAYHTGQPLERIERDTDRDNFMTPEQAKEYGIIDQVITKKPQPSLTTVS
6	WCA2.4	A'-like	16	34	0.820021	0.918925				COG0740	Posttranslatiol modification, protein turnover, chaperones	ko:K01358	clpP3 :: Cleaves peptides in various proteins in a process that requires ATP hydrolysis. Has a chymotrypsin-like activity. Plays a major role in the degradation of misfolded proteins	MPIGVPRVPYRLPGDPYTQWISLDDRLYQERILFIGEPIDDNLANTIVGVMLYLNSQDPQKDIVMYINSPGGSVTAGMAIYDTMNHVKPDIVTVCVGQAASMAAFLLAAGTKGKRFALPHARIMLHQPSLGMIQGQASDIEIRARETLRVKRRMNELLSQMTGQPLEKIERDVERDFYLSATEAQAYGIVDRVIQERSEAMAS
6	WCA2.4	A'-like	16	34	0.820021	0.918925				COG0740	Posttranslatiol modification, protein turnover, chaperones	ko:K01358	clpP :: Cleaves peptides in various proteins in a process that requires ATP hydrolysis. Has a chymotrypsin-like activity. Plays a major role in the degradation of misfolded proteins	YDTMQHIQPDVSTICIGLAASMGAFLLAGGAKGKRIALPHARIMIHQPLGGAQGPATDVEIQARELLFIKNSLNSLLAYHTGQPLERIERDTDRDNFMTPEQAKEYGIIDQVITKKPQPSLTTVS
6	GCA1.24	B'	16	34	0.820021	0.918925				COG0740	Posttranslatiol modification, protein turnover, chaperones	ko:K01358	clpP3 :: Cleaves peptides in various proteins in a process that requires ATP hydrolysis. Has a chymotrypsin-like activity. Plays a major role in the degradation of misfolded proteins	MPIGVPRVPYRLPGEPYSQWISLDDRLYQERILFIGEPIDDSLANTIVGVMLYLNSQDPQKDIVMYINSPGGSVTAGMAIYDTMNHIKPDIVTVCVGQAASMGAFLLAAGTKGKRFALPHSRIMLHQPSLGTIQGQASDIEIRARETLRVKRRMNEILAQTTGQPLEKIERDVERDFYLSATEAQAYGIVDRVIQERSEAMAS
6	GCA1.24	B'	16	34	0.820021	0.918925				COG0740	Posttranslatiol modification, protein turnover, chaperones	ko:K01358	clpP :: Cleaves peptides in various proteins in a process that requires ATP hydrolysis. Has a chymotrypsin-like activity. Plays a major role in the degradation of misfolded proteins	MIPTVIEQSARGERAFDIYSRLLRDRIIFLGTQVDDDIANLIVAQMLYLESEDPEKDIYLYINSPGGSVYAGMAIYDTMQHIQPDVSTICIGL
6	GCA3.42A	A	16	34	0.820021	0.918925				COG0740	Posttranslatiol modification, protein turnover, chaperones	ko:K01358	clpP3 :: Cleaves peptides in various proteins in a process that requires ATP hydrolysis. Has a chymotrypsin-like activity. Plays a major role in the degradation of misfolded proteins	MPIGVPRVPYRLPGEPYSQWISLDDRLYQERILFIGEPIDDNLANTIVGVMLYLNSQDPQKDIVMYINSPGGSVTAGMAIYDTMNHVKPDIVTVCVGQAASMGAFLLAAGTKGKRFALPHSRIMLHQPSLGMIQGQASDIEIRARETLRVKRRMNELLAQMTGQPLEKIERDVERDFYLSATEAQAYGIVDRVIQERSEAMAG
6	GCA3.42A	A	16	34	0.820021	0.918925				COG0740	Posttranslatiol modification, protein turnover, chaperones	ko:K01358	clpP :: Cleaves peptides in various proteins in a process that requires ATP hydrolysis. Has a chymotrypsin-like activity. Plays a major role in the degradation of misfolded proteins	MIPTVIEQSARGERAFDIYSRLLRDRIIFLGTQVDDDIANLIVAQMLYLESEDPEKDIYLYINSPGGSVYAGMAIYDTMQHIQPDVSTICIGLAASMGAFLLAGGAKGKRIALPHARIMIHQPLGGAQGPATDIEIQAKEILFIKNSLNSLLAYHTGQPLERIERDTDRDNFMTPEQAKEYGLIDQVITRRPQPSLAAVS
6	GCA3.42B	B'	16	34	0.820021	0.918925				COG0740	Posttranslatiol modification, protein turnover, chaperones	ko:K01358	clpP :: Cleaves peptides in various proteins in a process that requires ATP hydrolysis. Has a chymotrypsin-like activity. Plays a major role in the degradation of misfolded proteins	MIPTVIEQSARGERAFDIYSRLLRDRIIFLGTQVDDDIANLIVAQMLYLESEDPEKDIYLYINSPGGSVYAGMAIYDTMQHIQPDVSTICIGLAASMGAFLLAGGTKGKRIALPHARIMIHQPLGGAQGPATDIEIQAKEILFIKNSLNSLLAYHTGQPLERIERDTDRDNFMTPEQAKEYGLIDQVISKRPQPTLAAVS
6	OS-B'	B'	16	34	0.820021	0.918925				COG0740	Posttranslatiol modification, protein turnover, chaperones	ko:K01358	clpP3 :: Cleaves peptides in various proteins in a process that requires ATP hydrolysis. Has a chymotrypsin-like activity. Plays a major role in the degradation of misfolded proteins	MPIGVPRVPYRLPGEPYSQWISLDDRLYQERILFIGEPIDDSLANTIVGVMLYLNSQDPQKDIVMYINSPGGSVTAGMAIYDTMNHIKPDIVTVCVGQAASMGAFLLAAGTKGKRFALPHSRIMLHQPSLGTIQGQASDIEIRARETLRVKRRMNEILAQTTGQPLEKIERDVERDFYLSATEAQAYGIVDRVIQERSEAMAS
6	OS-B'	B'	16	34	0.820021	0.918925				COG0740	Posttranslatiol modification, protein turnover, chaperones	ko:K01358	clpP :: Cleaves peptides in various proteins in a process that requires ATP hydrolysis. Has a chymotrypsin-like activity. Plays a major role in the degradation of misfolded proteins	MIPTVIEQSARGERAFDIYSRLLRDRIIFLGTQVDDDIANLIVAQMLYLESEDPEKDIYLYINSPGGSVYAGMAIYDTMQHIQPDVSTICIGLAASMGAFLLAGGTKGKRIALPHARIMIHQPLGGAQGPATDIEIQAKEILFIKNSLNSLLAYHTGQPLERIERDTDRDNFMTPEQAKEYGLIDQVISKRPQPTLAAVS
6	OS-A	A	16	34	0.820021	0.918925				COG0740	Posttranslatiol modification, protein turnover, chaperones	ko:K01358	clpP3 :: Cleaves peptides in various proteins in a process that requires ATP hydrolysis. Has a chymotrypsin-like activity. Plays a major role in the degradation of misfolded proteins	MPIGVPRVPYRLPGEPYSQWISLDDRLYQERILFIGEPIDDNLANTIVGVMLYLNSQDPQKDIVMYINSPGGSVTAGMAIYDTMNHVKPDIVTVCVGQAASMGAFLLAAGTKGKRFALPHSRIMLHQPSLGMIQGQASDIEIRARETLRVKRRMNELLAQMTGQPLEKIERDVERDFYLSATEAQAYGIVDRVIQERSEAMAG
6	OS-A	A	16	34	0.820021	0.918925				COG0740	Posttranslatiol modification, protein turnover, chaperones	ko:K01358	clpP :: Cleaves peptides in various proteins in a process that requires ATP hydrolysis. Has a chymotrypsin-like activity. Plays a major role in the degradation of misfolded proteins	MIPTVIEQSARGERAFDIYSRLLRDRIIFLGTQVDDDIANLIVAQMLYLESEDPEKDIYLYINSPGGSVYAGMAIYDTMQHIQPDVSTICIGLAASMGAFLLAGGAKGKRIALPHARIMIHQPLGGAQGPATDIEIQAKEILFIKNSLNSLLAYHTGQPLERIERDTDRDNFMTPEQAKEYGLIDQVITRRPQPSLAAVS
7	SM4.3A	A'-like	15	30	0.944881	0.910673				COG4577	Secondary metabolites biosynthesis, transport and catabolism|Energy production and conversion	ko:K04025, ko:K04027, ko:K08696	ccmK-1 :: Carbon dioxide concentrating mechanism	MAIAVGMIETLGFPAVVEAADAMVKAARVTLVGYEKISSGRVTVIVRGDVSEVQASVAAGIEAVKRVNGGQLLSWHIIARPHENLEYVLPIRYTEDVAQFREGVIRPFTRP
7	SM4.3A	A'-like	15	30	0.944881	0.910673				COG4577	Secondary metabolites biosynthesis, transport and catabolism|Energy production and conversion	ko:K04025, ko:K04027, ko:K08696	ccmK-2 :: Carbon dioxide concentrating mechanism	MPIAVGMIETRGFPAVVEAADAMVKAARVTLVGYEKIGSGRVTVIVRGDVSEVQASVAAGLESAKRVSGGEVLSHHIIARPHENLEYVLPIRYTEAVEQFRT
7	IGB1.12	A	15	30	0.944881	0.910673				COG4577	Secondary metabolites biosynthesis, transport and catabolism|Energy production and conversion	ko:K04025, ko:K04027, ko:K08696	ccmK-1 :: Carbon dioxide concentrating mechanism	MAIAVGMIETLGFPAVVEAADAMVKAARVTLVGYEKISSGRVTVIVRGDVSEVQASVAAGIESVKRVNGGQLLSWHIIARPHENLEYVLPIRYTEDVAQFREGVIRPFTRP
7	IGB1.12	A	15	30	0.944881	0.910673				COG4577	Secondary metabolites biosynthesis, transport and catabolism|Energy production and conversion	ko:K04025, ko:K04027, ko:K08696	ccmK-2 :: Carbon dioxide concentrating mechanism	MPIAVGMIETRGFPAVVEAADAMVKAARVTLVGYEKIGSGRVTVIVRGDVSEVQASVAAGLESAKRVSGGEILSHHIIARPHENLEFVLPIRYTEAVEQFRT
7	18WCA1.11	A'-like	15	30	0.944881	0.910673				COG4577	Secondary metabolites biosynthesis, transport and catabolism|Energy production and conversion	ko:K04025, ko:K04027, ko:K08696	ccmK-1 :: Carbon dioxide concentrating mechanism	MAIAVGMIETLGFPAVVEAADAMVKAARVTLVGYEKISSGRVTVIVRGDVSEVQASVAAGIEAVKRVNGGQLLSWHIIARPHENLEYVLPIRYTEDVAQFREGVIRPFTRP
7	18WCA1.11	A'-like	15	30	0.944881	0.910673				COG4577	Secondary metabolites biosynthesis, transport and catabolism|Energy production and conversion	ko:K04025, ko:K04027, ko:K08696	ccmK-2 :: Carbon dioxide concentrating mechanism	MPIAVGMIETRGFPAVVEAADAMVKAARVTLVGYEKIGSGRVTVIVRGDVSEVQASVAAGLESAKRVSGGEVLSHHIIARPHENLEYVLPIRYTEAVEQFRT
7	18WCA2.12A	A'-like	15	30	0.944881	0.910673				COG4577	Secondary metabolites biosynthesis, transport and catabolism|Energy production and conversion	ko:K04025, ko:K04027, ko:K08696	ccmK-1 :: Carbon dioxide concentrating mechanism	MAIAVGMIETLGFPAVVEAADAMVKAARVTLVGYEKISSGRVTVIVRGDVSEVQASVAAGIEAVKRVNGGQLLSWHIIARPHENLEYVLPIRYTEDVAQFREGVIRPFTRP
7	18WCA2.12A	A'-like	15	30	0.944881	0.910673				COG4577	Secondary metabolites biosynthesis, transport and catabolism|Energy production and conversion	ko:K04025, ko:K04027, ko:K08696	ccmK-2 :: Carbon dioxide concentrating mechanism	MPIAVGMIETRGFPAVVEAADAMVKAARVTLVGYEKIGSGRVTVIVRGDVSEVQASVAAGLESAKRVSGGEVLSHHIIARPHENLEYVLPIRYTEAVEQFRT
7	RCA3.9A	A	15	30	0.944881	0.910673				COG4577	Secondary metabolites biosynthesis, transport and catabolism|Energy production and conversion	ko:K04025, ko:K04027, ko:K08696	ccmK-1 :: Carbon dioxide concentrating mechanism	MAIAVGMIETLGFPAVVEAADAMVKAARVTLVGYEKISSGRVTVIVRGDVSEVQASVAAGIESVKRVNGGQLLSWHIIARPHENLEYVLPIRYTEDVAQFREGVIRPFTRP
7	RCA3.9A	A	15	30	0.944881	0.910673				COG4577	Secondary metabolites biosynthesis, transport and catabolism|Energy production and conversion	ko:K04025, ko:K04027, ko:K08696	ccmK-2 :: Carbon dioxide concentrating mechanism	MPIAVGMIETRGFPAVVEAADAMVKAARVTLVGYEKIGSGRVTVIVRGDVSEVQASVAAGLESAKRVSGGEILSHHIIARPHENLEFVLPIRYTEAVEQFRT
7	RCA5.7	A	15	30	0.944881	0.910673				COG4577	Secondary metabolites biosynthesis, transport and catabolism|Energy production and conversion	ko:K04025, ko:K04027, ko:K08696	ccmK-1 :: Carbon dioxide concentrating mechanism	MAIAVGMIETLGFPAVVEAADAMVKAARVTLVGYEKISSGRVTVIVRGDVSEVQASVAAGIESVKRVNGGQLLSWHIIARPHENLEYVLPIRYTEDVAQFREGVIRPFTRP
7	RCA5.7	A	15	30	0.944881	0.910673				COG4577	Secondary metabolites biosynthesis, transport and catabolism|Energy production and conversion	ko:K04025, ko:K04027, ko:K08696	ccmK-2 :: Carbon dioxide concentrating mechanism	MPIAVGMIETRGFPAVVEAADAMVKAARVTLVGYEKISSGRVTVIVRGDVSEVQASVAAGLESAKRVSGGEILSHHIIARPHENLEFVLPIRYTEAVEQFRT
7	SM1.7B	B'	15	30	0.944881	0.910673				COG4577	Secondary metabolites biosynthesis, transport and catabolism|Energy production and conversion	ko:K04025, ko:K04027, ko:K08696	ccmK-2 :: Carbon dioxide concentrating mechanism	MAIAVGMIETLGFPAVVEAADAMVKAARVTLVGYEKISSGRVTVIVRGDVSEVQASVAAGIDSVKRVNGGQLLSWHIIARPHENLEYVLPIRYTEDVAQFREGVIRPFTRP
7	SM1.7B	B'	15	30	0.944881	0.910673				COG4577	Secondary metabolites biosynthesis, transport and catabolism|Energy production and conversion	ko:K04025, ko:K04027, ko:K08696	ccmK-2 :: Carbon dioxide concentrating mechanism	MPIAVGMIETRGFPAVVEAADAMVKAARVTLVGYEKIGSGRVTVIVRGDVSEVQASVAAGLESAKRVSGGEILSHHIIARPHENLEFVLPIRYTEAVEQFRT
7	SM2.9A	A	15	30	0.944881	0.910673				COG4577	Secondary metabolites biosynthesis, transport and catabolism|Energy production and conversion	ko:K04025, ko:K04027, ko:K08696	ccmK-1 :: Carbon dioxide concentrating mechanism	MAIAVGMIETLGFPAVVEAADAMVKAARVTLVGYEKISSGRVTVIVRGDVSEVQASVAAGIESVKRVNGGQLLSWHIIARPHENLEYVLPIRYTEDVAQFREGVIRPFTRP
7	SM2.9A	A	15	30	0.944881	0.910673				COG4577	Secondary metabolites biosynthesis, transport and catabolism|Energy production and conversion	ko:K04025, ko:K04027, ko:K08696	ccmK-2 :: Carbon dioxide concentrating mechanism	MPIAVGMIETRGFPAVVEAADAMVKAARVTLVGYEKIGSGRVTVIVRGDVSEVQASVAAGLESAKRVSGGEILSHHIIARPHENLEFVLPIRYTEAVEQFRT
7	BG1.9A	A'-like	15	30	0.944881	0.910673				COG4577	Secondary metabolites biosynthesis, transport and catabolism|Energy production and conversion	ko:K04025, ko:K04027, ko:K08696	ccmK-1 :: Carbon dioxide concentrating mechanism	MAIAVGMIETLGFPAVVEAADAMVKAARVTLVGYEKISSGRVTVIVRGDVSEVQASVAAGIEAVKRVNGGQLLSWHIIARPHENLEYVLPIRYTEDVAQFREGVIRPFTRP
7	BG1.9A	A'-like	15	30	0.944881	0.910673				COG4577	Secondary metabolites biosynthesis, transport and catabolism|Energy production and conversion	ko:K04025, ko:K04027, ko:K08696	ccmK-2 :: Carbon dioxide concentrating mechanism	MPIAVGMIETRGFPAVVEAADAMVKAARVTLVGYEKIGSGRVTVIVRGDVSEVQASVAAGLESAKRVSGGEVLSHHIIARPHENLEYVLPIRYTEAVEQFRT
7	WCA1.12	A'-like	15	30	0.944881	0.910673				COG4577	Secondary metabolites biosynthesis, transport and catabolism|Energy production and conversion	ko:K04025, ko:K04027, ko:K08696	ccmK-1 :: Carbon dioxide concentrating mechanism	MAIAVGMIETLGFPAVVEAADAMVKAARVTLVGYEKISSGRVTVIVRGDVSEVQASVAAGIEAVKRVNGGQLLSWHIIARPHENLEYVLPIRYTEDVAQFREGVIRPFTRP
7	WCA1.12	A'-like	15	30	0.944881	0.910673				COG4577	Secondary metabolites biosynthesis, transport and catabolism|Energy production and conversion	ko:K04025, ko:K04027, ko:K08696	ccmK-2 :: Carbon dioxide concentrating mechanism	MPIAVGMIETRGFPAVVEAADAMVKAARVTLVGYEKIGSGRVTVIVRGDVSEVQASVAAGLESAKRVSGGEVLSHHIIARPHENLEYVLPIRYTEAVEQFRT
7	WCA2.4	A'-like	15	30	0.944881	0.910673				COG4577	Secondary metabolites biosynthesis, transport and catabolism|Energy production and conversion	ko:K04025, ko:K04027, ko:K08696	ccmK-1 :: Carbon dioxide concentrating mechanism	MAIAVGMIETLGFPAVVEAADAMVKAARVTLVGYEKISSGRVTVIVRGDVSEVQASVAAGIEAVKRVNGGQLLSWHIIARPHENLEYVLPIRYTEDVAQFREGVIRPFTRP
7	WCA2.4	A'-like	15	30	0.944881	0.910673				COG4577	Secondary metabolites biosynthesis, transport and catabolism|Energy production and conversion	ko:K04025, ko:K04027, ko:K08696	ccmK-2 :: Carbon dioxide concentrating mechanism	VGMIETRGFPAVVEAADAMVKAARVTLVGYEKIGSGRVTVIVRGDVSEVQASVAAGLESAKRVSGGEVLSHHIIARPHENLEYVLPIRYTEAVEQFRT
7	GCA1.24	B'	15	30	0.944881	0.910673				COG4577	Secondary metabolites biosynthesis, transport and catabolism|Energy production and conversion	ko:K04025, ko:K04027, ko:K08696	ccmK-2 :: Carbon dioxide concentrating mechanism	MAIAVGMIETLGFPAVVEAADAMVKAARVTLVGYEKISSGRVTVIVRGDVSEVQASVAAGIDSVKRVNGGQLLSWHIIARPHENLEYVLPIRYTEDVAQFREGVIRPFTRP
7	GCA1.24	B'	15	30	0.944881	0.910673				COG4577	Secondary metabolites biosynthesis, transport and catabolism|Energy production and conversion	ko:K04025, ko:K04027, ko:K08696	ccmK-2 :: Carbon dioxide concentrating mechanism	TVIVRGDVSEVQASVAAGLESAKRVSGGEILSHHIIARPHENLEFVLPIRYTEAVEQFRT
7	GCA3.42A	A	15	30	0.944881	0.910673				COG4577	Secondary metabolites biosynthesis, transport and catabolism|Energy production and conversion	ko:K04025, ko:K04027, ko:K08696	ccmK-1 :: Carbon dioxide concentrating mechanism	MAIAVGMIETLGFPAVVEAADAMVKAARVTLVGYEKISSGRVTVIVRGDVSEVQASVAAGIESVKRVNGGQLLSWHIIARPHENLEYVLPIRYTEDVAQFREGVIRPFTRP
7	GCA3.42A	A	15	30	0.944881	0.910673				COG4577	Secondary metabolites biosynthesis, transport and catabolism|Energy production and conversion	ko:K04025, ko:K04027, ko:K08696	ccmK-2 :: Carbon dioxide concentrating mechanism	MPIAVGMIETRGFPAVVEAADAMVKAARVTLVGYEKISSGRVTVIVRGDVSEVQASVAAGLESAKRVSGGEILSHHIIARPHENLEFVLPIRYTEAVEQFRT
7	OS-B'	B'	15	30	0.944881	0.910673				COG4577	Secondary metabolites biosynthesis, transport and catabolism|Energy production and conversion	ko:K04025, ko:K04027, ko:K08696	ccmK-2 :: Carbon dioxide concentrating mechanism	MAIAVGMIETLGFPAVVEAADAMVKAARVTLVGYEKISSGRVTVIVRGDVSEVQASVAAGIDSVKRVNGGQLLSWHIIARPHENLEYVLPIRYTEDVAQFREGVIRPFTRP
7	OS-B'	B'	15	30	0.944881	0.910673				COG4577	Secondary metabolites biosynthesis, transport and catabolism|Energy production and conversion	ko:K04025, ko:K04027, ko:K08696	ccmK-2 :: Carbon dioxide concentrating mechanism	MPIAVGMIETRGFPAVVEAADAMVKAARVTLVGYEKIGSGRVTVIVRGDVSEVQASVAAGLESAKRVSGGEILSHHIIARPHENLEFVLPIRYTEAVEQFRT
7	OS-A	A	15	30	0.944881	0.910673				COG4577	Secondary metabolites biosynthesis, transport and catabolism|Energy production and conversion	ko:K04025, ko:K04027, ko:K08696	ccmK-1 :: Carbon dioxide concentrating mechanism	MAIAVGMIETLGFPAVVEAADAMVKAARVTLVGYEKISSGRVTVIVRGDVSEVQASVAAGIESVKRVNGGQLLSWHIIARPHENLEYVLPIRYTEDVAQFREGVIRPFTRP
7	OS-A	A	15	30	0.944881	0.910673				COG4577	Secondary metabolites biosynthesis, transport and catabolism|Energy production and conversion	ko:K04025, ko:K04027, ko:K08696	ccmK-2 :: Carbon dioxide concentrating mechanism	MPIAVGMIETRGFPAVVEAADAMVKAARVTLVGYEKIGSGRVTVIVRGDVSEVQASVAAGLESAKRVSGGEILSHHIIARPHENLEFVLPIRYTEAVEQFRT
8	18WCA1.11	A'-like	6	30	0.968443	0.781952				COG0675	Mobilome: prophages, transposons	ko:K07496	ISSoc2, transposase	ELMRVKDRWYAIFPEPVNEQCSLAKGVIALDPGVRSFLTGFDGAGFVDIAKGDFGRIARLCYHLDDLQSRLSKAPRPKRRRMRQAAFRLRERIRNLVDECHRKVATFLTDNYRLIFLPTFESAKMVAKAGRKFGSKTARAMLTWAHYRFKQFLKFQAKKKNVVVVEVSEAYTSKTCTKCGHIHTRLGGAKVFRCPKCNHRLPRDWQGALGVMLRALRDTAFLFGLRPSSAVASASRSDNGNRQIASPLSS
8	RCA5.7	A	6	30	0.968443	0.781952				COG0675	Mobilome: prophages, transposons	ko:K07496	ISSoc2, transposase	MQDWLTSILEPKWSERLAAVSTSKDQSSLPYWNEFVREMSEQLWSLTGIDSAGLDLSSLSGTAVNTGAKSWFSMTITFLPNRNWLRISSPSCTASAVGSTDSGNIGLQSRKIRIYPEPALAKVWKRWQAACRYCYNQAIAYQRQHGAPRTARKLRDIILRSDLPGWVKDAPCHIKQVVEAWLAFRRSKDARFRSVRDRSHTLQFGNFRNGTWYPKLTRGLAFRASEEMPREWARGTELMRVKDRWYAIFPEPVNEQCSLAKGVIALDPGVRSFLTGFDGAGFVDIAKGDFGRIARLCYHLDDLQSRLSKAPRLKRRRMRQAAFRLRERIRNLVDECHRKVAAFLTDNYRLIFLPTFESAKMVAKAGRKFGSKTARAMLTWAHYRFKQFLKFQAKKKNVV…
8	SM2.9A	A	6	30	0.968443	0.781952								GILLKALRDTAILFGLRPANGNKQIAA
8	SM2.9A	A	6	30	0.968443	0.781952								GILLKALRDTAILFGLRPANGNKQIAA
8	SM2.9A	A	6	30	0.968443	0.781952								GILLKALRDTAILFGLRPANGNKQIAA
8	SM2.9A	A	6	30	0.968443	0.781952								LKALRDTAILFGLRPANGNKQIAA
8	GCA3.42A	A	6	30	0.968443	0.781952				COG0675	Mobilome: prophages, transposons	ko:K07496	ISSoc2, transposase	RFKQFLKFQAQKKNVVVVEVSEAYTSKTCTKCGHIHTKLGGAKVFRCPKCNHRLPRDWQGALGVMLRALRDTAFLFSSGQDAIAAPLSSQQCSA
8	OS-B'	B'	6	30	0.968443	0.781952				COG0675	Mobilome: prophages, transposons	ko:K07496	ISSoc2, transposase	MQYVRRLVEREGMTSTATSKRPERPSESFCMPESAVEGRSQTWSDRLQDWLTSILEPKWSERLAAVSTSKDQSSLPYWNEFVREMSEQLWSLTGIDSAGLDLSSLSGTAANTGAKSWFSMTITFLPNRNWLRISSPSCTASAIGSTDSENIGLQSRKIRIYPEPALAKVWKRWQAACRYCYNQAIAYQRQHGTTKTPEKLRNIILQSDLPQWVKEAPCHIKQVMEAWQAFRQSKEARFRSVRDKTHTLQFNNSNFSQGRWYPKLTKGLSFTASEAVPQKCAYGTKLMRVKDRWYAIFPEPVNEQCSLARGVIALDPGVRSFLTGFDGAGFVDIAKGDFGRIVRLCYHLDDLQSRLSKAPRPKRRRMRQAAFRLRERIRNLVDECHRKVAAFLTDNYRLI…
8	OS-B'	B'	6	30	0.968443	0.781952				COG0675	Mobilome: prophages, transposons	ko:K07496	ISSoc2, transposase	MTSTATSKRQEKSNESFCTPESAVEGRNQTWRDRLQDWLTSILEPKWSERLAAVSTSKDQSSLPYWNEFVREMSEQLWSLIGIDSAGLDLSSLSGTAVNTAAKSWFSMTTTFLPNRNWLRISSPSCTASAVGSTDSENTGLQSRKIRIYPEPALAKVWKRWQAACRYCYNQAIAYQRQHGVPRTARKLRDIILRSDLPQWVKDAPCHIKQVVEAWLAFRRSKDARFRSVRDRSHTLQFGNFRNGTWYPKLTRGLAFRASEEMPREWARGTELMRVKDRWYAIFPEPVNEQCSLAKGVVALDPGVRSFLTGFDGAGFVNIAKGDFGRIARLCYHLDDLQSRLSKAPRLKRRRMRQAAFRLRERIRNLVDECHRKVAAFLTDNYRLIFLPTFESAKMVAKA…
8	OS-B'	B'	6	30	0.968443	0.781952				COG0675	Mobilome: prophages, transposons	ko:K07496	ISSoc2, transposase	MAQERVRAGFVDIAKGDFGRIARLCYHLDDLQSRLSKAPRPKRRRMRQAAFRLRERIRNLVDECHRKVAAFLTDNYRLIFLPTFESAKMVAKAGRKFGSKTARAMLTWAHYRFKQFLRFQAKKKNVVVVEVSEAYTSKTCTRCGHIHTKLGGAKVFRCPKCSHRLPRDWQGALGVMLRALRDTAFLFGNGQIASPLSSQQCSA
8	OS-A	A	6	30	0.968443	0.781952				COG0675	Mobilome: prophages, transposons	ko:K07496	ISSoc2, transposase	MQYVHHPVGREGMTLTATLASGPLTRTERPRRTNESFCTPESAVEGRNQTWRDRLQDWLTSILEPKWSERLAAVSTSKGQSSLPYWNEFVREMSEQLWSLTGIDSAGLDLSSLSGTAVNTGAKSWFSMTITFLPSRNWLRISSPSCTASAVGSTDSENTGLQSRKIRIYPEPALAKVWKRWQAACRYCYNQAIAYQRQHGAPKTARKLRDIILRSDLPQWVKDVPCHIKQVVEAWLAFRRSKDARFRSVRDRSHTLQFGNFRNGTWYPKLTRGLAFRASEEMPREWARGTELMRVKDRWYAIFPEPVNEQCSLAKGVIALDPGVRSFLTGFDGAGFVDIAKGDFGRIVRLCYHLDDLQSRLSKAPRPKRRRMRQAAFRLRERIRNLVDECHRKVAAFLT…
8	OS-A	A	6	30	0.968443	0.781952				COG0675	Mobilome: prophages, transposons	ko:K07496	ISSoc2, transposase	MQYVHHLVEREGMTSTATLASGPLTRTERPRRTNESFCTPESAVEGRNQTWRDRLQDWLTSILEPKWSERLAAVSTSKDQSSLPYWNEFVQEISERLWSLTGIDSAGLDLSSLSGTAVNTGAKSWFSMTITFLPNRNWLRISSPSCTASAVGSTDSENTGLQSRKIRIYPEPALAKVWKRWQAACRYCYNQAIAYQRQHGAPKTARKLRDIILRSDLPGWVKDVPCHIKQVVEAWLAFRRSKDARFRSVRDRSHTLQFGNFRNGTWYPKLTRGLAFRASEEMPREWARGTELMRVKDRWYAIFPEPVNEQCSLAKGVIALDPGVRSFLTGFDGAGFVDIAKGDFGRIVRLCYHLDDLQSRLSKAPRSKRRRMRQAAFRLRERIRNLVDECHRKVAAFLT…
8	OS-A	A	6	30	0.968443	0.781952				COG0675	Mobilome: prophages, transposons	ko:K07496	ISSoc2, transposase	MQYVHHPVGREGMTSTATSEHPRRTNESFCTPELAVEGRNQTWKDRLQDWLTSTLEPRWSERLAAVSTSKDQSSLPYWNEFVREMSEQLWSLTGIDSAGLDLSSLSGTAVNTGAKSWFSMTITFLPNRNWLRISSPSCTASAVGSTDSENTGLQSRKIRIYPEPALAKVWKRWQAACRYCYNQAIAYQRQHGAPRTARKLRDIILRSDLPGWVKDAPCHIKQVVEAWLAFRRSKDARFRSVRDRSHTLQFGNFRNGTWYPKLTRGLAFRASEEMPREWARGTELMRVKDRWYAIFPEPVNEQCSLAKGVIALDPGVRSFLTGFDGAGFVDIAKGDFGRIVRLCYHLDDLQSRLSKAPRPKRRRMRQAAFRLRERIRNLVDECHRKVAAFLTDNYRLIFL…
8	OS-A	A	6	30	0.968443	0.781952				COG0675	Mobilome: prophages, transposons	ko:K07496	ISSoc2, transposase	MQYVHHPVGREGMTSTATLASGPLTRTEHPRRTNESFCTPESAVEGRNQTWRDRLQDWLTSILEPRWSERLAAVSTSKDQSSLPYWNEFVREMSEQLWSLTGIDSAGLDLSSLSGTAVNTGAKSWFSMTITFLPSRNWLRISSPSCTASAVGSTDSENTGLQSRKIRIYPEPALAKVWKRWQAACRYCYNQAIAYQRQHGAPKTARKLRDIILRSDLPGWVKDAPCHIKQVVEAWLAFRRSKDARFRSVRDRSHTLQFGNFRNGTWYPKLTRGLAFRASEEMPREWARGTELMRVKDRWYAIFPEPVNEQCSLAKGVVALDPGVRSFLTGFDGAGFVDIAKGDFGRIVRLCYHLDDLQSRLSKAPRPKRRRMRQAAFRLRERIRNLVDECHRKVAAFLT…
8	OS-A	A	6	30	0.968443	0.781952				COG0675	Mobilome: prophages, transposons	ko:K07496	ISSoc2, transposase	MQYVHHPVGREGMTSTATLASGPLTRTKRPERPNESFCTPESAVEGRNQTWRDRLQDWLTSILEPKWSERLAAVSTSKDQSSLPYWNEFVREISERLWSLTGIDSAGLDLSSLSGTAVNTDAKSWFSMTITFLPSRNWLRISSPSCTASAVGSTDSENTGLQSRKIRIYPEPALAKVWKRWQAACRYCYNQAIAYQRQHGAPKTARKLRDIILRSDLPEWVKDAPCHIKQVVEAWLAFRRSKDARFRSVRDRSHTLQFGNFRNGTWYPKLTRGLAFRASEEMPREWARGTELMRVKDRWYAIFPEPVNEQCSLAKGVVALDPGVRSFLTGFDGAGFVDIAKGDFGRIVRLCYHLDDLQSRLSKAPRPKRRRMRQAAFRLRERIRNLVDECHRKVAAFLT…
8	OS-A	A	6	30	0.968443	0.781952				COG0675	Mobilome: prophages, transposons	ko:K07496	ISSoc2, transposase	MTSTATSERQRKPNESFCTPESAVEGKSQTWRDRLQDWLTSILEPKWSERLAAVSTSKDQSSLPYWNESVQEISEQLWSLTGIDSAGLDLSSLSGTAVNTGAKSWFSMTITFLPNRNWLRISSPSCTASAVGSTDSENTGLQSRKIRIYPEPALAKVWKRWQAACRYCYNQAIAYQRQHGAPRTARKLRDIILRSDLPEWVKDVPCHIKQVVEAWLAFRRSKDARFRSVRDRSHTLQFGNFRNGTWYPKLTRGLAFRASEEMPREWARGTELMRVKDRWYAIFPEPVNEQCSLAKGVVALDPGVRSFLTGFDGAGFVDIAKGDFGRIVRLCYHLDDLQSRLSKAPRPKRRRMRQAAFRLRERIRNLVDECHRKVAAFLTDNYRLIFLPTFESAKMVAKA…
8	OS-A	A	6	30	0.968443	0.781952				COG0675	Mobilome: prophages, transposons	ko:K07496	ISSoc2, transposase	MQYVHHPVGREGMTSTATLASGPLTRTEHPRRTNESFCTPESAVEGRNQTWRDRLQDWLTSILEPKWSERLAAVSTSKDQSSLPYWNESVREISEQLWSLTGIDSAGLDLSSLSGTAVNTGAKSWFSMTITFLPNRNWLRISSPSCTASVVGSTDSENTGLQSRKIRIYPEPALAKVWKRWQAACRYCYNQAIAYQRQHGAPKTARKLRDIILRSDLPGWVKDAPCHIKQVVEAWLAFRRSKDARFRSVRDRSHTLQFGNFRNGTWYPKLTRGLAFRASEEMPREWARGTELMRVKDRWYAIFPEPVNEQCSLAKGVIALDPGVRSFLTGFDGAGFVDIAKGDFGRIVRLCYHLDDLQSRLSKAPRPKRRRMRQAAFRLRERIRNLVDECHRKVAAFLT…
8	OS-A	A	6	30	0.968443	0.781952				COG0675	Mobilome: prophages, transposons	ko:K07496	ISSoc2, transposase	MTSTATSERQRKPNESFCTPESAVEGKSQTWRDRLQDWLTSILEPKWSERLAAVSTSKDQSSLPYWNESVQEISEQLWSLTGIDSAGLDLSSLSGTAVNTGAKSWFSMTITSLPSRNWLRISSPSCTASAVGSTDSENTGLQSRKIRIYPEPALAKVWKRWQAACRYCYNQAIAYQRQHGALKTARKLRDIILRSDLPEWVKDAPCHIKQVVEAWLAFRRSKDARFRSVRDRSHTLQFGNFRNGTWYPKLTRGLAFRASEEMPREWARGTELMRVKDRWYAIFPEPVNEQCSLAKGVIALDPGVRSFLTGFDGAGFVDIAKGDFGRIVRLCYHLDDLQSRLSKAPRPKRRRMRQAAFRLRERIRNLVDECHRKVAAFLTDNYRLIFLPTFESAKMVAKA…
8	OS-A	A	6	30	0.968443	0.781952				COG0675	Mobilome: prophages, transposons	ko:K07496	ISSoc2, transposase	MQYVHHLVEREGITSTATLASGPLTRTEHPRRTNESFCTPESAVEGRNQTWRDRLQDWLTSILEPKWSERLAAVSTSKDQSSLPYWNEFVREMSEQLWSLTGIDSAGLDLSSLSGTAVNTGAKSWFSMTITFLPNRNWLRISSPSCTASAVGSTDSENTGLQSRKIRIYPEPALAKVWKRWQAACRYCYNQAIAYQRQHGAPKTARKLRHIILRSDLPGWVKDAPCHIKQVVEAWLAFRRSKDARFRSVRDRSHTLQFGNFRNGTWYPKLTRGLAFRASEEMPREWARGTELMRVKDRWYAIFPEPVNEQCSLAKGVVALDPGVRSFLTGFDGAGFVDIAKGDFGRIVRLCYHLDDLQSRLSKAPRPKRRRMRQAAFRLRERIRNLVDECHRKVAAFLT…
8	OS-A	A	6	30	0.968443	0.781952				COG0675	Mobilome: prophages, transposons	ko:K07496	ISSoc2, transposase	MQYVHHLVEREGMTSTATLASGPLTRTERPRRTNESFCTPESAVEGRNQTWRDRLQDWLTSILEPKWSERLAAVSTSKDQSSLPYWNEFVREMSEQLWSLTGIDSAGLDLSSLSGTAVNTGAKSWFSMTITFLPSRNWLRISSPSCTASAVGSTDSENTGLQSRKIRIYPEPALAKVWKQWQAACRYCYNQAIAYQRQHGAPKTARKLRDIILRSDLPGWVKDAPCHIKQVVEAWLAFRRSKDARFRSVRDRSHTLQFGNFRNGTWYPKLTRGLAFRASEEMPREWARGTELMRVKDRWYAIFPEPVNEQCSLAKGVIALDPGVRSFLTGFDGAGFVDIAKGDFGRIVRLCYHLDDLQSRLSKAPRPKRRRMRQAAFRLRERIRNLVDECHRKVAAFLT…
8	OS-A	A	6	30	0.968443	0.781952						ko:K07496	ISSoc2, transposase	MQYVHHLVEREGITSTATLASGPLTRTEHPRRTNESFCTPESAVEGRNQTWRDRLQDWLTSILEPKWSERLAAVSTSKGQSSLPYWNEFVREMSEQLWSLTGIDSAGLDLSSLSGTAVNTGAKSWFSMTITFLPNRNWLRISSPSCTASAVGSTDSENTGLQSRKIRIYPEPALAKVWKRWQAACRYCYNQAIAYQRQHGAPKTARKLRDIILRSDLPGWVKDAPCHIKQVVEAWLAFRRSKDARFRSVRDRSHTLQFGNFRNGTWYPKLTRGLAFRASEEMPREWARGTELMRVKDRWYAIFPEPVNEQCSLAKGVVALDPGVRSFLTGFDGAGFVDIAKGDFGRIVRLCYHLDDLQSRLSKAPRPKRRRMRQAAFRLRERIRNLVDECHRKVAAFLT…
8	OS-A	A	6	30	0.968443	0.781952				COG0675	Mobilome: prophages, transposons	ko:K07496	ISSoc2, transposase	MTSTVTSEHPERINELFCTPESAVEGRNQTWRDRLQDWLTSILEPKWSERLAAVSTSKDQSSLPYWNESVQEISEQLWSLTGIDSAGLDLSSLSGTAVNTGAKSWFSMTITFLPNRNWLRISSPSCTASVVGSTDSGNIGLQSRKIRIYPEPALAKVWKQWQAACRYCYNQAIAYQRQHGAPKTARKLRDIILRSDLPGWVKDAPCHIKQVVEAWLAFRRSKDARFRSVRDRSHTLQFGNFRNGTWYPKLTRGLAFRASEEMPREWARGTELMRVKDRWYAIFPEPVNEQCSLAKGVIALDPGVRSFLTGFDGAGFVDIAKGDFGRIVRLCYHLDDLQSRLSKAPRPKRRRMRQAAFRLRERIRNLVDECHRKVAAFLTDNYRLIFLPTFESAKMVAKA…
8	OS-A	A	6	30	0.968443	0.781952				COG0675	Mobilome: prophages, transposons	ko:K07496	ISSoc2, transposase	MTSTATSERQRKPNESFCTPESAVEGKSQTWRDRLQDWLTSILEPKWSERLAAASTSKDQSSLPYWNESVQEISERLWSLTGIDSAGLDLSSLSGTAVNTGAKSWFSMTITFLPNRNWLRISSPSCTASAVGSTDSENTGLQSRKIRIYPEPALAKVWKRWQAACRYCYNQAIAYQRQHGAPKTARKLRDIILHSDLPGWVKDAPCHIKQVVEAWLAFRRSKDARFRSVRDRSHTLQFGNFRNGTWYPKLTRGLAFRASEEMPREWVRGTELMRVKDRWYAIFPEPVNEQCSLAKGVIALDPGVRSFLTGFDGAGFVDIAKGDFGRIVRLCYHLDDLQSRLSKAPRLKRRRMRQAAFRLRERIRNLVGECHRKVAAFLTDNYRLIFLPTFESAKMVAKA…
8	OS-A	A	6	30	0.968443	0.781952				COG0675	Mobilome: prophages, transposons	ko:K07496	ISSoc2, transposase	MTSTATLASGPLTRTERPRRTNESFCTPESAVEGRNQTWRDRLQDWLTSILEPKWSERLAAVSTSKDQSSLPYWNESVREMSEQLWSLTGIDSAGLDLSSLSGTAVNTDAKSWFSMTITFLPNRNWLRISSPSCTASAVGSTDSENIGLQSRKIRIYPEPALAKVWKRWQAACRYCYNQAIAYQRQHGAPKTARKLRDIILRSDLPGWVKDVPCHIKQVVEAWLAFRRSKDARFRSVRDRSHTLQFGNFRNGTWYPKLTRGLTFRASEEMPREWARGTELMRVKDRWYAIFPEPVNEQCSLAKGVIALDPGVRSFLTGFDGAGFVDIAKGDFGRIVRLCYHLDDLQSRLSKAPRPKRRRMRQAAFRLRERIRNLVDECHRKVAAFLTDNYRLIFLPTFE…
8	OS-A	A	6	30	0.968443	0.781952				COG0675	Mobilome: prophages, transposons	ko:K07496	ISSoc2, transposase	MTSTATLASGPLTRTERQRKPNESFCTPESAVEGRNQTWRDRLQDWLTSILEPKWSERLAAVSTSKDQSSLPYWNEFVQEISEQLWSLTGIDSAGLDLSSLSGTAVNTDAKSWFSMTITSLPSRNWLRISSPSCTASAVGSTDSGNIGLQSRKIRIYPEPALAKVWKRWQAACRYCYNQAIAYQRQHGAPKTARKLRDIILHSDLPGWVKDAPCHIKQVVEAWLAFRRSKDARFRSVRDRSHTLQFGNFRNGTWYPKLTRGLAFRASEEMPREWARGTELMRVKDRWYAIFPEPVNEQCSLAKGVIALDPGVRSFLTGFDGAGFVDIAKGDFGRIVRLCYHLDDLQSRLSKAPRPKRRRMRQAAFRLRERIRNLVDECHRKVAAFLTDNYRLIFLPTFE…
8	OS-A	A	6	30	0.968443	0.781952				COG0675	Mobilome: prophages, transposons	ko:K07496	ISSoc2, transposase	MTSTATSERQRKPNESFCTPESAVEGRNQTWRDRLQDWLTSILEPRWSERLAAVSTSKDQSSLPYWNEFVREMSEQLWSLTGIDSAGLDLSSLSGTAVNTGAKSWFSMTITFLPNRNWLRISSPSCTASAVGSTDSENTGLQSRKIRIYPEPALAKVWKRWQAACRYCYNQAIAYQRQHGAPKTARKLRDIILRSDLPGWVKDAPCHIKQVVEAWLAFRRSKDARFRSVRDRSHTLQFGNFRNGTWYPKLTRGLAFRASEEMPREWARGTELMRVKDRWYAIFPEPVNEQCSLAKGVIALDPGVRSFLTGFDGAGFVDIAKGDFGRIVRLCYHLDDLQSSLSKAPRPKRRRMRQAAFRLRERIRNLVDECHRKVAAFLTDNYRLIFLPTFESAQMVAKA…
8	OS-A	A	6	30	0.968443	0.781952				COG0675	Mobilome: prophages, transposons	ko:K07496	ISSoc2, transposase	MTSTATSERQRKPNESFCTPESAVEGRNQTWRDRLQDWLTSILEPKWSERLAAVSTSKDQSSLPYWNEFVREMSERLWSLTGIDSAGLDLSSLSGTAVNTGAKSWFSMTITFLPNRNWLRISSPSCTASAVGSTDSGNIGLQSRKIRIYPEPALAKVWKRWQAACRYCYNQAIAYQRQHGAPRTARKLRDIILRSDLPGWVKDAPCHIKQVVEAWLAFRRSKDARFRSVRDRSHTLQFGNFRNGTWYPKLTRGLAFRASEEMPREWARGTELMRVKDRWYAIFPEPVNEQCSLAKGVIALDPGVRSFLTGFDGAGFVDIAKGDFGRIVRLCYHLDDLQSRLSKAPRPKRRRMRQAAFRLRERIRNLVDECHRKVAAFLTDNYRLIFLPTFESAKMVAKA…
8	OS-A	A	6	30	0.968443	0.781952				COG0675	Mobilome: prophages, transposons	ko:K07496	Transposase	MQYVHHPVGREGMTSTATLASGPLTRTEHPRRTNESFCTPELAVEGRNQTWRDRLQDWLTSILESKWSERLAAVSTSKDQSSLPYWNEFVREMSEQLWSLTGIDSAGLDLSSLSGTAVNTGAKSWFSMTITFLPNRNWLRISSPSCTASAVGSTDSENTGLQSRKIRIYPEPALAKVWKRWQAACRYCYNQAIAYQRQHGAPKTARKLRDIILRSDLPGWVKDAPCHIKQVVEAWLAFRRSKDARFRSVRDRSHTLQFGNFRNGTWYPKLTRGLAFRASEEMPREWVRGTELMRVKDRWYAIFPEPVNEQCSLAKGVIALDPGVRSFLTGFDGAGFVDIAKGDFGRIVRLCYHLDDLQSRLSKAPRPKRRRMRQAAFRLRERIRNLVDECHRKVAAFLT…
8	OS-A	A	6	30	0.968443	0.781952				COG0675	Mobilome: prophages, transposons	ko:K07496	Transposase	MQHVHHPVGREGMTSTATSERPRRTNESFCTPESAVEGKSQTWRDRLQDWLTSILEPKWSERLAAVSTSKDQSSLPYWNESVREMSEQLWSLTGIDSAGLDLSSLSGTAVNTGAKSWFSMTITSLPSRNWLRISSPSCTASAVGSTDSENTGLQSRKIRIYPEPALAKVWKRWQAACRYCYNQAIAYQRQHGAPKTARKLRDIILRSDLPEWVKDVPCHIKQVVEAWLAFRRSKDARFRSVRDRSHTLQFGNFRNGTWYPKLTRGLAFRASEEMPREWARGTELMRVKDRWYAIFPEPVNEQCSLAKGVIALDPGVRSFLTGFDGAGFVDIAKGDFGRIVRLCYHLDDLQSRLSKAPRLKRRRMRQAAFRLRERIRNLVDECHRKVAAFLTDNYRLIFL…
8	OS-A	A	6	30	0.968443	0.781952				COG0675	Mobilome: prophages, transposons	ko:K07496	Transposase	MQYVHHPVGREGMTSTATSERQRKPNESFCTPESAVEGRNQTWRDRLQDWLTYILEPRWSERLAAVSTSKDQSSLPYWNESVQEMSEQLWSLTGIDSAGLDLSSLSGTAVNTGAKSWFSMTITFLPNRNWLRISSPSCTASAVGSTDSENTGLQSRKIRIYPEPALAKVWKRWQAACRYCYNQAIAYQRQHGAPKTARKLRDIILRSDLPGWVKDAPCHIKQVVEAWLAFRRSKDARFRSVRDRSHTLQFGNFRNGTWYPKLTRGLAFRASEEMPREWARGTELMRVKDRWYAIFPEPVNEQCSLAKGVIALDPGVRSFLTGFDGAGFVDIAKGDFGRIVRLCYHLDDLQSRLSKAPRPKRRRMRQAAFRLRERIRNLVDECHRKVAAFLTDNYRLIFL…
9	SM4.3A	A'-like	17	27	0.85381	0.963705				COG1719	General function prediction only	ko:K07013	IV02_16895 :: hydrocarbon binding protein (Contains V4R domain)	MTTGTLELALQPAAQRHNHYSREDFYRFDPSRGSLVDWTGARNVLVSEDFILGLQQGLEEEVGDASASLMYTIGREWGRNDALHFSRWFEEEYRRKPKQTHLMFLLETWWWPLTSQGWGRWEVELESRRQGFIFINLFDSAVARTLGDVGKPVCHLYAGLFAGFFSTMVERQLNCIEIQCYSMGESYCKFLLGSKERIDAAAFWLNEGATASEIAQKLRSGQGVAKA
9	IGB1.12	A	17	27	0.85381	0.963705				COG1719	General function prediction only	ko:K07013	IV02_16895 :: hydrocarbon binding protein (Contains V4R domain)	MSTGPIELALQPVAQRHNHYSREDFFRFDRSQGSLVDWTGARNVLVSEDFILGLQQGLEEEVGDASASLMYTIGREWGRNDAIHFSHWFEEEYRRKPKQSHLMFLLETWWWPLTSQGWGRWEVETESRRQGFIFINLFDSAVARTLGDVGKPVCHLYAGLFAGFFSAMVERQLNCIEIQCYSMGESYCKFLLGSKDRIDAAAFWLNEGASASEIAQKLRSGQGVTKP
9	IGB1.12	A	17	27	0.85381	0.963705				COG1719	General function prediction only	ko:K07013	IV02_16895 :: hydrocarbon binding protein (Contains V4R domain)	MVSTTTRSDPRPAVTMPVGRDKHAHYSYRDFFRFNREQGTIIDWNNTQNLLLSEDFIVGLQAGLEREVGDASAAVMYTIGKEWGVRDAQHFSQWYEREYGVGVKQSNLLFLLETWWWPFTAQGWGKWEVETESKQKGFLFINLFDSMVARTLGDVGKPVCHLYAGLFAGFFSAMTSRELACIEIQCYAMGETYCKFLLGSQERIDAANFWMSEGASAREIEQRLRQL
9	18WCA1.11	A'-like	17	27	0.85381	0.963705				COG1719	General function prediction only	ko:K07013	IV02_16895 :: hydrocarbon binding protein (Contains V4R domain)	MTTGTLELALQPAAQRHNHYSREDFYRFDPSRGSLVDWTGARNVLVSEDFILGLQQGLEEEVGDASASLMYTIGREWGRNDALHFSRWFEEEYRRKPKQTHLMFLLETWWWPLTSQGWGRWEVELESRRQGFIFINLFDSAVARTLGDVGKPVCHLYAGLFAGFFSTMVERQLNCIEIQCYSMGESYCKFLLGSKERIDAAAFWLNEGATASEIAQKLRSGQGVAKA
9	18WCA2.12A	A'-like	17	27	0.85381	0.963705				COG1719	General function prediction only	ko:K07013	IV02_16895 :: hydrocarbon binding protein (Contains V4R domain)	PSSPPAMTTGTLELALQPAAQRHNHYSREDFYRFDPSRGSLVDWTGARNVLVSEDFILGLQQGLEEEVGDASASLMYTIGREWGRNDALHFSRWFEEEYRRKPKQTHLMFLLETWWWPLTSQGWGRWEVELESRRQGFIFINLFDSAVARTLGDVGKPVCHLYAGLFAGFFSTMVERQLNCIEIQCYSMGESYCKFLLGSKERIDAAAFWLNEGATASEIAQKLRSGQGVAKA
9	RCA3.9A	A	17	27	0.85381	0.963705				COG1719	General function prediction only	ko:K07013	IV02_16895 :: hydrocarbon binding protein (Contains V4R domain)	MSTGPIELALQPVAQRHNHYSREDFFRFDRSQGSLVDWTGARNVLVSEDFILGLQQGLEEEVGDASASLMYTIGREWGRNDAIHFSHWFEEEYRRKPKQSHLMFLLETWWWPLTSQGWGRWEVETESRRQGFIFINLFDSAVARTLGDVGKPVCHLYAGLFAGFFSAMVERQLNCIEIQCYSMGESYCKFLLGSKDRIDAAAFWLNEGASASEIAQKLRSGQGVTKP
9	RCA3.9A	A	17	27	0.85381	0.963705				COG1719	General function prediction only	ko:K07013	IV02_16895 :: hydrocarbon binding protein (Contains V4R domain)	MVSTTTRSDPRPAVTMPVGRDKHAHYSYRDFFRFNREQGTIIDWNNTQNLLLSEDFIVGLQAGLEREVGDASAAVMYTIGKEWGVRDAQHFSQWYEREYGVGVKQSNLLFLLETWWWPFTAQGWGKWEVETESKQKGFLFINLFDSMVARTLGDVGKPVCHLYAGLFAGFFSAMTSRELACIEIQCYAMGETYCKFLLGSQERIDAANFWMSEGASAREIEQRLRQL
9	RCA4.11B	A	17	27	0.85381	0.963705				COG1719	General function prediction only	ko:K07013	IV02_16895 :: hydrocarbon binding protein (Contains V4R domain)	MSTGPIELALQPVAQRHNHYSREDFFRFDRSQGSLVDWTGARNVLVSEDFILGLQQGLEEEVGDASASLMYTIGREWGRNDAIHFSHWFEEEYRRKPKQSHLMFLLETWWWPLTSQGWGRWEVETESRRQGFIFINLFDSAVARTLGDVGKPVCHLYAGLFAGFFSAMVERQLNCIEIQCYSMGESYCKFLLGSKDRIDAAAFWLNEGASASEIAQKLRSGQGVTKP
9	RCA4.11B	A	17	27	0.85381	0.963705				COG1719	General function prediction only	ko:K07013	IV02_16895 :: hydrocarbon binding protein (Contains V4R domain)	MVSTTTRSDPRPAVTMPVGRDKHAHYSYRDFFRFNREQGTIIDWNNTQNLLLSEDFIVGLQAGLEREVGDASAAVMYTIGKEWGVRDAQHFSQWYEREYGVGVKQSNLLFLLETWWWPFTAQGWGKWEVETESKQKGFLFINLFDSMVARTLGDVGKPVCHLYAGLFAGFFSAMTSRELACIEIQCYAMGETYCKFLLGSQERIDAANFWMSEGASAREIEQRLRQL
9	RCA5.7	A	17	27	0.85381	0.963705				COG1719	General function prediction only	ko:K07013	IV02_16895 :: hydrocarbon binding protein (Contains V4R domain)	MSTGPIELALQPVAQRHNHYSREDFFRFDRSQGSLVDWTGARNVLVSEDFILGLQQGLEEEVGDASASLMYTIGREWGRNDAIHFSHWFEEEYRRKPKQSHLMFLLETWWWPLTSQGWGRWEVETESRRQGFIFINLFDSAVARTLGDVGKPVCHLYAGLFAGFFSAMVERQLNCIEIQCYSMGESYCKFLLGSKDRIDAAAFWLNEGASASEIAQKLRSGQGVTKP
9	RCA5.7	A	17	27	0.85381	0.963705				COG1719	General function prediction only	ko:K07013	IV02_16895 :: hydrocarbon binding protein (Contains V4R domain)	MVSTTTRSDPRPAVTMPVGRDKHAHYSYRDFFRFNREQGTIIDWNNTQNLLLSEDFIVGLQAGLEREVGDASAAVMYTIGKEWGVRDAQHFSQWYEREYGVGVKQSNLLFLLETWWWPFTAQGWGKWEVETESKQKGFLFINLFDSMVARTLGDVGKPVCHLYAGLFAGFFSAMTSRELACIEIQCYAMGETYCKFLLGSQERIDAANFWMSEGASAREIEQRLRQL
9	SM1.7B	B'	17	27	0.85381	0.963705				COG1719	General function prediction only	ko:K07013	IV02_16895 :: hydrocarbon binding protein (Contains V4R domain)	MTTAPIEIPLQPAAQRHNHYSREDFFRFDLSQGSLVDWTGARNVLVSEDFILGLQQGLEEEVGDASASLMYTIGQEWGRNDAVHFSRWFEEEYRRHPKQSNLMFLLETWWWPLTSQGWGRWEVETESRRQGFIFINLFDSAVARTLGDVGKPVCHLYAGLFAGFFSTMVERQLNCIEIQCYSMGESYCKFLLGSKDRIDAAAFWLNEGASAGEIAQKLRSGQGVAKA
9	SM1.7B	B'	17	27	0.85381	0.963705				COG1719	General function prediction only	ko:K07013	IV02_16895 :: hydrocarbon binding protein (Contains V4R domain)	MVTTPSRPDPRPAVTLPVGRDKHAHYSYRDFFRFNRDQGTIIDWNNTQNLLLSEDFIVGLQTGLEREVGDASAAVMYTIGRDWGIRDAKHFSEWYEREYRIGVKQSNLLFLLETWWWPFTAQGWGKWEVETESKQKGFLFINLFDSMVARTLGDVGKPVCHLYAGLFAGFFTAMTSRELACIEIQCYAMGETYCKFLLGGQERIDAANFWITEGASAREIEQRLQQM
9	SM2.9A	A	17	27	0.85381	0.963705				COG1719	General function prediction only	ko:K07013	IV02_16895 :: hydrocarbon binding protein (Contains V4R domain)	MSTGPIELALQPVAQRHNHYSREDFFRFDRSQGSLVDWTGARNVLVSEDFILGLQQGLEEEVGDASASLMYTIGREWGRNDAIHFSHWFEEEYRRKPKQSHLMFLLETWWWPLTSQGWGRWEVETESRRQGFIFINLFDSAVARTLGDVGKPVCHLYAGLFAGFFSAMVERQLNCIEIQCYSMGESYCKFLLGSKDRIDAAAFWLNEGASASEIAQKLRSGQGVTKP
9	SM2.9A	A	17	27	0.85381	0.963705				COG1719	General function prediction only	ko:K07013	IV02_16895 :: hydrocarbon binding protein (Contains V4R domain)	MVSTTTRSDPRPAVTMPVGRDKHAHYSYRDFFRFNREQGTIIDWNNTQNLLLSEDFIVGLQAGLEREVGDASAAVMYTIGKEWGVRDAQHFSQWYEREYGVGVKQSNLLFLLETWWWPFTAQGWGKWEVETESKQKGFLFINLFDSMVARTLGDVGKPVCHLYAGLFAGFFSAMTSRELACIEIQCYAMGETYCKFLLGSQERIDAANFWMSEGASAREIEQRLRQL
9	BG1.9A	A'-like	17	27	0.85381	0.963705				COG1719	General function prediction only	ko:K07013	IV02_16895 :: hydrocarbon binding protein (Contains V4R domain)	MTTGTLELALQPAAQRHNHYSREDFYRFDPSRGSLVDWTGARNVLVSEDFILGLQQGLEEEVGDASASLMYTIGREWGRNDALHFSRWFEEEYRRKPKQTHLMFLLETWWWPLTSQGWGRWEVELESRRQGFIFINLFDSAVARTLGDVGKPVCHLYAGLFAGFFSTMVERQLNCIEIQCYSMGESYCKFLLGSKERIDAAAFWLNEGATASEIAQKLRSGQGVAKA
9	WCA1.12	A'-like	17	27	0.85381	0.963705				COG1719	General function prediction only	ko:K07013	IV02_16895 :: hydrocarbon binding protein (Contains V4R domain)	PSSPPAMTTGTLELALQPAAQRHNHYSREDFYRFDPSRGSLVDWTGARNVLVSEDFILGLQQGLEEEVGDASASLMYTIGREWGRNDALHFSRWFEEEYRRKPKQTHLMFLLETWWWPLTSQGWGRWEVELESRRQGFIFINLFDSAVARTLGDVGKPVCHLYAGLFAGFFSTMVERQLNCIEIQCYSMGESYCKFLLGSKERIDAAAFWLNEGATASEIAQKLRSGQGVAKA
9	WCA1.12	A'-like	17	27	0.85381	0.963705				COG1719	General function prediction only	ko:K07013	IV02_16895 :: hydrocarbon binding protein (Contains V4R domain)	MVSTTTRSDPRPAVTMPVGRDKHAHYSYRDFFRFNREQGTIIDWNNTQNLLLSEDFIVGLQAGLEREVGDASAAVMYTIGKEWGVRDAQHFSQWYEREYGVGVKQSNLLFLLETWWWPFTAQGWGKWEVETESKQKGFLFINLFDSMVARTLGDVGKPVCHLYAGLFAGFFSAMTSRELACIEIQCYAMGETYCKFLLGSQERIDAANFWMSEGASAREIEQRLRQL
9	WCA2.4	A'-like	17	27	0.85381	0.963705				COG1719	General function prediction only	ko:K07013	IV02_16895 :: hydrocarbon binding protein (Contains V4R domain)	MTTGTLELALQPAAQRHNHYSREDFYRFDPSRGSLVDWTGARNVLVSEDFILGLQQGLEEEVGDASASLMYTIGREWGRNDALHFSRWFEEEYRRKPKQTHLMFLLETWWWPLTSQGWGRWEVELESRRQGFIFINLFDSAVARTLGDVGKPVCHLYAGLFAGFFSTMVERQLNCIEIQCYSMGESYCKFLLGSKERIDAAAFWLNEGATASEIAQKLRSGQGVAKA
9	GCA1.24	B'	17	27	0.85381	0.963705				COG1719	General function prediction only	ko:K07013	IV02_16895 :: hydrocarbon binding protein (Contains V4R domain)	MTTAPIEIPLQPAAQRHNHYSREDFFRFDLSQGSLVDWTGARNVLVSEDFILGLQQGLEEEVGDASASLMYTIGQEWGRNDAVHFSRWFEEEYRRHPKQSNLMFLLETWWWPLTSQGWGRWEVETESRRQGFIFINLFDSAVARTLGDVGKPVCHLYAGLFAGFFSTMVERQLNCIEIQCYSMGESYCKFLLGSKDRIDAAAFWLNEGASAGEIAQKLRSGQGVAKA
9	GCA1.24	B'	17	27	0.85381	0.963705				COG1719	General function prediction only	ko:K07013	IV02_16895 :: hydrocarbon binding protein (Contains V4R domain)	MVTTPSRPDPRPAVTLPVGRDKHAHYSYRDFFRFNRDQGTIIDWNNTQNLLLSEDFIVGLQTGLEREVGDASAAVMYTIGRDWGIRDAKHFSEWYEREYRIGVKQSNLLFLLETWWWPFTAQGWGKWEVETESKQKGFLFINLFDSMVARTLGDVGKPVCHLYAGLFAGFFTAMTSRELGCIEIQCYAMGETYCKFLLGGQERIDAANFWITEGASAREIEQRLQQM
9	GCA3.42A	A	17	27	0.85381	0.963705				COG1719	General function prediction only	ko:K07013	IV02_16895 :: hydrocarbon binding protein (Contains V4R domain)	MSTGPIELALQPVAQRHNHYSREDFFRFDRSQGSLVDWTGARNVLVSEDFILGLQQGLEEEVGDASASLMYTIGREWGRNDAIHFSHWFEEEYRRKPKQSHLMFLLETWWWPLTSQGWGRWEVETESRRQGFIFINLFDSAVARTLGDVGKPVCHLYAGLFAGFFSAMVERQLNCIEIQCYSMGESYCKFLLGSKDRIDAAAFWLNEGASASEIAQKLRSGQGVTKP
9	GCA3.42B	B'	17	27	0.85381	0.963705				COG1719	General function prediction only	ko:K07013	IV02_16895 :: hydrocarbon binding protein (Contains V4R domain)	MTTAPIEIPLQPAAQRHNHYSREDFFRFDLSQGSLVDWTGARNVLVSEDFILGLQQGLEEEVGDASASLMYTIGQEWGRNDAVHFSRWFEEEYRRHPKQSNLMFLLETWWWPLTSQGWGRWEVETESRRQGFIFINLFDSAVARTLGDVGKPVCHLYAGLFAGFFSTMVERQLNCIEIQCYSMGESYCKFLLGSKDRIDAAAFWLNEGASASEIAQKLRSGQGVAKA
9	OS-B'	B'	17	27	0.85381	0.963705				COG1719	General function prediction only	ko:K07013	IV02_16895 :: hydrocarbon binding protein (Contains V4R domain)	MTTAPIEIPLQPAAQRHNHYSREDFFRFNLSQGSLVDWTGARNVLVSEDFILGLQQGLEEEVGDASASLMYTIGREWGRNDAVHFSRWFEEEYRRHPKQSNLMFLLETWWWPLTSQGWGRWEVETESRRQGFIFINLFDSAVARTLGDVGKPVCHLYAGLFAGFFSTMVERQLNCIEIQCYSMGESYCKFLLGSKDRIDAAAFWLNEGASAGEIAQKLRSGQGVAKA
9	OS-B'	B'	17	27	0.85381	0.963705				COG1719	General function prediction only	ko:K07013	IV02_16895 :: hydrocarbon binding protein (Contains V4R domain)	MATTSRPDPRPAVTMPVGRDKHAHYSYRDFFRFNRDQGTIIDWNNTQNLLLSEDFIVGLQTGLEREVGDASAAVMYTIGRDWGIRDAKHFSEWYEREYGIGVKQSNLLFLLETWWWPFTAQGWGKWEVETESKQKGFLFINLFDSMVARTLGDVGKPVCHLYAGLFAGFFTAMTSRELACIEIQCYAMGETYCKFLLGGQERIDAANFWITEGASAREIEQRLHQL
9	OS-A	A	17	27	0.85381	0.963705				COG1719	General function prediction only	ko:K07013	IV02_16895 :: hydrocarbon binding protein (Contains V4R domain)	MSTGPIELALQPVAQRHNHYSREDFFRFDRSQGSLVDWTGARNVLVSEDFILGLQQGLEEEVGDASASLMYTIGREWGRNDAIHFSHWFEEEYRRKPKQSHLMFLLETWWWPLTSQGWGRWEVETESRRQGFIFINLFDSAVARTLGDVGKPVCHLYAGLFAGFFSAMVERQLNCIEIQCYSMGESYCKFLLGSKDRIDAAAFWLNEGASASEIAQKLRSGQGVTKP
9	OS-A	A	17	27	0.85381	0.963705				COG1719	General function prediction only	ko:K07013	IV02_16895 :: hydrocarbon binding protein (Contains V4R domain)	MVSTTTRSDPRPAVTMPVGRDKHAHYSYRDFFRFNREQGTIIDWNNTQNLLLSEDFIVGLQAGLEREVGDASAAVMYTIGKEWGVRDAQHFSQWYEREYGVGVKQSNLLFLLETWWWPFTAQGWGKWEVETESKQKGFLFINLFDSMVARTLGDVGKPVCHLYAGLFAGFFSAMTSRELACIEIQCYAMGETYCKFLLGSQERIDAANFWMSEGASAREIEQRLRQL
10	SM4.3A	A'-like	16	26	0.82815	0.952368				COG0745	Sigl transduction mechanisms|Transcription		response regulator	MSRILVVEDSQPQREMISKLLQENGFEVMTVEDGVEAVEAVKQNKPDLIVLDIVLPRMNGYEVCRLLKADPLTQNTPIVMCSSKGEEADRYWGLRQGADAYVVKPFQPQELVGTIKRLLRG
10	18WCA1.11	A'-like	16	26	0.82815	0.952368				COG0745	Sigl transduction mechanisms|Transcription		response regulator	MSRILVVEDSQPQREMISKLLQENGFEVMTVEDGVEAVEAVKQNKPDLIVLDIVLPRMNGYEVCRLLKADPLTQNTPIVMCSSKGEEADRYWGLRQGADAYVAKPFQPQELVGTIKRLLRG
10	18WCA2.12A	A'-like	16	26	0.82815	0.952368				COG0745	Sigl transduction mechanisms|Transcription		response regulator	MSRILVVEDSQPQREMISKLLQENGFEVMTVEDGVEAVEAVKQNKPDLIVLDIVMPRMNGYEVCRLLKADPLTQNTPIVMCSSKGEEADRYWGLRQGADAYVAKPFQPQELVGTIKRLLRG
10	RCA3.9A	A	16	26	0.82815	0.952368				COG0745	Sigl transduction mechanisms|Transcription		cheY-homologous receiver domain	MSKVLVVDDNRTYLEAISSLLSESGLEVSTAMDGVEAMDIIRQQKPDVVVLDIVMPGMNGYEVCREVKKDESTKHIRIVVCSTKDQVFDIEWAKRNQADAYVTKPFKPQELLATIKQQLREIKETSQK
10	RCA3.9A	A	16	26	0.82815	0.952368				COG0745	Sigl transduction mechanisms|Transcription		response regulator	MSRVLVVEDSQSQREMIGKLLQENGFEVMTVEDGVEAVEAVKQNKPDLIVLDIVMPRMNGYEVCRLLKADPLTQKTPIVMCSSKGEEFDRYWGLRQGADAYIAKPFQPQELVGTIKQLLRG
10	RCA4.11B	A	16	26	0.82815	0.952368				COG0745	Sigl transduction mechanisms|Transcription		cheY-homologous receiver domain	MSKVLVVDDNRTYLEAISSLLSESGLEVSTAMDGVEAMDIIRQQKPDVVVLDIVMPGMNGYEVCREVKKDESTKHIRIVVCSTKDQVFDIEWAKRNQADAYVTKPFKPQELLATIKQQLREIKETSQK
10	RCA4.11B	A	16	26	0.82815	0.952368				COG0745	Sigl transduction mechanisms|Transcription		response regulator	MSRVLVVEDSQSQREMIGKLLQENGFEVMTVEDGVEAVEAVKQNKPDLIVLDIVMPRMNGYEVCRLLKADPLTQKTPIVMCSSKGEEFDRYWGLRQGADAYIAKPFQPQELVGTIKQLLRG
10	RCA5.7	A	16	26	0.82815	0.952368				COG0745	Sigl transduction mechanisms|Transcription		cheY-homologous receiver domain	MSKVLVVDDNRTYLEAISSLLSESGLEVSTAMDGVEAMDIIRQQKPDVVVLDIVMPGMNGYEVCREVKKDESTKHIRIVVCSTKDQVFDIEWAKRNQADAYVTKPFKPQELLATIKQQLREIKETSQK
10	RCA5.7	A	16	26	0.82815	0.952368				COG0745	Sigl transduction mechanisms|Transcription		response regulator	MSRVLVVEDSQSQREMIGKLLQENGFEVMTVEDGVEAVEAVKQNKPDLIVLDIVMPRMNGYEVCRLLKADPLTQKTPIVMCSSKGEEFDRYWGLRQGADAYIAKPFQPQELVGTIKQLLRG
10	SM1.7B	B'	16	26	0.82815	0.952368				COG0745	Sigl transduction mechanisms|Transcription		cheY-homologous receiver domain	MSKVLVVDDNRTYLETISSLLSENGLEVSTATDGVEAMECIRQQKPDVVVLDIVMPRMNGYEVCREVKGDESTKHIRIVMCSTKDQTFDIEWARRNQADAYVTKPFKPQELLATIKHQLREMNRK
10	SM1.7B	B'	16	26	0.82815	0.952368				COG0745	Sigl transduction mechanisms|Transcription		response regulator	MSRVLVVEDSQSQREMISKLLQENGFEVMTVEDGVEAVEAVKQNKPDLIVLDIVMPRMNGYEVCRLLKADPLTQKTPIVMCSSKGEEFDRYWGIRQGADAYIAKPFQPQELVGTIKQLLRG
10	SM2.9A	A	16	26	0.82815	0.952368				COG0745	Sigl transduction mechanisms|Transcription		cheY-homologous receiver domain	MSKVLVVDDNRTYLEAISSLLSESGLEVSTAMDGVEAMDIIRQQKPDVVVLDIVMPGMNGYEVCREVKKDESTKHIRIVVCSTKDQVFDIEWAKRNQADAYVTKPFKPQELLATIKQQLREIKETSQK
10	SM2.9A	A	16	26	0.82815	0.952368				COG0745	Sigl transduction mechanisms|Transcription		response regulator	MSRVLVVEDSQSQREMIGKLLQENGFEVMTVEDGVEAVEAVKQNKPDLIVLDIVMPRMNGYEVCRLLKADPLTQKTPIVMCSSKGEEFDRYWGLRQGADAYIAKPFQPQELVGTIKQLLRG
10	BG1.9A	A'-like	16	26	0.82815	0.952368				COG0745	Sigl transduction mechanisms|Transcription		response regulator	MSRILVVEDSQSQREMISKLLQENGFEVMTVEDGVEAVEAVKQNKPDLIVLDIVLPRMNGYEVCRLLKADPLTQNTPIVMCSSKGEEADRYWGLRQGADAYVAKPFQPQELVGTIKRLLRG
10	WCA1.12	A'-like	16	26	0.82815	0.952368				COG0745	Sigl transduction mechanisms|Transcription		response regulator	MSRILVVEDSQPQREMISKLLQENGFEVMTVEDGVEAVEAVKQNKPDLIVLDIVLPRMNGYEVCRLLKADPLTQNTPIVMCSSKGEEADRYWGLRQGADAYVAKPFQPQELVGTIKRLLRG
10	WCA2.4	A'-like	16	26	0.82815	0.952368				COG0745	Sigl transduction mechanisms|Transcription		response regulator	MSRILVVEDSQSQREMISKLLQENGFEVMTVEDGVEAVEAVKQNKPDLIVLDIVMPRMNGYEVCRLLKADPLTQNTPIVMCSSKGEEADRYWGLRQGADAYVAKPFQPQELVGTIKRLLRG
10	GCA1.24	B'	16	26	0.82815	0.952368				COG0745	Sigl transduction mechanisms|Transcription		cheY-homologous receiver domain	MSKVLVVDDNRTYLETISSLLSENGLEVSTATDGVEAMECIRQQKPDVVVLDIVMPRMNGYEVCREVKGDESTKHIRIVMCSTKDQTFDIEWARRNQADAYVTKPFKPQELLATIKHQLREMNRK
10	GCA1.24	B'	16	26	0.82815	0.952368				COG0745	Sigl transduction mechanisms|Transcription		response regulator	MSRVLVVEDSQSQREMISKLLQENGFEVMTVEDGVEAVEAVKQNKPDLIVLDIVMPRMNGYEVCRLLKADPLTQKTPIVMCSSKGEEFDRYWGIRQGADAYIAKPFQPQELVGTIKQLLRG
10	GCA3.42A	A	16	26	0.82815	0.952368				COG0745	Sigl transduction mechanisms|Transcription		cheY-homologous receiver domain	MSKVLVVDDNRTYLEAISSLLSESGLEVSTAMDGVEAMDIIRQQKPDVVVLDIVMPGMNGYEVCREVKKDESTKHIRIVVCSTKDQVFDIEWAKRNQADAYVTKPFKPQELLATIKQQLREIKETSQK
10	GCA3.42A	A	16	26	0.82815	0.952368				COG0745	Sigl transduction mechanisms|Transcription		response regulator	MSRVLVVEDSQSQREMIGKLLQENGFEVMTVEDGVEAVEAVKQNKPDLIVLDIVMPRMNGYEVCRLLKADPLTQKTPIVMCSSKGEEFDRYWGLRQGADAYIAKPFQPQELVGTIKQLLRG
10	GCA3.42B	B'	16	26	0.82815	0.952368				COG0745	Sigl transduction mechanisms|Transcription		cheY-homologous receiver domain	MSKVLVVDDNRTYLETISSLLSENGLEVSTATDGVEAMECIRQQKPDVVVLDIVMPRMNGYEVCREVKGDESTKHIRIVMCSTKDQTFDIEWARRNQADAYVTKPFKPQELLATIKHQLREMNRK
10	GCA3.42B	B'	16	26	0.82815	0.952368				COG0745	Sigl transduction mechanisms|Transcription		response regulator	MSRVLVVEDSQSQREMISKLLQENGFEVMTVEDGVEAVEAVKQNKPDLIVLDIVMPRMNGYEVCRLLKADPLTQKTPIVMCSSKGEEFDRYWGIRQGADAYIAKPFQPQELVGTIKQLLRG
10	OS-B'	B'	16	26	0.82815	0.952368				COG0745	Sigl transduction mechanisms|Transcription		cheY-homologous receiver domain	MSKVLVVDDSRTYLETISSLLSENGLEVSTATDGVEAMECIRQQKPDVVVLDIVMPRMNGYEVCREVKGDESTKHIRIVMCSTKDQTFDIEWARRNQADAYVTKPFKPQELLATIKHQLREMNRK
10	OS-B'	B'	16	26	0.82815	0.952368				COG0745	Sigl transduction mechanisms|Transcription		response regulator	MSRVLVVEDSQSQREMISKLLQENGFEVMTVEDGVEAVEAVKQNKPDLIVLDIVMPRMNGYEVCRLLKADPLTQKTPIVMCSSKGEEFDRYWGIRQGADAYIAKPFQPQELVGTIKQLLRG
10	OS-A	A	16	26	0.82815	0.952368				COG0745	Sigl transduction mechanisms|Transcription		cheY-homologous receiver domain	MSKVLVVDDNRTYLEAISSLLSESGLEVSTAMDGVEAMDIIRQQKPDVVVLDIVMPGMNGYEVCREVKKDESTKHIRIVVCSTKDQVFDIEWAKRNQADAYVTKPFKPQELLATIKQQLREIKETSQK
10	OS-A	A	16	26	0.82815	0.952368				COG0745	Sigl transduction mechanisms|Transcription		response regulator	MSRVLVVEDSQSQREMIGKLLQENGFEVMTVEDGVEAVEAVKQNKPDLIVLDIVMPRMNGYEVCRLLKADPLTQKTPIVMCSSKGEEFDRYWGLRQGADAYIAKPFQPQELVGTIKQLLRG
11	SM4.3A	A'-like	17	26	0.897328	0.891746		M00161		COG5716	Energy production and conversion	ko:K02703	Photosystem II (PSII) is a light-driven water plastoquinone oxidoreductase that uses light energy to abstract electrons from H(2)O, generating O(2) and a proton gradient subsequently used for ATP formation. It consists of a core anten complex that captures photons, and an electron transfer chain that converts photonic excitation into a charge separation. The D1 D2 (PsbA PsbA) reaction center hete…	MSVVVRRSAAARRLWSWESFCQWITSTENRLYIGWFGVLMIPTLLAATFCFVIAFIAAPPVDVDGIREPVIGSLLGGNNLISAAVVPTSAAIALHFYPIWEAASLEEWLYNGGPYQLIVFHFLIGVWCYLGRQWELSYRLGMRPWIAVAFSAPAAAATAVLLVYPIGQGSFSEGLPLGIAGTFYFMLAFQAEHNILMHPLHQLAVAGVFGGALLASLHGSLVTSSLIRETSEEESVGYRFGQQEVTYNFLAGHYAFLGRLGIPSLGWRNSRSVHFWMAALPTLGIWAAAIGIGLMAFNLNGFNFNQSILDSQGRFIPTYADLLNRANLGIQAMHAPHHFPLLLAAKTD
11	SM4.3A	A'-like	17	26	0.897328	0.891746	GO:0005575, GO:0005622, GO:0005623, GO:0005737, GO:0005886, GO:0009579, GO:0016020, GO:0034357, GO:0042716, GO:0042717, GO:0044424, GO:0044436, GO:0044444, GO:0044464, GO:0071944	M00161, M00597		COG5716	Energy production and conversion	ko:K02703, ko:K08928, ko:K08929	pufM :: Photosystem II (PSII) is a light-driven water plastoquinone oxidoreductase that uses light energy to abstract electrons from H(2)O, generating O(2) and a proton gradient subsequently used for ATP formation. It consists of a core anten complex that captures photons, and an electron transfer chain that converts photonic excitation into a charge separation. The D1 D2 (PsbA PsbA) reaction cen…	MTTVLQRRSASNVWEQFCEWVTSTDNRLYIGWFGVLMIPTLLTATTCFIIAFI
11	IGB1.12	A	17	26	0.897328	0.891746		M00161		COG5716	Energy production and conversion	ko:K02703	Photosystem II (PSII) is a light-driven water plastoquinone oxidoreductase that uses light energy to abstract electrons from H(2)O, generating O(2) and a proton gradient subsequently used for ATP formation. It consists of a core anten complex that captures photons, and an electron transfer chain that converts photonic excitation into a charge separation. The D1 D2 (PsbA PsbA) reaction center hete…	MSTVIRRSAAARRLWSWESFCQWITSTENRLYIGWFGVLMIPTLLAAVFCFVIAFIAAPPVDVDGIREPVIGSLLGGNNLISAAVVPTSAAIALHFYPIWEAASLEEWLYNGGPYQLIVLHFLIGIWCYLGRQWELSYRLGMRPWIAVAFSAPAAAATAVLLVYPIGQGSFSEGLPLGIAGTFHFMLAFQAEHNILMHPTSWLGVAGVFGGALLASLHGSLVISSLIRETSEEESAGYRFGQEEVTYNFLAGHYAFLGRLGIPGLGWRNSRSVHFWMAALPTVGIWAAAIGIGMMAFNLNGFNFNQSLLDSQGRFIPTYADLINRANLGIQAMHAPHHFPLLLAAKVD
11	18WCA1.11	A'-like	17	26	0.897328	0.891746		M00161		COG5716	Energy production and conversion	ko:K02703	Photosystem II (PSII) is a light-driven water plastoquinone oxidoreductase that uses light energy to abstract electrons from H(2)O, generating O(2) and a proton gradient subsequently used for ATP formation. It consists of a core anten complex that captures photons, and an electron transfer chain that converts photonic excitation into a charge separation. The D1 D2 (PsbA PsbA) reaction center hete…	MSVVVRRSAAARRLWSWESFCQWITSTENRLYIGWFGVLMIPTLLAATFCFVIAFIAAPPVDVDGIREPVIGSLLGGNNLISAAVVPTSAAIALHFYPIWEAASLEEWLYNGGPYQLIVFHFLIGVWCYLGRQWELSYRLGMRPWIAVAFSAPAAAATAVLLVYPIGQGSFSEGLPLGIAGTFHFMLAFQAEHNILMHPLHQLAVAGVFGGALLASLHGSLVTSSLIRETSEEESVGYRFGQQEVTYNFLAGHYAFLGRLGIPSLGWRNSRSVHFWMAALPTLGIWAAAIGIGLMAFNLNGFNFNQSILDSQGRFIPTYADLLNRANLGIQAMHAPHHFPLLLAAKTD
11	18WCA2.12A	A'-like	17	26	0.897328	0.891746		M00161		COG5716	Energy production and conversion	ko:K02703	Photosystem II (PSII) is a light-driven water plastoquinone oxidoreductase that uses light energy to abstract electrons from H(2)O, generating O(2) and a proton gradient subsequently used for ATP formation. It consists of a core anten complex that captures photons, and an electron transfer chain that converts photonic excitation into a charge separation. The D1 D2 (PsbA PsbA) reaction center hete…	MSVVVRRSAAARRLWSWESFCQWITSTENRLYIGWFGVLMIPTLLAATFCFVIAFIAAPPVDVDGIREPVIGSLLGGNNLISAAVVPTSAAIALHFYPIWEAASLEEWLYNGGPYQLIVFHFLIGVWCYLGRQWELSYRLGMRPWIAVAFSAPAAAATAVLLVYPIGQGSFSEGLPLGIAGTFHFMLAFQAEHNILMHPLHQLAVAGVFGGALLASLHGSLVTSSLIRETSEEESVGYRFGQQEVTYNFLAGHYAFLGRLGIPSLGWRNSRSVHFWMAALPTLGIWAAAIGIGLMAFNLNGFNFNQSILDSQGRFIPTYADLLNRANLGIQAMHAPHHFPLLLAAKTD
11	RCA3.9A	A	17	26	0.897328	0.891746		M00161		COG5716	Energy production and conversion	ko:K02703	Photosystem II (PSII) is a light-driven water plastoquinone oxidoreductase that uses light energy to abstract electrons from H(2)O, generating O(2) and a proton gradient subsequently used for ATP formation. It consists of a core anten complex that captures photons, and an electron transfer chain that converts photonic excitation into a charge separation. The D1 D2 (PsbA PsbA) reaction center hete…	MSVVVRRSAAARRLWSWESFCQWITSTENRLYIGWFGVLMIPTLLAAVFCFVIAFIAAPPVDVDGIREPVIGSLLGGNNLISAAVVPTSAAIALHFYPIWEAASLEEWLYNGGPYQLIVLHFLIGIWCYLGRQWELSYRLGMRPWIAVAFSAPAAAATAVLLVYPIGQGSFSEGLPLGIAGTFHFMLAFQAEHNILMHPLHQLAVAGVFGGALLASLHGSLVTSSLIRETSEEESVGYRFGQQEVTYNFLAGHYAFLGRLGIPSLGWRNSRSVHFWMAALPTLGIWAAAIGIGLMAFNLNGFNFNQSLLDSQGRFIPTYADLLNRANLGIQAMHAPHHFPLLLAAKVD
11	RCA4.11B	A	17	26	0.897328	0.891746		M00161		COG5716	Energy production and conversion	ko:K02703	Photosystem II (PSII) is a light-driven water plastoquinone oxidoreductase that uses light energy to abstract electrons from H(2)O, generating O(2) and a proton gradient subsequently used for ATP formation. It consists of a core anten complex that captures photons, and an electron transfer chain that converts photonic excitation into a charge separation. The D1 D2 (PsbA PsbA) reaction center hete…	MSVVVRRSAAARRLWSWESFCQWITSTENRLYIGWFGVLMIPTLLAAVFCFVIAFIAAPPVDVDGIREPVIGSLLGGNNLISAAVVPTSAAIALHFYPIWEAASLEEWLYNGGPYQLIVLHFLIGIWCYLGRQWELSYRLGMRPWIAVAFSAPAAAATAVLLVYPIGQGSFSEGLPLGIAGTFHFMLAFQAEHNILMHPLHQLAVAGVFGGALLASLHGSLVTSSLIRETSEEESVGYRFGQQEVTYNFLAGHYAFLGRLGIPSLGWRNSRSVHFWMAALPTLGIWAAAIGIGLMAFNLNGFNFNQSILDSQGRFIPTYADLLNRANLGIQAMHAPHHFPLLLAAKVD
11	RCA5.7	A	17	26	0.897328	0.891746		M00161		COG5716	Energy production and conversion	ko:K02703	Photosystem II (PSII) is a light-driven water plastoquinone oxidoreductase that uses light energy to abstract electrons from H(2)O, generating O(2) and a proton gradient subsequently used for ATP formation. It consists of a core anten complex that captures photons, and an electron transfer chain that converts photonic excitation into a charge separation. The D1 D2 (PsbA PsbA) reaction center hete…	MSVVVRRSAAARRLWSWESFCQWITSTENRLYIGWFGVLMIPTLLAAVFCFVIAFIAAPPVDVDGIREPVIGSLLGGNNLISAAVVPTSAAIALHFYPIWEAASLEEWLYNGGPYQLIVLHFLIGIWCYLGRQWELSYRLGMRPWIAVAFSAPAAAATAVLLVYPIGQGSFSEGLPLGIAGTFHFMLAFQAEHNILMHPLHQLAVAGVFGGALLASLHGSLVTSSLIRETSEEESVGYRFGQQEVTYNFLAGHYAFLGRLGIPSLGWRNSRSVHFWMAALPTVGIWAAAIGIGMMAFNLNGFNFNQSLLDSQGRFIPTYADLLNRANLGIQAMHAPHHFPLLLAAKVD
11	SM1.7B	B'	17	26	0.897328	0.891746	GO:0005575, GO:0005622, GO:0005623, GO:0005737, GO:0005886, GO:0009579, GO:0016020, GO:0034357, GO:0042716, GO:0042717, GO:0044424, GO:0044436, GO:0044444, GO:0044464, GO:0071944	M00161, M00597		COG5716	Energy production and conversion	ko:K02703, ko:K08928, ko:K08929	pufM :: Photosystem II (PSII) is a light-driven water plastoquinone oxidoreductase that uses light energy to abstract electrons from H(2)O, generating O(2) and a proton gradient subsequently used for ATP formation. It consists of a core anten complex that captures photons, and an electron transfer chain that converts photonic excitation into a charge separation. The D1 D2 (PsbA PsbA) reaction cen…	MTTVIQRRSTSNVWEQFCEWVTSTDNRLYIGWFGVLMIPTLLTATTCFIIAFIGAPPVDIDGIREPVSGSLLYGNNIISGAVVPSSAAIGLHFYPIWEAASLDEWLYNGGPYQLIVLHFLIGVFCYMGREWELSYRLGMRPWIAVAYSAPVAAATAVFLIYPIGQGSFSDGMPLGISGTFNFMLVFQAEHNILMHPFHQLGVAGVFGGALFSAMHGSLVTSSLIRETSEEESQNLGYKFGQEEETYNIVAAHGYFGRLIFQYASFNNSRSLHFFLAAWPVIGIWFTALGISIMAFNLNGFNFNQSIVDSNGRVVGTWADVLNRANLGMEVMHERHNFPL
11	SM1.7B	B'	17	26	0.897328	0.891746	GO:0005575, GO:0005622, GO:0005623, GO:0005737, GO:0005886, GO:0009579, GO:0016020, GO:0034357, GO:0042716, GO:0042717, GO:0044424, GO:0044436, GO:0044444, GO:0044464, GO:0071944	M00161, M00597		COG5716	Energy production and conversion	ko:K02703, ko:K08928, ko:K08929	pufM :: Photosystem II (PSII) is a light-driven water plastoquinone oxidoreductase that uses light energy to abstract electrons from H(2)O, generating O(2) and a proton gradient subsequently used for ATP formation. It consists of a core anten complex that captures photons, and an electron transfer chain that converts photonic excitation into a charge separation. The D1 D2 (PsbA PsbA) reaction cen…	MTTVIQRRSTSNVWEQFCEWVTSTDNRLYIGWFGVLMIPTLLTATTCFIIAFIGAPPVDIDGIREPVSGSLLYGNNIITGAVVPSSAAIGLHFYPIWEAASLDEWLYNGGPYQLIVLHFLIGVFCYMGREWELSYRLGMRPWIAVAYSAPVAAATAVFLIYPIGQGSFSDGMPLGISGTFNFMLVFQAEHNILMHPFHQLGVAGVFGGALFSAMHGSLVTSSLIRETSEEESQNLGYKFGQEEETYNIVAAHGYFGRLIFQYASFNNSRSLHFFLAAW
11	SM1.7B	B'	17	26	0.897328	0.891746		M00161		COG5716	Energy production and conversion	ko:K02703	Photosystem II (PSII) is a light-driven water plastoquinone oxidoreductase that uses light energy to abstract electrons from H(2)O, generating O(2) and a proton gradient subsequently used for ATP formation. It consists of a core anten complex that captures photons, and an electron transfer chain that converts photonic excitation into a charge separation. The D1 D2 (PsbA PsbA) reaction center hete…	MSTVIRRSSAARQLWSWNGFCQWITSTENRLYIGWFGVLMIPTLLAAAFCFVIAFIAAPPVDVDGIREPVIGSLIGGNNLISAAVVPTSAAIGLHFYPIWEAASLDEWLYNGGPYQLIVLHFLIGVWCYLGRQWELSYRLGMRPWIAVAFSAPAAAATAVLLVYPIGQGSFSEGLPLGIAGTFYFMLAFQAEHNILMHPASWLGVAGVFGGALLASLHGSLVISSLIRETSEEESQGYRFGQEEVTYNFLAGHYAFLGRLGFPGLGLRNSRSVHFWMAALPTVGIWAAAIGIGIMAFNLNGLNFNQSILDSQGRFIPTYADLLNRANLGIQVMHAPHHFPLLLAAQP
11	SM2.9A	A	17	26	0.897328	0.891746	GO:0005575, GO:0005622, GO:0005623, GO:0005737, GO:0005886, GO:0009579, GO:0016020, GO:0034357, GO:0042716, GO:0042717, GO:0044424, GO:0044436, GO:0044444, GO:0044464, GO:0071944	M00161, M00597		COG5716	Energy production and conversion	ko:K02703, ko:K08928, ko:K08929	pufM :: Photosystem II (PSII) is a light-driven water plastoquinone oxidoreductase that uses light energy to abstract electrons from H(2)O, generating O(2) and a proton gradient subsequently used for ATP formation. It consists of a core anten complex that captures photons, and an electron transfer chain that converts photonic excitation into a charge separation. The D1 D2 (PsbA PsbA) reaction cen…	MTTVIQRRSTSNVWEQFCEWVTSTDNRLYIGWFGVLMIPTLLTATTCFIIAFIGAPPVDIDGIREPVSGSLLYGNNIITGAVVPSSAAIGLHFYPIWEAASLDEWLYNGGPYQLIVLHFLIGVFCYMGREWELSYRLGMRPWIAVAYSAPVAAATAVFLIYPIGQGSFSDGMPLGISGTFNFMLVFQAEHNILMHPFHQLGVAGVFGGALFSAMHGSLVTSSLIRETSEEESQNLGYKFGQEEETYNIVAAHGYFGRLIFQYASFNNSRSLHFFLAAWPVIGIWFTALGISIMAFNLNGFNFNQSIVDSNGRVVGTWADVLNRANLGMEVMHERHNFPLDLAAVEVAPAIRG
11	SM2.9A	A	17	26	0.897328	0.891746		M00161				ko:K02703	Photosystem II (PSII) is a light-driven water plastoquinone oxidoreductase that uses light energy to abstract electrons from H(2)O, generating O(2) and a proton gradient subsequently used for ATP formation. It consists of a core anten complex that captures photons, and an electron transfer chain that converts photonic excitation into a charge separation. The D1 D2 (PsbA PsbA) reaction center hete…	MSTVVRRSSAARQLWSWNGFCQWITSTENR
11	BG1.9A	A'-like	17	26	0.897328	0.891746		M00161		COG5716	Energy production and conversion	ko:K02703	Photosystem II (PSII) is a light-driven water plastoquinone oxidoreductase that uses light energy to abstract electrons from H(2)O, generating O(2) and a proton gradient subsequently used for ATP formation. It consists of a core anten complex that captures photons, and an electron transfer chain that converts photonic excitation into a charge separation. The D1 D2 (PsbA PsbA) reaction center hete…	MSVVVRRSAAARRLWSWESFCQWITSTENRLYIGWFGVLMIPTLLAATFCFVIAFIAAPPVDVDGIREPVIGSLLGGNNLISAAVVPTSAAIALHFYPIWEAASLEEWLYNGGPYQLIVFHFLIGVWCYLGRQWELSYRLGMRPWIAVAFSAPAAAATAVLLVYPIGQGSFSEGLPLGIAGTFHFMLAFQAEHNILMHPLHQLAVAGVFGGALLASLHGSLVTSSLIRETSEEESVGYRFGQQEVTYNFLAGHYAFLGRLGIPSLGWRNSRSVHFWMAALPTLGIWAAAIGIGLMAFNLNGFNFNQSILDSQGRFIPTYADLLNRANLGIQAMHAPHHFPL
11	WCA1.12	A'-like	17	26	0.897328	0.891746		M00161		COG5716	Energy production and conversion	ko:K02703	Photosystem II (PSII) is a light-driven water plastoquinone oxidoreductase that uses light energy to abstract electrons from H(2)O, generating O(2) and a proton gradient subsequently used for ATP formation. It consists of a core anten complex that captures photons, and an electron transfer chain that converts photonic excitation into a charge separation. The D1 D2 (PsbA PsbA) reaction center hete…	MSVVVRRSAAARRLWSWESFCQWITSTENRLYIGWFGVLMIPTLLAATFCFVIAFIAAPPVDVDGIREPVIGSLLGGNNLISAAVVPTSAAIALHFYPIWEAASLEEWLYNGGPYQLIVFHFLIGVWCYLGRQWELSYRLGMRPWIAVAFSAPAAAATAVLLVYPIGQGSFSEGLPLGIAGTFHFMLAFQAEHNILMHPLHQLAVAGVFGGALLASLHGSLVTSSLIRETSEEESVGYRFGQQEVTYNFLAGHYAFLGRLGIPSLGWRNSRSVHFWMAALPTLGIWAAAIGIGLMAFNLNGFNFNQSILDSQGRFIPTYADLLNRANLGIQAMHAPHHFPLLLAAKTD
11	WCA2.4	A'-like	17	26	0.897328	0.891746		M00161		COG5716	Energy production and conversion	ko:K02703	Photosystem II (PSII) is a light-driven water plastoquinone oxidoreductase that uses light energy to abstract electrons from H(2)O, generating O(2) and a proton gradient subsequently used for ATP formation. It consists of a core anten complex that captures photons, and an electron transfer chain that converts photonic excitation into a charge separation. The D1 D2 (PsbA PsbA) reaction center hete…	MSVVVRRSAAARRLWSWESFCQWITSTENRLYIGWFGVLMIPTLLAATFCFVIAFIAAPPVDVDGIREPVIGSLLGGNNLISAAVVPTSAAIALHFYPIWEAASLEEWLYNGGPYQLIVFHFLIGVWCYLGRQWELSYRLGMRPWIAVAFSAPAAAATAVLLVYPIGQGSFSEGLPLGIAGTFHFMLAFQAEHNILMHPLHQLAVAGVFGGALLASLHGSLVTSSLIRETSEEESVGYRFGQQEVTYNFLAGHYAFLGRLGIPSLGWRNSRSVHFWMAALPTLGIWAAAIGIGLMAFNLNGFNFNQSILDSQGRFIPTYADLLNRANLGIQAMHAPHHFPL
11	GCA1.24	B'	17	26	0.897328	0.891746		M00161		COG5716	Energy production and conversion	ko:K02703	Photosystem II (PSII) is a light-driven water plastoquinone oxidoreductase that uses light energy to abstract electrons from H(2)O, generating O(2) and a proton gradient subsequently used for ATP formation. It consists of a core anten complex that captures photons, and an electron transfer chain that converts photonic excitation into a charge separation. The D1 D2 (PsbA PsbA) reaction center hete…	MSTVIRRSSAARQLWSWNGFCQWITSTENRLYIGWFGVLMIPTLLAAAFCFVIAFIAAPPVDVDGIREPVIGSLIGGNNLISAAVVPTSAAIGLHFYPIWEAASLDEWLYNGGPYQLIVLHFLIGVWCYLGRQWELSYRLGMRPWIAVAFSAPAAAATAVLLVYPIGQGSFSEGLPLGIAGTFYFMLAFQAEHNILMHPASWLGVAGVFGGALLASLHGSLVISSLIRETSEEESQGYRFGQEEVTYNFLAGHYAFLGRLGFPGLGLRNSRSVHFWMAALPTVGIWAAAIGIGIMAFNLNGLNFNQSILDSQGRFIPTYADLLNRANLGIQVMHAPHHFPLLLAAQP
11	GCA3.42A	A	17	26	0.897328	0.891746		M00161		COG5716	Energy production and conversion	ko:K02703	Photosystem II (PSII) is a light-driven water plastoquinone oxidoreductase that uses light energy to abstract electrons from H(2)O, generating O(2) and a proton gradient subsequently used for ATP formation. It consists of a core anten complex that captures photons, and an electron transfer chain that converts photonic excitation into a charge separation. The D1 D2 (PsbA PsbA) reaction center hete…	MSTVIRRSAAARRLWSWESFCQWITSTENRLYIGWFGVLMIPTLLAAVFCFVIAFIAAPPVDVDGIREPVIGSLLGGNNLISAAVVPTSAAIALHFYPIWEAASLEEWLYNGGPYQLIVLHFLIGIWCYLGRQWELSYRLGMRPWIAVAFSAPAAAATAVLLVYPIGQGSFSEGLPLGIAGTFHFMLAFQAEHNILMHPTSWLGVAGVFGGALLASLHGSLVISSLIRETSEEESAGYRFGQEEVTYNFLAGHYAFLGRLGIPGLGWRNSRSVHFWMAALPTVGIWAAAIGIGMMAFNLNGFNFNQSLLDSQGRFIPTYADLINRANLGIQAMHAPHHFPLLLAAKVD
11	GCA3.42B	B'	17	26	0.897328	0.891746		M00161		COG5716	Energy production and conversion	ko:K02703	Photosystem II (PSII) is a light-driven water plastoquinone oxidoreductase that uses light energy to abstract electrons from H(2)O, generating O(2) and a proton gradient subsequently used for ATP formation. It consists of a core anten complex that captures photons, and an electron transfer chain that converts photonic excitation into a charge separation. The D1 D2 (PsbA PsbA) reaction center hete…	MSTVVRRSLAARQLWSWNGFCQWITSTENRLYIGWFGVLMIPTLLAAAFCFVIAFIAAPPVDVDGIREPVIGSLIGGNNLISAAVVPTSAAIGLHFYPIWEAASLDEWLYNGGPYQLIVLHFLIGVWCYLGRQWELSYRLGMRPWIAVAFSAPAAAATAVLLVYPIGQGSFSEGLPLGIAGTFYFMLAFQAEHNILMHPASWLGVAGVFGGALLASLHGSLVISSLIRETSEEESQGYRFGQEEVTYNFLAGHYAFLGRLGFPGLGLRNSRSVHFWMAALPTVGIWAAAIGIGIMAFNLNGLNFNQSILDSQGRFIPTYADLLNRANLGIQVMHAPHHFPLLLAAQP
11	OS-B'	B'	17	26	0.897328	0.891746	GO:0005575, GO:0005622, GO:0005623, GO:0005737, GO:0005886, GO:0009579, GO:0016020, GO:0034357, GO:0042716, GO:0042717, GO:0044424, GO:0044436, GO:0044444, GO:0044464, GO:0071944	M00161, M00597		COG5716	Energy production and conversion	ko:K02703, ko:K08928, ko:K08929	pufM :: Photosystem II (PSII) is a light-driven water plastoquinone oxidoreductase that uses light energy to abstract electrons from H(2)O, generating O(2) and a proton gradient subsequently used for ATP formation. It consists of a core anten complex that captures photons, and an electron transfer chain that converts photonic excitation into a charge separation. The D1 D2 (PsbA PsbA) reaction cen…	MTTVIQRRSTSNVWEQFCEWVTSTDNRLYIGWFGVLMIPTLLTATTCFIIAFIGAPPVDIDGIREPVSGSLLYGNNIISGAVVPSSAAIGLHFYPIWEAASLDEWLYNGGPYQLIVLHFLIGVFCYMGREWELSYRLGMRPWIAVAYSAPVAAATAVFLIYPIGQGSFSDGMPLGISGTFNFMLVFQAEHNILMHPFHQLGVAGVFGGALFSAMHGSLVTSSLIRETSEEESQNLGYKFGQEEETYNIVAAHGYFGRLIFQYASFNNSRSLHFFLAAWPVIGIWFTALGISIMAFNLNGFNFNQSIVDSNGRVVGTWADVLNRANLGMEVMHERHNFPLDLAAVEVAPAVRG
11	OS-B'	B'	17	26	0.897328	0.891746	GO:0005575, GO:0005622, GO:0005623, GO:0005737, GO:0005886, GO:0009579, GO:0016020, GO:0034357, GO:0042716, GO:0042717, GO:0044424, GO:0044436, GO:0044444, GO:0044464, GO:0071944	M00161, M00597		COG5716	Energy production and conversion	ko:K02703, ko:K08928, ko:K08929	pufM :: Photosystem II (PSII) is a light-driven water plastoquinone oxidoreductase that uses light energy to abstract electrons from H(2)O, generating O(2) and a proton gradient subsequently used for ATP formation. It consists of a core anten complex that captures photons, and an electron transfer chain that converts photonic excitation into a charge separation. The D1 D2 (PsbA PsbA) reaction cen…	MTTVIQRRSTSNVWEQFCEWVTSTDNRLYIGWFGVLMIPTLLTATTCFIIAFIGAPPVDIDGIREPVSGSLLYGNNIISGAVVPSSAAIGLHFYPIWEAASLDEWLYNGGPYQLIVLHFLIGVFCYMGREWELSYRLGMRPWIAVAYSAPVAAATAVFLIYPIGQGSFSDGMPLGISGTFNFMLVFQAEHNILMHPFHQLGVAGVFGGALFSAMHGSLVTSSLIRETSEEESQNLGYKFGQEEETYNIVAAHGYFGRLIFQYASFNNSRSLHFFLAAWPVIGIWFTALGISIMAFNLNGFNFNQSIVDSNGRVVGTWADVLNRANLGMEVMHERHNFPLDLAAVEVAPAVRG
11	OS-B'	B'	17	26	0.897328	0.891746		M00161		COG5716	Energy production and conversion	ko:K02703	Photosystem II (PSII) is a light-driven water plastoquinone oxidoreductase that uses light energy to abstract electrons from H(2)O, generating O(2) and a proton gradient subsequently used for ATP formation. It consists of a core anten complex that captures photons, and an electron transfer chain that converts photonic excitation into a charge separation. The D1 D2 (PsbA PsbA) reaction center hete…	MSTVIRRSLAARQLWSWNGFCQWITSTENRLYIGWFGVLMIPTLLAAAFCFVIAFIAAPPVDVDGIREPVIGSLIGGNNLISAAVVPTSAAIGLHFYPIWEAASLDEWLYNGGPYQLIVLHFLIGVWCYLGRQWELSYRLGMRPWIAVAFSAPAAAATAVLLVYPIGQGSFSEGLPLGIAGTFYFMLAFQAEHNILMHPASWLGVAGVFGGALLASLHGSLVISSLIRETSEEESQGYRFGQEEVTYNFLAGHYAFLGRLGFPGLGLRNSRSVHFWMAALPTVGIWAAAIGIGIMAFNLNGLNFNQSILDSQGRFIPTYADLLNRANLGIQVMHAPHHFPLLLAAQP
11	OS-A	A	17	26	0.897328	0.891746	GO:0005575, GO:0005622, GO:0005623, GO:0005737, GO:0005886, GO:0009579, GO:0016020, GO:0034357, GO:0042716, GO:0042717, GO:0044424, GO:0044436, GO:0044444, GO:0044464, GO:0071944	M00161, M00597		COG5716	Energy production and conversion	ko:K02703, ko:K08928, ko:K08929	pufM :: Photosystem II (PSII) is a light-driven water plastoquinone oxidoreductase that uses light energy to abstract electrons from H(2)O, generating O(2) and a proton gradient subsequently used for ATP formation. It consists of a core anten complex that captures photons, and an electron transfer chain that converts photonic excitation into a charge separation. The D1 D2 (PsbA PsbA) reaction cen…	MTTVIQRRSTSNVWEQFCEWVTSTDNRLYIGWFGVLMIPTLLTATTCFIIAFIGAPPVDIDGIREPVSGSLLYGNNIITGAVVPSSAAIGLHFYPIWEAASLDEWLYNGGPYQLIVLHFLIGVFCYMGREWELSYRLGMRPWIAVAYSAPVAAATAVFLIYPIGQGSFSDGMPLGISGTFNFMLVFQAEHNILMHPFHQLGVAGVFGGALFSAMHGSLVTSSLIRETSEEESQNLGYKFGQEEETYNIVAAHGYFGRLIFQYASFNNSRSLHFFLAAWPVIGIWFTALGISIMAFNLNGFNFNQSIVDSNGRVVGTWADVLNRANLGMEVMHERHNFPLDLAAVEVAPAIRG
11	OS-A	A	17	26	0.897328	0.891746	GO:0005575, GO:0005622, GO:0005623, GO:0005737, GO:0005886, GO:0009579, GO:0016020, GO:0034357, GO:0042716, GO:0042717, GO:0044424, GO:0044436, GO:0044444, GO:0044464, GO:0071944	M00161, M00597		COG5716	Energy production and conversion	ko:K02703, ko:K08928, ko:K08929	pufM :: Photosystem II (PSII) is a light-driven water plastoquinone oxidoreductase that uses light energy to abstract electrons from H(2)O, generating O(2) and a proton gradient subsequently used for ATP formation. It consists of a core anten complex that captures photons, and an electron transfer chain that converts photonic excitation into a charge separation. The D1 D2 (PsbA PsbA) reaction cen…	MTTVIQRRSTSNVWEQFCEWVTSTDNRLYIGWFGVLMIPTLLTATTCFIIAFIGAPPVDIDGIREPVSGSLLYGNNIITGAVVPSSAAIGLHFYPIWEAASLDEWLYNGGPYQLIVLHFLIGVFCYMGREWELSYRLGMRPWIAVAYSAPVAAATAVFLIYPIGQGSFSDGMPLGISGTFNFMLVFQAEHNILMHPFHQLGVAGVFGGALFSAMHGSLVTSSLIRETSEEESQNLGYKFGQEEETYNIVAAHGYFGRLIFQYASFNNSRSLHFFLAAWPVIGIWFTALGISIMAFNLNGFNFNQSIVDSNGRVVGTWADVLNRANLGMEVMHERHNFPLDLAAVEVAPAIRG
11	OS-A	A	17	26	0.897328	0.891746	GO:0005575, GO:0005622, GO:0005623, GO:0005737, GO:0005886, GO:0009579, GO:0016020, GO:0034357, GO:0042716, GO:0042717, GO:0044424, GO:0044436, GO:0044444, GO:0044464, GO:0071944	M00161, M00597		COG5716	Energy production and conversion	ko:K02703, ko:K08928, ko:K08929	pufM :: Photosystem II (PSII) is a light-driven water plastoquinone oxidoreductase that uses light energy to abstract electrons from H(2)O, generating O(2) and a proton gradient subsequently used for ATP formation. It consists of a core anten complex that captures photons, and an electron transfer chain that converts photonic excitation into a charge separation. The D1 D2 (PsbA PsbA) reaction cen…	MTTVIQRRSTSNVWEQFCEWVTSTDNRLYIGWFGVLMIPTLLTATTCFIIAFIGAPPVDIDGIREPVSGSLLYGNNIITGAVVPSSAAIGLHFYPIWEAASLDEWLYNGGPYQLIVLHFLIGVFCYMGREWELSYRLGMRPWIAVAYSAPVAAATAVFLIYPIGQGSFSDGMPLGISGTFNFMLVFQAEHNILMHPFHQLGVAGVFGGALFSAMHGSLVTSSLIRETSEEESQNLGYKFGQEEETYNIVAAHGYFGRLIFQYASFNNSRSLHFFLAAWPVIGIWFTALGISIMAFNLNGFNFNQSIVDSNGRVVGTWADVLNRANLGMEVMHERHNFPLDLAAVEVAPAVRG
11	OS-A	A	17	26	0.897328	0.891746		M00161		COG5716	Energy production and conversion	ko:K02703	Photosystem II (PSII) is a light-driven water plastoquinone oxidoreductase that uses light energy to abstract electrons from H(2)O, generating O(2) and a proton gradient subsequently used for ATP formation. It consists of a core anten complex that captures photons, and an electron transfer chain that converts photonic excitation into a charge separation. The D1 D2 (PsbA PsbA) reaction center hete…	MSVVVRRSAAARRLWSWESFCQWITSTENRLYIGWFGVLMIPTLLAATFCFVIAFIAAPPVDVDGIREPVIGSLLGGNNLISAAVVPTSAAIALHFYPIWEAASLEEWLYNGGPYQLIVFHFLIGVWCYLGRQWELSYRLGMRPWIAVAFSAPAAAATAVLLVYPIGQGSFSEGLPLGIAGTFYFMLAFQAEHNILMHPASWLGVAGVFGGALLASLHGSLVISSLIRETSEEESQGYRFGQQEVTYNFLAGHYAFLGRLGIPSLGWRNSRSVHFWMAALPTLGIWAAAIGIGLMAFNLNGFNFNQSILDSQGRFIPTYADLLNRANLGIQAMHAPHHFPLLLAAKAD
12	SM4.3A	A'-like	17	26	0.940086	0.693557				COG4006	Defense mechanisms		CRISPR-associated protein, APE2256 family	MQTIIMTVGTSLLTNPDKNLQPPRPWLGQKTIGDPERALAWMRKTDLELISAETNTYYRLDPTPQDALILLYSETPEGQECAQILKLFFEEALGQQGVSLVPLPGINYELEESSLERMAELLKQLAESAKGLVTFAATGGFKAQAMVMAVVGSQLGIPVCYIHEQYKSLVYLPYLQPQVQPRIPRASLPDSGRNRAEVIQLRSESSHHRPRSWVKVEKLLRDLPWVDLVRYDPYAAPKNGVKAANRKTEDGRHILWIHLHESQDTHLAVRVETTGYTPEHLEQAAAELRERLGRLI
12	IGB1.12	A	17	26	0.940086	0.693557				COG4006	Defense mechanisms		CRISPR-associated protein, APE2256 family	QKTIGDPERALAWMKKTDLELISAETNTYLRLDPTSNDALILLHSETPDGLECAQILKLFFEQELGQQQVSLVPLPGINYELEGSSLERMAELLRQLAESAKGIVTFAATGGFKAQAMIMAVVGSQLGIPVCYIHEQYKSLVYLPYLQPQVQPRIPRAALPDSGRDRSQVIQLRSDSSHHRPRSWVKVEKLLRDLPWVDLVRYDSYAAPKNGVKAANRRTEDGRHILWVHLHESQDTHLAVRVETTGYTPEHLEQAAAELRERLGRLL
12	18WCA1.11	A'-like	17	26	0.940086	0.693557				COG4006	Defense mechanisms		CRISPR-associated protein, APE2256 family	MQTIIMTVGTSLLTNLDKDLQPQRPWVGQKNIGDPEQALAWMKRTDLELISAETNTYYRLDPTPQDALILLYSETSEGLECAQILQLFFEEALGQQQVSLVPLPGVNYELEGSSLERMAELLRQLAESAKGIVTFAATGGFKAQAMIMAVVGSQLGIPVCYIHEQYKSLVYLPYLQPQVQPRIPRAALPDSGRDRSQVIQLRSDSSHHRPRSWVKVEKLLRDLPWVDLVRYDSYAAPKNGVKAANRRTEDGRHILWVHLHESQDTHLAVRVETTGYTPDHLEQAAAELRERLGRLV
12	18WCA1.11	A'-like	17	26	0.940086	0.693557				COG4006	Defense mechanisms		CRISPR-associated protein, APE2256 family	ICGELMQTIIMTVGTSLLTNPDKNLQPPRPWLGQKTIGDPERALAWMRKTDLELISAETNTYYRLDPTPQDALILLYSETPEGQECAQILKLFFEEALGQQGVSLVPLPGINYELEESSLERMAELLKQLAESAKGLVTFAATGGFKAQAMVMAVVGSQLGIPVCYIHEQYKSLVYLPYLQPQVQPRIPRASLPDSGRNRAEVIQLRSESSHHRPRSWVKVEKLLRDLPWVDLVRYDPYAAPKNGVKAANRKTEDGRHILWIHLHESQDTHLAVRVETTGYTPEHLEQAAAELRERLGRLI
12	18WCA2.12A	A'-like	17	26	0.940086	0.693557				COG4006	Defense mechanisms		CRISPR-associated protein, APE2256 family	ICGEPMQTIIMTVGTSLLTNPDKNLQPPRPWLGQKTIGDPERALAWMRKTDLELISAETNTYYRLDPTPQDALILLYSETPEGQECAQILKLFFEEALGQQGVSLLPLPGINYELEESSLERMAELLKQLAESAKGLVTFAATGGFKAQAMVMAVVGSQLGIPVCYIHEQYKSLVYLPYLQPQVQPRIPRASLPDSGRNRAEVIQLRSESSHHRPRSWVKVEKLLRDLPWVDLVRYDSYAAPKNGVKAANRRTEDGRHILWIHLHESQDTHLAVRVETTGYTPEHLEQAAAELRERLGRLI
12	RCA3.9A	A	17	26	0.940086	0.693557				COG4006	Defense mechanisms		CRISPR-associated protein, APE2256 family	MQTIIMTVGTSLLTNPDKNLQPQRPWVGQKTIGDPERALAWMKKTDLELISAETNTYYRLDPTPQDALILLYSETSEGLECAQILQLFFEEALGQQQVSLVPLPGVNYELEGSSLERMAELLRQLAESAKGIVTFAATGGFKAQAMIMAVVGSQLGIPVCYIHEQYKSLVYLPYLQPQVQPRIPRAALPDSGRDRSQVIQLRSDSSHHRPRSWVKVEKLLRDLPWVDLVRYDSYAAPKNGVKAANRRTEDGRHILWVHLHESQDTHLAVRVETTGYTPDHLEQAAAELRERLGRLL
12	RCA4.11B	A	17	26	0.940086	0.693557				COG4006	Defense mechanisms		CRISPR-associated protein, APE2256 family	MQTIIMTVGTSLLTNPDKNLQPQRPWVGQKTIGDPERALAWMKKTDLELISAETNTYYRLDPTPQDALILLYSETSEGLECAQILQLFFEEALGQQQVSLVPLPGVNYELEGSSLERMAELLRQLAESAKGIVTFAATGGFKAQAMIMAVVGSQLGIPVCYIHEQYKSLVYLPYLQPQVQPRIPRAALPDSGRDRSQVIQLRSDSSHHRPRSWVKVEKLLRDLPWVDLVRYDSYAAPKNGVKAANRRTEDGRHILWVHLHESQDTHLAVRVETTGYTPDHLEQAAAELRERLGRLL
12	RCA5.7	A	17	26	0.940086	0.693557				COG4006	Defense mechanisms		CRISPR-associated protein, APE2256 family	MQTIIMTVGTSLLTNPDKNLQPQRPWVGQKTIGDPERALAWMKKTDLELISAETNTYYRLDPTPQDALILLYSETSEGLECAQILQLFFEEALGQQQVSLVPLPGVNYELEGSSLERMAELLRQLAESAKGIVTFAATGGFKAQAMIMAVVGSQLGIPVCYIHEQYKSLVYLPYLQPQVQPRIPRAALPDSGRDRSQVIQLRSDSSHHRPRSWVKVEKLLRDLPWVDLVRYDSYAAPKNGVKAANRRTEDGRHILWVHLHESQDTHLAVRVETTGYTP
12	RCA5.7	A	17	26	0.940086	0.693557							CRISPR-associated protein, APE2256 family	SQDTHLAVRVETTGYTPDHLEQAAAELRERLGRLL
12	SM1.7B	B'	17	26	0.940086	0.693557				COG4006	Defense mechanisms		CRISPR-associated protein, APE2256 family	MQTIIMTVGTSLLTNLDKDLQPQRPWVGQKNIGDPQRALAWMKEADLELISAETNTYLRLDPTSNDALILLHSETPDGLECAQILKLFFEQELGQQQVSLVPLPGINYELEGSSLERMAELLKQLAESAKGIVTFAATGGFKAQAMIMAVVGSQLGIPVCYIHEQYKSLVYLPYLQPQVQPRIPRADLPDSGRDRSQIIQIRSDASHHRPRSWAKVERLLRDIPWVDLVRYDPHAYAAPKNSVKASNRKTEDGRHILWIHLHESQDTHLAVRVETTGYTPEHLELAATELRQRLGRLL
12	SM1.7B	B'	17	26	0.940086	0.693557				COG4006	Defense mechanisms		CRISPR-associated protein, APE2256 family	MQTIIMTVGTSLLTNLDKDLQPQRPWVGQKNIGDPQRALAWMKEADLELISAETNTYLRLDPTSNDALILLHSETPDGLECAQILKLFFEQELGQQQVSLVPLPGINYELEGSSLERMAELLKQLAESAKGIVTFAATGGFKAQAMIMAVVGSQLGIPVYYIHEQYKSLV
12	SM2.9A	A	17	26	0.940086	0.693557				COG4006	Defense mechanisms		CRISPR-associated protein, APE2256 family	AMIMAVVGSQLGIPVCYIHEQYKSLVYLPYLQPQVQPRIPRAALPDSGRDRSQVIQLRSDSSHHRPRSWVKVEKLLRDLPWVDLVRYDSYAAPKNGVKAANRRTEDGRHILWVHLHESQDTHLAVRVETTGYTPDHLEQAAAELRERLGRLL
12	BG1.9A	A'-like	17	26	0.940086	0.693557				COG4006	Defense mechanisms		CRISPR-associated protein, APE2256 family	MQTIIMTVGTSLLTNPDKNLQPPRPWLGQKTIGDPERALAWMRKTDLELISAETNTYYRLGPTPQDALILLYSETPEGQECAQILKLFFEEALGQQGVSLLPLPGINYELEESSLERMAELLKQLAESAKGLVTFAATGGFKAQAMVMAVVGSQLGIPVCYIHEQYKSLVYLPYLQPQVQPRIPRASLPDSGRNRAEVIQLRSESSHHRPRSWVKVEKLLRDLPWVDLVRYDPYAAPKNGVKAANRKTEDGRHILWIHLHESQDTHLAVRVETTGYTPEHLEQAAAELRERLGRLI
12	BG1.9A	A'-like	17	26	0.940086	0.693557				COG4006	Defense mechanisms		CRISPR-associated protein, APE2256 family	PLPGVNYELEGSSLERMAELLRQLAESAKGIVTFAATGGFKAQAMIMAVVGSQLGIPVCYIHEQYKSLVYLPYLQPQVQPRIPRAALPDSGRDRSQVIQLRSDSSHHRPRSWVKVEKLLRDLPWVDLVRYDSYAAPKNGVKAANRRTEDGRHILWVHLHESQDTHLAVRVETTGYTPDHLEQAAAELRERLGRLL
12	WCA1.12	A'-like	17	26	0.940086	0.693557				COG4006	Defense mechanisms		CRISPR-associated protein, APE2256 family	MQTIIMTVGTSLLTNPDKNLQPPRPWLGQKTIGDPERALAWMRKTDLELISAETNTYYRLDPTPQDALILLYSETPEGQECAQILKLFFEEALGQQGVSLVPLPGINYELEESSLERMAELLKQLAESAKGLVTFAATGGFKAQAMVMAVVGSQLGIPVCYIHEQYKSLVYLPYLQPQVQPRIPRASLPDSGRNRAEVIQLRSESSHHRPRSWVKVEKLLRDLPWVDLVRYDPYAAPKNGVKAANRKTEDGRHILWIHLHESQDTHLAVRVETTGYTPEHLEQAAAELRERLGRLI
12	WCA1.12	A'-like	17	26	0.940086	0.693557				COG4006	Defense mechanisms		CRISPR-associated protein, APE2256 family	MQTIIMTVGTSLLTNLDKDLQPQRPWVGQKNIGDPEQALAWMKRTDLELISAETNTYYRLDPTPQDALILLYSETSEGLECAQILQLFFEEALGQQQVSLVPLPGVNYELEGSSLERMAELLRQLAESAKGIVTFAATGGFKAQAMIMAVVGSQLGIPVCYIHEQYKSLVYLPYLQPQVQPRIPRAALPDSGRDRSQVIQLRSDSSHHRPRSWVKVEKLLRDLPW
12	WCA2.4	A'-like	17	26	0.940086	0.693557				COG4006	Defense mechanisms		CRISPR-associated protein, APE2256 family	MQTIIMTVGTSLLTNPDKNLQPPRPWLGQKTIGDPERALAWMRKTDLELISAETNTYYRLDPTPQDALILLYSETPEGQECAQILKLFFEEALGQQGVSLLPLPGINYELEESSLERMAELLKQLAESAKGLVTFAATGGFKAQAMVMAVVGSQLGIPVCYIHEQYKSLVYLPYLQPPVQPRIPRASLPDSGRNRAEVIQLRSESSHHRPRSWVKVEKLLRDLPWVDLVRYDPYAAPKNGVKAANRKTEDGRHILWIHLHESQDTHLAVRVETTGYTPEHLEQAAAELRERLGRLI
12	GCA1.24	B'	17	26	0.940086	0.693557				COG4006	Defense mechanisms		CRISPR-associated protein, APE2256 family	MQTIIMTVGTSLLTNLDKDLQPQRPWVGQKTIGDPEQALAWMKRTDLELISAETNTYLQLDPTSNDALILLHSETPDGLECAQILKLFFEQELGQQQVSLVPLPGINYELEGSSLERMAELLKQLAESAKGIVTFAATGGFKAQAMIMAVVGSQLGIPVCYIHEQYKSLVYLPYLQPEVQPRIPRAGLPDRASGTESYRASGTESYRASGTESFSGRPRSEVIQLQVDSSHHRPRSWVKVEKLLRDIPWVDLVRYDPHAYAAPKNSVKASNRKTEDGHHILWIHLHESQDTHLAVRVETTGYTPEHLELAATELRQRLGRLL
12	GCA1.24	B'	17	26	0.940086	0.693557				COG4006	Defense mechanisms		CRISPR-associated protein, APE2256 family	MKLFFERELGQQQVSLVPLPGIDYELEGSSLERMAELLKQLAESAKGIVTFAATGGFKAQAMIMAVVGSQLGIPVCYIHEQYKSLVYLPYLQPEVQPRIPRAGLPDRASGTESYRASGTESYRASGTESFSGRPRSEVIQLQVDSSHHRPRSWVKVEKLLRDIPWVDLVRYDPHAYSAPKNSVKAANRKTEDGRHILWIHLHQSQDTHLAVRVETTGYTPEHLEQAAAELRERLGRLV
12	GCA1.24	B'	17	26	0.940086	0.693557				COG4006	Defense mechanisms		CRISPR-associated protein, APE2256 family	MQTIIMTVGTSLLTNLDKDLQPQRPWVGQKTIGDPEQALAWMKRTDLELISADRASGTESLTNTYYRLDPTPGDALVLLHSAMGWSVPGF
12	GCA3.42A	A	17	26	0.940086	0.693557				COG4006	Defense mechanisms		CRISPR-associated protein, APE2256 family	MQTIIMTVGTSLLTNPDKNLQPQRPWVGQKTIGDPERALAWMKKTDLELISAETNTYYRLDPTPQDALILLYSETSEGLECAQILQLFFEEALGQQQVSLVPLPGVNYELEGSSLERMAELLRQLAESAKGIVTFAATGGFKAQAMIMAVVGSQLGIPVCYIHEQYKSLVYLPYLQPQVQPRIPRAALPDSGRDRSQVIQLRSDSSHHRPRSWVKVEKLLRDLPWVDLVRYDSYAAPKNGVKAANRRTEDGRHILWVHLHESQDTHLAVRVETTGYTPDHLEQAAAELRERLGRLL
12	GCA3.42B	B'	17	26	0.940086	0.693557				COG4006	Defense mechanisms		CRISPR-associated protein, APE2256 family	PYLQPEVQPRIPRAGLPDRASGTESYRASGTESYRASGTESYRASGTESFSGRPRSEVIQLQVDSSHHRPRSWVKVEKLLRDIPWVDLVRYDPHAYSAPKNSVKAANRKTEDGRHILWIHLHQSQDTHLAVRVETTGYTPEHLEQAAAELRERLGRLV
12	OS-B'	B'	17	26	0.940086	0.693557				COG4006	Defense mechanisms		CRISPR-associated protein, APE2256 family	MQTIIMTVGTSLLTNPDKNLEPQRPWLGQKTIGDPEQALAWMKRTDLELISAETNTYLQLDPTSNDALILLHSETPDGLECAQILKLFFEQELGQQQVSLVPLPGINYELEGSSLERMAELLKQLAESARGIVTFAATGGFKAQAMIMAVVGSQLGVPVCYIHEQYKSLVYLPYLQPQVQPRIPRADLPDSGRDRSQIIQIRSDASHHRPRSWAKVERLLRDIPWVDLVRYDPHAYAAPKNSVKASNRKTEDGRHILWIHLHESQDTHLAVRVETTGYTPEHLELAATELRQRLGRLL
12	OS-B'	B'	17	26	0.940086	0.693557				COG4006	Defense mechanisms		CRISPR-associated protein, APE2256 family	MKLFFERELGQQQVSLVPLPGIDYELEGSSLERMAELLKQLAESAKGIVTFAATGGFKAQAMIMAVVGSQLGIPVCYIHEQYKSLVYLPYLQPEVQPRIPRAGLPDRASGTESYRASGTESFSGRPRSEVIQLQVDSSHHRPRSWVKVEKLLRDIPWVDLVRYDPHAYSAPKNSLKAANRKTEDGRHILWIHLHESQDTHLAVRVETTGYTPEHLEQAAAELRERLGRLV
12	OS-B'	B'	17	26	0.940086	0.693557				COG4006	Defense mechanisms		CRISPR-associated protein, APE2256 family	MQTIIMTVGTSLLTNLDKDLQPQRPWVGQKTIGDPEQALAWMKRTDLELISADRASGTESLTNTYYRLDPTPGDALVLLHSAMGWSVPGF
12	OS-A	A	17	26	0.940086	0.693557				COG4006	Defense mechanisms		CRISPR-associated protein, APE2256 family	MQTIIMTVGTSLLTNPDKNLQPQRPWAGQKTIGDPERALAWMKKTDLELISAETNTYYRLDPTPQDALILLYSETSEGLECAQILQLFFEEALGQQQVSLVPLPGVNYELEGSSLERMAELLRQLAESAKGIVTFAATGGFKAQAMIMAVVGSQLGIPVCYIHEQYKSLVYLPHLQPPVQPRIPRAALPDSGRDRSQVIQLRSDSSHHRPRSWVKVEKLLRDLPWVDLVRYDSYAAPKNGVKAANRRTEDGRHILWVHLHESQDTHLAVRVETTGYTPDHLEQAAAELRERLGRLL
13	SM4.3A	A'-like	17	26	0.869169	0.927994		M00222		COG1117	Inorganic ion transport and metabolism	ko:K02036	pstB :: Part of the ABC transporter complex PstSACB involved in phosphate import. Responsible for energy coupling to the transport system	MRSPLSDKSGSPEQSTRLEVELETRDLSVYYGSHLAVKQVSLKIPKNHITAFIGPSGCGKSTILRCFNRMNDLIPGARVEGSVIFHGKNIYDPDVDPSEVRRRVGLVFQKPNPFPKSIYDNIAFGPRINGYQGDLDELVERALRQAVLWDEVKDKLRMSALSLSGGQQQRLCIARTLAIQPEVILMDEPCASLDPISTLRIEELLKELGRRYTIIIVTHNMQQAARVSDFTAFFNTELDERGIRYGRMVEFDRTEKIFNSPANRETEEYVSGRFG
13	IGB1.12	A	17	26	0.869169	0.927994		M00222		COG1117	Inorganic ion transport and metabolism	ko:K02036	pstB :: Part of the ABC transporter complex PstSACB involved in phosphate import. Responsible for energy coupling to the transport system	MRSPLSDKSGSPEQSTRLEVEIETRDLSVYYGSHLAVKQVSLKIPKNHITAFIGPSGCGKSTILRCFNRMNDLIPGARVEGSVIFHGKNIYDPDVDPSEVRRRVGLVFQKPNPFPKSIYDNIAFGPRINGYQRDLDELVERALRQAVLWDEVKDKLRMSALSLSGGQQQRLCIARTLAIQPEVILMDEPCASLDPISTLRIEELLKELGRRYTIIIVTHNMQQAARVSDFTAFFNTELDERGIRYGRMVEFDRTEKIFNSPANRETEEYVSGRFG
13	IGB1.12	A	17	26	0.869169	0.927994		M00222		COG1117	Inorganic ion transport and metabolism	ko:K02036	pstB :: Part of the ABC transporter complex PstSACB involved in phosphate import. Responsible for energy coupling to the transport system	MQTQSLNQTSYVFRTENLNVYYGSNLAVRNVTLDIPARQITAFIGPSGCGKSTILRCFNRTNDLIPGARVEGKLTYHGKDLYAKEVDPVAVRRRIGMVFQKPNPFPKSIYDNVAYGPRVLGMKVDLDEVVETSLKRAALWDEVKDKLKENGQSLSGGQQQRLCIARALAVQPDVILMDEPCSALDPISTRRIEELMKELEEEYTIIIVTHNMQQASRVSDMTAFFSVELVGSNRVGELIEFDRTEVIFNSPTKQATRDYVEGRFG
13	18WCA1.11	A'-like	17	26	0.869169	0.927994		M00222		COG1117	Inorganic ion transport and metabolism	ko:K02036	pstB :: Part of the ABC transporter complex PstSACB involved in phosphate import. Responsible for energy coupling to the transport system	MHSPLSDKSGSPEQSTRLEVELETRDLSVYYGSHLAVKQVSLKIPKNHITAFIGPSGCGKSTILRCFNRMNDLIPGARVEGSVIFHGKNIYDPDVDPSEVRRRVGLVFQKPNPFPKSIYDNIAFGPRINGYQGDLDELVERALRQAVLWDEVKDKLRMSALSLSGGQQQRLCIARTLAIQPEVILMDEPCSSLDPISTLRIEELLKELGRRYTIIIVTHNMQQAARVSDFTAFFNTELDERGIRYGRMVEFDRTEKIFNSPANRETEEYVSGRFG
13	18WCA2.12A	A'-like	17	26	0.869169	0.927994		M00222		COG1117	Inorganic ion transport and metabolism	ko:K02036	pstB :: Part of the ABC transporter complex PstSACB involved in phosphate import. Responsible for energy coupling to the transport system	MRSPLSDKSGSPEQSTRLEVELETRDLSVYYGSHLAVKQVSLRIPKNHITAFIGPSGCGKSTILRCFNRMNDLIPGARVEGSVIFHGKNIYDPDVDPSEVRRRVGLVFQKPNPFPKSIYDNIAFGPRINGYQGDLDELVERALRQAVLWDEVKDKLRMSALSLSGGQQQRLCIARTLAIQPEVILMDEPCSSLDPISTLRIEELLKELGRRYTIIIVTHNMQQAARVSDFTAFFNTELDERGIRYGRMVEFDRTEKIFNSPANRETEEYVSGRFG
13	RCA3.9A	A	17	26	0.869169	0.927994		M00222		COG1117	Inorganic ion transport and metabolism	ko:K02036	pstB :: Part of the ABC transporter complex PstSACB involved in phosphate import. Responsible for energy coupling to the transport system	MRSPLSDKSGSPKQPTRLEVELETRDLSVYYGSHLAVKQVSLKIPKNHITAFIGPSGCGKSTILRCFNRMNDLIPGARVEGSVIFHGKNIYDPDVDPSEVRRRVGLVFQKPNPFPKSVYDNIAFGPRINGYQGDLDELVERALRQAVLWDEVKDKLRMSALSLSGGQQQRLCIARTLAIQPEVILMDEPCSSLDPISTLRIEELLKELGRRYTIIIVTHNMQQAARVSDFTAFFNTELDERGIRYGRMVEFDRTEKIFNSPANRETEEYVSGRFG
13	RCA3.9A	A	17	26	0.869169	0.927994		M00222		COG1117	Inorganic ion transport and metabolism	ko:K02036	pstB :: Part of the ABC transporter complex PstSACB involved in phosphate import. Responsible for energy coupling to the transport system	MQTQSLNQTSYVFRTENLNVYYGSNLAVKNVTLDIPARQITAFIGPSGCGKSTILRCFNRTNDLIPGARVEGKLTYHGKDLYAKEVDPVAVRRRIGMVFQKPNPFPKSIYDNVAYGPRVLGMKVDLDEVVETSLKRAALWDEVKDKLKENGQSLSGGQQQRLCIARALAVQPDVILMDEPCSALDPISTRRIEELMKELKQDYTIIIVTHNMQQASRVSDMTAFFSVELVGSNRVGELVEFDRTEVIFNSPAKEATRDYVEGRFG
13	RCA4.11B	A	17	26	0.869169	0.927994		M00222		COG1117	Inorganic ion transport and metabolism	ko:K02036	pstB :: Part of the ABC transporter complex PstSACB involved in phosphate import. Responsible for energy coupling to the transport system	MRSPLSDKSGSPKQPTRLEVELETRDLSVYYGSHLAVKQVSLKIPKNHITAFIGPSGCGKSTILRCFNRMNDLIPGARVEGSVIFHGKNIYDPDVDPSEVRRRVGLVFQKPNPFPKSVYDNIAFGPRINGYQGDLDELVERALRQAVLWDEVKDKLRMSALSLSGGQQQRLCIARTLAIQPEVILMDEPCASLDPISTLRIEELLKELGRRYTIIIVTHNMQQAARVSDFTAFFNTELDERGIRYGRMVEFDRTEKIFNSPANRETEEYVSGRFG
13	RCA5.7	A	17	26	0.869169	0.927994		M00222		COG1117	Inorganic ion transport and metabolism	ko:K02036	pstB :: Part of the ABC transporter complex PstSACB involved in phosphate import. Responsible for energy coupling to the transport system	MRSPLSDKSGSPEQSTRLEVELETRDLSVYYGSHLAVKQVSLKIPKNHITAFIGPSGCGKSTILRCFNRMNDLIPGARVEGSVIFHGKNIYDPDVDPSEVRRRVGLVFQKPNPFPKSVYDNIAFGPRINGYQGDLDELVERALRQAVLWDEVKDKLRMSALSLSGGQQQRLCIARTLAIQPEVILMDEPCASLDPISTLRIEELLKELGRRYTIIIVTHNMQQAARVSDFTAFFNTELDERGIRYGRMVEFDRTEKIFNSPANRETEEYVSGRFG
13	RCA5.7	A	17	26	0.869169	0.927994		M00222		COG1117	Inorganic ion transport and metabolism	ko:K02036	pstB :: Part of the ABC transporter complex PstSACB involved in phosphate import. Responsible for energy coupling to the transport system	MQTQSLNQTSYVFRTENLNVYYGSNLAVKNVTLDIPARQITAFIGPSGCGKSTILRCFNRTNDLIPGARVEGKLTYHGKDLYAKEVDPVAVRRRIGMVFQKPNPFPKSIYDNVAYGPRVLGMKVDLDEVVETSLRRAALWDEVKDKLKENGQSLSGGQQQRLCIARALAVQPDVILMDEPCSALDPISTRRIEELMKELKQDYTIIIVTHNMQQASRVSDMTAFFSVELVGSNRVGELVEFDRTEVIFNSPAKQATRDYVEGRFG
13	SM1.7B	B'	17	26	0.869169	0.927994		M00222		COG1117	Inorganic ion transport and metabolism	ko:K02036	pstB :: Part of the ABC transporter complex PstSACB involved in phosphate import. Responsible for energy coupling to the transport system	MRPPFPGTPDSSEKSANLTVELETQAVSVYYGSHLAVKQVSLKIPKNHITAFIGPSGCGKSTLLRCFNRMNDLIPGARVEGSVIFHGKNIYDPDVDPAEVRRRVGLVFQKPNPFPKSIYDNIAFGPRVNGYQGDLDELVERTLRQAVLWDEVKDKLKMSGLSLSGGQQQRLCIARTLAIQPEVILMDEPCASLDPISTLRIEELLKELGRRYTIIIVTHNMQQAARVSDFTAFFNTEVDEEGFRYGRLVEFNRTEKIFNSPAHRETEEYVSGRFG
13	SM2.9A	A	17	26	0.869169	0.927994		M00222		COG1117	Inorganic ion transport and metabolism	ko:K02036	pstB :: Part of the ABC transporter complex PstSACB involved in phosphate import. Responsible for energy coupling to the transport system	MRSPLSDKSGSPEQSTRLEVEIETRDLSVYYGSYLAVKQVSLKIPKNHITAFIGPSGCGKSTILRCFNRMNDLIPGARVEGSVIFHGKNIYDPDVDPSEVRRRVGLVFQKPNPFPKSIYDNIAFGPRINGYQGDLDELVERALRQAVLWDEVKDKLRMSALSLSGGQQQRLCIARTLAIQPEVILMDEPCASLDPISTLRIEELLKELGRRYTIIIVTHNMQQAARVSDFTAFFNTELDERGIRYGRMVEFDRTEKIFNSPANRETEEYVSGRFG
13	BG1.9A	A'-like	17	26	0.869169	0.927994		M00222		COG1117	Inorganic ion transport and metabolism	ko:K02036	pstB :: Part of the ABC transporter complex PstSACB involved in phosphate import. Responsible for energy coupling to the transport system	MRSPLSDKSGSPEQSTRLEVELETRDLSVYYGSHLAVKQVSLKIPKNHITAFIGPSGCGKSTILRCFNRMNDLIPGARVEGSVIFHGKNIYDPDVDPSEVRRRVGLVFQKPNPFPKSIYDNIAFGPRINGYQGDLDELVERALRQAVLWDEVKDKLRMSALSLSGGQQQRLCIARTLAIQPEVILMDEPCSSLDPISTLRIEELLKELGRRYTIIIVTHNMQQAARVSDFTAFFNTELDERGIRYGRMVEFDRTEKIFNSPANRETEEYVSGRFG
13	WCA1.12	A'-like	17	26	0.869169	0.927994		M00222		COG1117	Inorganic ion transport and metabolism	ko:K02036	pstB :: Part of the ABC transporter complex PstSACB involved in phosphate import. Responsible for energy coupling to the transport system	MRSPLSDKSGSPEQSTRLEVELETRDLSVYYGSHLAVKQVSLKIPKNHITAFIGPSGCGKSTILRCFNRMNDLIPGARVEGSVIFHGKNIYDPDVDPSEVRRRVGLVFQKPNPFPKSIYDNIAFGPRINGYQGDLDELVERALRQAVLWDEVKDKLRMSALSLSGGQQQRLCIARTLAIQPEVILMDEPCSSLDPISTLRIEELLKELGRRYTIIIVTHNMQQAARVSDFTAFFNTELDERGIRYGRMVEFDRTEKIFNSPANRETEEYVSGRFG
13	WCA2.4	A'-like	17	26	0.869169	0.927994		M00222		COG1117	Inorganic ion transport and metabolism	ko:K02036	pstB :: Part of the ABC transporter complex PstSACB involved in phosphate import. Responsible for energy coupling to the transport system	MHSPLSDKSGSPEQSTRLEVELETRDLSVYYGSHLAVKQVSLKIPKNHITAFIGPSGCGKSTILRCFNRMNDLIPGARVEGSVIFHGKNIYDPDVDPSEVRRRVGLVFQKPNPFPKSIYDNIAFGPRINGYQGDLDELVERALRQAVLWDEVKDKLRMSALSLSGGQQQRLCIARTLAIQPEVILMDEPCASLDPISTLRIEELLKELGRRYTIIIVTHNMQQAARVSDFTAFFNTELDERGIRYGRMVEFDRTEKIFNSPANRETEEYVSGRFG
13	GCA1.24	B'	17	26	0.869169	0.927994		M00222		COG1117	Inorganic ion transport and metabolism	ko:K02036	pstB :: Part of the ABC transporter complex PstSACB involved in phosphate import. Responsible for energy coupling to the transport system	MRPPFPGTPDSSKKSAKLTVELETQAVSVYYGSHLAVKQVSLKIPKNHITAFIGPSGCGKSTLLRCFNRMNDLIPGARVEGSVIFHGKNIYDPDVDPAEVRRRVGLVFQKPNPFPKSIYDNIAFGPRVNGYQGDLDELVERALRQAVLWDEVKDKLKTSGLSLSGGQQQRLCIARTLAIQPEVILMDEPCASLDPISTLRIEELLKELGRRYTIIIVTHNMQQAARVSDFTAFFNTEVDEEGFRYGRLVEFNRTEKIFNSPAHRETEEYVSGRFG
13	GCA1.24	B'	17	26	0.869169	0.927994		M00222		COG1117	Inorganic ion transport and metabolism	ko:K02036	pstB :: Part of the ABC transporter complex PstSACB involved in phosphate import. Responsible for energy coupling to the transport system	VIFHGKNIYDPDVDPSEVRRRVGLVFQKPNPFPKSIYDNIAFGPRINGYQGDLDELVERALRQAVLWDEVKDKLRMSALSLSGGQQQRLCIARTLAIQPEVILMDEPCASLDPISTLRIEELLKELGRRYTIIIVTHNMQQAARVSDFTAFFNTELDERGIRYGRMVEFDRTEKIFNSPANRETEEYVSGRFG
13	GCA1.24	B'	17	26	0.869169	0.927994		M00222		COG1117	Inorganic ion transport and metabolism	ko:K02036	pstB :: Part of the ABC transporter complex PstSACB involved in phosphate import. Responsible for energy coupling to the transport system	MQTQSLNQTSYVFRTENLNVYYGSNLAVKNVTLDIPARQITAFIGPSGCGKSTILRCFNRTNDLIPGARVEGKLTYHGKDLYAKEVDPVAVRRRIGMVFQKPNPFPKSIYDNVAYGPRVLGMKVDLDEVVETSLKRAALWDEVKDKLKENGQSLSGGQQQRLCIARALAVQPDVILMDEPCSALDPISTRRIEELMKELEEEYTIIIVTHNMQQASRVSDMTAFFSVELVGSNRVGELIEFDRTEVIFNSPTKQATRDYVEGRFG
13	GCA3.42A	A	17	26	0.869169	0.927994		M00222		COG1117	Inorganic ion transport and metabolism	ko:K02036	pstB :: Part of the ABC transporter complex PstSACB involved in phosphate import. Responsible for energy coupling to the transport system	MRSPLSDKSGSPEQSTRLEVEIETRDLSVYYGSHLAVKQVSLKIPKNHITAFIGPSGCGKSTILRCFNRMNDLIPGARVEGSVIFHGKNIYDPDVDPSEVRRRVGLVFQKPNPFPKSIYDNIAFGPRINGYQGDLDELVERALRQAVLWDEVKDKLRMSALSLSGGQQQRLCIARTLAIQPEVILMDEPCASLDPISTLRIEELLKELGRRYTIIIVTHNMQQAARVSDFTAFFNTELDERGIRYGRMVEFDRTEKIFNSPANRETEEYVSGRFG
13	GCA3.42A	A	17	26	0.869169	0.927994		M00222		COG1117	Inorganic ion transport and metabolism	ko:K02036	pstB :: Part of the ABC transporter complex PstSACB involved in phosphate import. Responsible for energy coupling to the transport system	MQTQSLNQTSYVFRTENLNVYYGSNLAVKNVTLDIPARQITAFIGPSGCGKSTILRCFNRTNDLIPGARVEGKLTYHGKDLYAKEVDPVAVRRRIGMVFQKPNPFPKSIYDNVAYGPRVLGMKVDLDEVVETSLKRAALWDEVKDKLKENGQSLSGGQQQRLCIARALAVQPDVILMDEPCSALDPISTRRIEELMKELEEEYTIIIVTHNMQQASRVSDMTAFFSVELVGSNRVGELIEFDRTEVIFNSPAKEATRDYVEGRFG
13	GCA3.42B	B'	17	26	0.869169	0.927994		M00222		COG1117	Inorganic ion transport and metabolism	ko:K02036	pstB :: Part of the ABC transporter complex PstSACB involved in phosphate import. Responsible for energy coupling to the transport system	MRPPFPGTPDSSKKSAKLTVELETQAVSVYYGSHLAVKQVSLKIPKNHITAFIGPSGCGKSTLLRCFNRMNDLIPGARVEGSVIFHGKNIYDPDVDPAEVRRRVGLVFQKPNPFPKSIYDNIAFGPRVNGYQGDLDELVERTLRQAVLWDEVKDKLKTSGLSLSGGQQQRLCIARTLAIQPEVILMDEPCASLDPISTLRIEELLKELGRRYTIIIVTHNMQQAARVSDFTAFFNTEVDEEGFRYGRLVEFNRTEKIFNSPAHRETEEYVSGRFG
13	GCA3.42B	B'	17	26	0.869169	0.927994		M00222		COG1117	Inorganic ion transport and metabolism	ko:K02036	pstB :: Part of the ABC transporter complex PstSACB involved in phosphate import. Responsible for energy coupling to the transport system	RVGELIEFDRTEVIFNSPTKQATRDYVEGRFG
13	OS-B'	B'	17	26	0.869169	0.927994		M00222		COG1117	Inorganic ion transport and metabolism	ko:K02036	pstB :: Part of the ABC transporter complex PstSACB involved in phosphate import. Responsible for energy coupling to the transport system	MRPPFPGTPDSSKKSANLTVKLETQAVSVYYGSHLAVKQVSLKIPKNHITAFIGPSGCGKSTLLRCFNRMNDLIPGARVEGSVIFHGKNIYDPDVDPAEVRRRVGLVFQKPNPFPKSIYDNIAFGPRVNGYQGDLDELVERALRQAVLWDEVKDKLKTSGLSLSGGQQQRLCIARTLAIQPEVILMDEPCASLDPISTLRIEELLKELGRRYTIIIVTHNMQQAARVSDFTAFFNTEVDEEGFRYGRLVEFNRTEKIFNSPAHRETEEYVSGRFG
13	OS-B'	B'	17	26	0.869169	0.927994		M00222		COG1117	Inorganic ion transport and metabolism	ko:K02036	pstB :: Part of the ABC transporter complex PstSACB involved in phosphate import. Responsible for energy coupling to the transport system	MQTQSLNQTSYVFRTENLNVYYGSNLAVKNVTLDIPARQITAFIGPSGCGKSTILRCFNRTNDLIPGARVEGKLTYHGKDLYAKEVDPVAVRRRIGMVFQRPNPFPKSIYDNVAYGPRVLGMKVDLDEVVETSLKRAALWDEVKDKLKENGQSLSGGQQQRLCIARALAVQPDVILMDEPCSALDPISTRRIEELMKELEEEYTIIIVTHNMQQASRVSDMTAFFSVELVGSNRVGELIEFDRTEVIFNSPTKQATRDYVEGRFG
13	OS-A	A	17	26	0.869169	0.927994		M00222		COG1117	Inorganic ion transport and metabolism	ko:K02036	pstB :: Part of the ABC transporter complex PstSACB involved in phosphate import. Responsible for energy coupling to the transport system	MRSPLSDKSGSPEQSTRLEVEIETRDLSVYYGSHLAVKQVSLKIPKNHITAFIGPSGCGKSTILRCFNRMNDLIPGARVEGSVIFHGKNIYDPDVDPSEVRRRVGLVFQKPNPFPKSIYDNIAFGPRINGYQGDLDELVERALRQAVLWDEVKDKLRMSALSLSGGQQQRLCIARTLAIQPEVILMDEPCASLDPISTLRIEELLKELGRRYTIIIVTHNMQQAARVSDFTAFFNTELDERGIRYGRMVEFDRTEKIFNSPANRETEEYVSGRFG
13	OS-A	A	17	26	0.869169	0.927994		M00222		COG1117	Inorganic ion transport and metabolism	ko:K02036	pstB :: Part of the ABC transporter complex PstSACB involved in phosphate import. Responsible for energy coupling to the transport system	MQTQSLNQTSYVFRTENLNVYYGSNLAVKNVTLDIPARQITAFIGPSGCGKSTILRCFNRTNDLIPGARVEGKLTYHGKDLYAKEVDPVAVRRRIGMVFQKPNPFPKSIYDNVAYGPRVLGMKVDLDEVVETSLKRAALWDEVKDKLKENGQSLSGGQQQRLCIARALAVQPDVILMDEPCSALDPISTRRIEELMKELVQDYTIIIVTHNLQQAGRVSDMTAFFSVELVGSNRVGELIEFDRTEVIFNSPTKQATRDYVEGRFG
14	SM4.3A	A'-like	17	26	0.72671	0.644932				COG2911|COG2982	Intracellular trafficking, secretion, and vesicular transport|Cell wall/membrane/envelope biogenesis	ko:K07277, ko:K09800	TamB, inner membrane protein subunit of TAM complex	MGEERRNKEGEVPQRPFPLSSKTWARIGAGLGLGLTAAAFGAAWGTGIYFQNQVLPQVEAALSQAMRRRVELGEVRLVAPWGVRLGESFIEHLASIGSIDLSPDFWTWLQTGEWVLNVTLNQPQLLLMETLDRGWADVQFQLPQGEGSLPLQGLNIRLRGGSLTAIPLVGERRQFEGLRGQVQVRLSALPGEKAGGRASFQLSAVLRPLAGRGRYPLQLRGVADFAQVSGSVTVAAARLPLDLLPSILPAAPWTEVEGEASLALQVLWGGEGTPSRLHKRPLELTGQAQVQQARLRLERLPRPFEEVRGSVRFTLEELELEGISGRFGQLAFEDLNGSIAFSDKGLDLQAAIAPASLQQIQETFNFKLPVAAKGVVAGSLAVTGPLEGPQIQGQLQGIS…
14	IGB1.12	A	17	26	0.72671	0.644932				COG2911	Intracellular trafficking, secretion, and vesicular transport	ko:K07277, ko:K09800	TamB, inner membrane protein subunit of TAM complex	MFPKEAGLRARQGFSSGVVGIPEGRALGEDRQEQEGQRRRFSLPPGTWMGAGLGLGLTAAAFGAAWGIGAYFQDRVLPQVEATLSQAMRRQVELGEVRFVAPWQVRLGESHIEHLASIGSIDLSPDFWTWLQTGEWVLNITLNQPQLLLMETLDRGWADVQFQLPEGEGSLPLQGLNIRLQGGSLTAIPLVGERRRFEQLQGQAQVWLSAPPGEEGGGRASFQLSAALRSLEGEGGYPLQLRGVADFAQASGSVTLAARRLPLELLPSVLPAAPLTEVEGEASLDLQVLWGGERPWELTGQAQVQQARLGLERLPHPFEEVKGSVRFTLEELELQGVSGRFGQLAFEDLNGSIVFGDKEGLDLQAAIAPASLQQIQETFNVELPAEGVVAGSLRVTGPL…
14	IGB1.12	A	17	26	0.72671	0.644932				COG2911	Intracellular trafficking, secretion, and vesicular transport	ko:K07277, ko:K09800	TamB, inner membrane protein subunit of TAM complex	MAQVDTGEAAEVGFLAALRAQGSLALSQPLGERGVQWVDGIRGQVAWEGSGLRIQQAEILADTARLARVEGEIPVDPQTLQVGSLDLSFAADGIPLAEVPGLPPLLQGVLQGSGQIRGSPDNLQVAGEAQLRGLQVGEVAFADLAGPFSWSAQGTAVELVGARERLALQLDPQFRPVQFQVRRGEAEVRGQRQQDELQVTASQLPLALLGGLAAGPWAGLGGTLNGEVALDLASGAARGRAAVEGLRLGDLAVQGLSVDFDYRPSDDSRPARLTLAQAQLELFESLYTASGTLELPATSLQAALDPTSEVPIPQIDLQISTRQGRLEDIVSTFKWREWSDITSRGFRLPPLGPAAVLETEPVGLPGYPLLQQLEYYAQILAAHLGALASRMDPRIPPPT…
14	18WCA1.11	A'-like	17	26	0.72671	0.644932				COG2911|COG2982	Intracellular trafficking, secretion, and vesicular transport|Cell wall/membrane/envelope biogenesis	ko:K07277, ko:K09800	TamB, inner membrane protein subunit of TAM complex	MGEERRNKEGEVPQRPFPLSSKTWARIGAGLGLGLTAAAFGAAWGIGVYFQDQVLPQVEAALSQAMRRRVELGEVRLVAPWGVRLGESFIEHLASIGSIDLSPDFWTWLQTGEWVLNVTLNQPQLLLMETLDRGWADVQFQLPQGEGSLPLQGLNIRLRGGSLTAIPLVGERRQFEGLQGQVQVRLSALPGEKAGGRASFQLSAVLRPLAGRGRYPLQLRGVADFAQVSGSVTVAAARLPLDLLPSILPAAPWAEVEGEASLALQVLWGGEGTPSRLHKRPLELTGQAQVQQARLRLERLPRPFEEVRGSVRFTLEELELEGISGRFGQLAFEDLNGSIAFSDKGLDLQAAIAPASLQQIQETFNFKLPVAAEGVVAGSLAVTGPLEGPQIQGQLQGIS…
14	18WCA2.12A	A'-like	17	26	0.72671	0.644932				COG2911	Intracellular trafficking, secretion, and vesicular transport	ko:K07277, ko:K09800	TamB, inner membrane protein subunit of TAM complex	MGEERRNKEGEVPQRPFPLSSKTWARIGAGLGLGLTAAAFGAAWGIGVYFQDQVLPQVEAALSQAMRRRVELGEVRLVAPWGVRLGESFIEHLASIGSIDLSPDFWTWLQTGEWVLNVTLNQPQLLLMETLDRGWADVQFQLPQGEGSLPLQGLNIRLRGGSLTAIPLVGERRQFEGLQGQVQVRLSALPGEKAGGRASFQLSAVLRPLAGRGRYPLQLRGVADFAQVSGSVTVAAARLPLDLLPSILPAAPWAEVEGEASLALQVLWGGEGTPSRLHKRPLELTGQAQVQQARLRLERLPHPFEEVRGSVRFTLEELELEGISGRFGQLAFEDLNGSIAFSDKGLDLQAAIAPASLQQIQETFNFKLPVAAKGVVAGSLAVTGPLEGPQIQGQLQGIS…
14	18WCA2.12A	A'-like	17	26	0.72671	0.644932				COG2911	Intracellular trafficking, secretion, and vesicular transport	ko:K07277, ko:K09800	TamB, inner membrane protein subunit of TAM complex	AFKWRQWQDLATRGLQLPPLGPAAVLETEPVGLPGSPLLQQLEHYAQVLAAHLEALTSRMDPRIPPPTSLQGEFQASLSLVGSLDQPSVSFHLEGWNWQAEEFRVESLTAAGSLVEGAVVLQPLLLRSGERQALFTGKLGLEEQSGSLQIQGFPLALLDRFLPEGLELQGDLNLDVELAGNLRDPRARGSLTVVRIHQVPLREVEGQFDYNQGQLRLEGALLANSDEPIRLSGLVPYTLPFAQVRAASDQIDLTLQAKKDGLRLINLFTDQVRWEGGQSQLELAIRGTLQEPSLQGNLNLSSGILKLAALPEPITNLTGQIVFNLNQLEVRELQGQVGGGSLVARGVLPVNSRGALQMDETSPPLTLQLQGIQLNLPNLYTGRLEGSVLVEGLLLRPLL…
14	RCA3.9A	A	17	26	0.72671	0.644932				COG2911	Intracellular trafficking, secretion, and vesicular transport	ko:K07277, ko:K09800	TamB, inner membrane protein subunit of TAM complex	MFPKEAGLRARQGFSSGVVGIPEGRALGEDRQEQEGQRRRFSLPPGTWMGAGLGLGLTAAAFGAAWGIGAYFQDRVLPQVEATLSQAMRRQVELGEVRFVAPWQVRLGESHIEHLASIGSIDLSPDFWTWLQTGEWVLNITLNQPQLLLMETLDRGWADVQFQLPEGEGSLPLQGLNIRLQGGSLTAIPLVGERRRFEQLQGQAQVWLSAPPGEEGGGRASFQLSAALRSLEGEGGYPLQLRGVADFAQASGSVTLAARRLPLELLPSVLPAAPLTEVEGEASLDLQVLWGGERPWELTGQAQVQQARLGLERLPHPFEEVKGSVRFTLEELELQGVSGRFGQLAFEDLNGSIVFGDKEGLDLQAAIAPASLQQIQETFNVELPAEGVVAGSLRVTGPL…
14	RCA3.9A	A	17	26	0.72671	0.644932				COG2911	Intracellular trafficking, secretion, and vesicular transport	ko:K07277, ko:K09800	TamB, inner membrane protein subunit of TAM complex	MCIRDRWAGGQVQAQVAPQDLPLAFFNPQWPGSLSGELMAQVDTGEAAEVGFLAALRAQGSLALSQPLGERGVQWVDGIRGQVAWEGSGLRIQQAEILADTARLARVEGEIPVDPQTLQVGSLDLSFAADGIPLAEVPGLPPLLQGVLQGSGQIRGSPDNLQVAGEAQLRGLQVGEVAFADLAGPFSWSAQGTAVELVGARERLALQLDPQFRPVQFQVRRGEAEVRGQRQQDELQVTASQLPLALLGGLAAGPWAGLGGTLNGEVALDLASGAARGRAAVEGLRLGDLAVQGLSVDFDYRPSDDSRPARLTLAQAQLELFESLYTASGTLELPATSLQAALDPTSEVPIPQIDLQISTRQGRLEDIVSTFKWREWSDITSRGFRLPPLGPAAVLETEP…
14	RCA4.11B	A	17	26	0.72671	0.644932				COG2911|COG2982	Intracellular trafficking, secretion, and vesicular transport|Cell wall/membrane/envelope biogenesis	ko:K07277, ko:K09800	TamB, inner membrane protein subunit of TAM complex	LEGEGGYPLQLRGVADFAQASGSVTLAARRLPLELLPSVLPAAPLTEVEGEASLDLQVLWGGERPWELTGQAQVQQARLGLERLPHPFEEVKGSVRFTLEELELQGVSGRFGQLAFEDLNGSIVFGDKEGLDLQAAIAPASLQQIQETFNVELPAEGVVAGSLRVTGPLNGPQIQGQLRGISPGRVDRLPVPEYAFGFRLADQTLAFEEIDLKAAGGRIQGSGQLQWAAGLAGRFDLQVTGADVEQVLALYDLNLPRRGELGPVSAQVQVALAGSRPQVEATWTTQGGEIAGRGQLQILPEAEGWAVQVPQAVLELGGGRAQVAGRWAGGQVQAQVAPQDLPLAFFNPQWPGSLSGELMAQVDTGEAAEVGFLAALRAQGSLALSQPLGERGVQWVDGI…
14	RCA4.11B	A	17	26	0.72671	0.644932				COG2911	Intracellular trafficking, secretion, and vesicular transport	ko:K07277, ko:K09800	TamB, inner membrane protein subunit of TAM complex	MFPKEAGLRARQGFSSGVVGIPEGRALGEDRQEQEGQRRRFSLPPGTWMGAGLGLGLTAAAFGAAWGIGAYFQDRVLPQVEATLSQAMRRQVELGEVRFVAPWQVRLGESHIEHLASIGSIDLSPDFWTWLQTGEWVLNITLNQPQLLLMETLDRGWADVQFQLPEGEGSLPLQGLNIRLQGGSLTAIPLVGERRRFEQLQGQAQVWLSAPPGEEGGGRASFQLSAALRSLEGEGG
14	RCA5.7	A	17	26	0.72671	0.644932				COG2911|COG2982	Intracellular trafficking, secretion, and vesicular transport|Cell wall/membrane/envelope biogenesis	ko:K07277, ko:K09800	TamB, inner membrane protein subunit of TAM complex	MFPKEAGLRARQGFSSGVVGIPEGRALGEDRQEQEGQRRRFSLPPGTWMGAGLGLGLTAAAFGAAWGIGAYFQDRVLPQVEATLSQAMRRQVELGEVRFVAPWQVRLGESHIEHLASIGSIDLSPDFWTWLQTGEWVLNITLNQPQLLLMETLDRGWADVQFQLPEGEGSLPLQGLNIRLQGGSLTAIPLVGERRRFEQLQGQAQVWLSAPPGEEGGGRASFQLSAALRSLEGEGGYPLQLRGVADFAQASGSVTLAARRLPLELLPSVLPAAPLTEVEGEASLDLQVLWGGERPWELTGQAQVQQARLGLERLPHPFEEVKGSVRFTLEELELQGVSGRFGQLAFEDLNGSIVFGDKEGLDLQAAIAPASLQQIQETFNVELPAEGVVAGSLRVTGPL…
14	SM1.7B	B'	17	26	0.72671	0.644932				COG2911	Intracellular trafficking, secretion, and vesicular transport	ko:K07277, ko:K09800	TamB, inner membrane protein subunit of TAM complex	MQQQRFNLSPITLAGVGLGLTAAAFGAAWGTGIYLQDHVLPQVEATLSQAMRRRVELGEVRFLAPWQVSLGESRVEHLASIGSIDLSPDFWTWLQTGQWVLNVTLNQPQLLLMETLDRGWADVQFQLPEGEGSLPLHGLNIRLRQGSLTAIPLVGERRQFDRLQGQVQVWLTHPPGEEDLFGGRASFQATARLLPREGE
14	SM2.9A	A	17	26	0.72671	0.644932				COG2911	Intracellular trafficking, secretion, and vesicular transport	ko:K07277, ko:K09800	TamB, inner membrane protein subunit of TAM complex	GQVQAQVAPQDLPLAFFNPQWPGSLSGELMAQVDTGEAAEVGFLAALRAQGSLALSQPLGERGVQWVDGIRGQVAWEGSGLRIQQAEILADTARLARVEGEIPVDPQTLQVGSLDLSFAADGIPLAEVPGLPPLLQGVLQGSGQIRGSPDNLQVAGEAQLRGLQVGEVAFADLAGPFSWSAQGTAVELVGARERLALQLDPQFRPVQFQVRRGEAEVRGQRQQDELQVTASQLPLALLGGLAAGPWAGLGGTLNGEVALDLASGAARGRAAVEGLRLGDLAVQGLSVDFDYRPSDDSRPARLTLAQAQLELFESLYTASGTLELPATSLQAALDPTSEVPIPQIDLQISTRQGRLEDIVSTFKWREWSDITSRGFRLPPLGPAAVLETEPVGLPGYPLL…
14	BG1.9A	A'-like	17	26	0.72671	0.644932				COG2911|COG2982	Intracellular trafficking, secretion, and vesicular transport|Cell wall/membrane/envelope biogenesis	ko:K07277, ko:K09800	TamB, inner membrane protein subunit of TAM complex	MGEERRNKEGEVPQRPFPLSSKTWARIGAGLGLGLTAAAFGAAWGTGIYFQNQVLPQVEAALSQAMRRRVELGEVRLVAPWGVRLGESFIEHLASIGSIDLSPDFWTWLQTGEWVLNVTLNQPQLLLMETLDRGWADVQFQLPQGEGSLPLQGLNIRLRGGSLTAIPLVGERRQFEGLQGQVQVRLSALPGEKAGGRASFQLSAVLRPLAGRGRYPLQLRGVADFAQVSGSVTVAAARLPLDLLPSILPAAPWAEVEGEASLALQVLWGGEGTPSRLHNRPLELTGQAQVQQARLRLERLPRPFEEVRGSVRFTLEELELEGISGRFGQLAFEDLNGSIAFSDKGLDLQAAIAPASLQQIQETFNFKLPVAAEGVVAGSLAVTGPLEGPQIQGQLQGIS…
14	WCA1.12	A'-like	17	26	0.72671	0.644932				COG2911	Intracellular trafficking, secretion, and vesicular transport	ko:K07277, ko:K09800	TamB, inner membrane protein subunit of TAM complex	MGEERRNKEGEVPQQPFPLSSKTWARIGAGLGLGLTAAAFGAAWGTGIYFQNQVLPQVEAALSQAMRRRVELGEVRLVAPWGVRLGESFIEHLASIGSIDLSPDFWTWLQTGEWVLNVTLNQPQLLLMETLDRGWADVQFQLPQGEGSLPLQGLNIRLRGGSLTAIPLVGERRQFEGLQGQVQVRLSALPGEKAGGRASFQLSAVLRPLAGRGRYPLQLRGVADFAQVSGSVTVAAARLPLDLLPSILPAAPWAEVEGEASLALQVLWGGEGTPSRLHKRPLELTGQAQVQQARLRLERLPRPFEEVRGSVRFTLEELELEGISGRFGQLAFEDLNGSIAFSDKGLDLQAAIAPASLQQIQETFNFKLPVAAEGVVAGSLAVTGPLEGPQIQGQLQGIS…
14	WCA1.12	A'-like	17	26	0.72671	0.644932				COG2911	Intracellular trafficking, secretion, and vesicular transport	ko:K07277, ko:K09800	TamB, inner membrane protein subunit of TAM complex	PVPQIDLQIRTRQGRLEDIVSAFKWRQWQDLTTRGLQLPPLGPAAVLETEPVGLPGSPLLQQLEHYAQVLAAHLEALASRMDPRIPPPTSLQGEFQASLSLVGSLNRPSVSFHLEGWNWQAEEFGVESLTAVGSLVEGAVVLQPLLLRSGERQALFTGKLGLEEQSGSLQIQGFPLALLDRFLPEGLELQGDLNLDVELAGNLRDPRARGSLTVVRIHQVPLREVEGQFDYNQGQLRLEGALLANSDEPIRLSGLVPYTLPFAQVRAVSDQIDLTLQAKKDGLRLINLFTDQVRWEGGQSQLELAIRGTLQEPSLQGNLNLSSGILKLAALPEPITNLTGQIVFNLNQLEVRELQGQVGGGSLVARGVLPVNSRGALQMDETSPPLTLQLQGIQLNLPN…
14	WCA2.4	A'-like	17	26	0.72671	0.644932				COG2911	Intracellular trafficking, secretion, and vesicular transport	ko:K07277, ko:K09800	TamB, inner membrane protein subunit of TAM complex	MGEERRNKEGEVPQRPFPLSSKTWARIGAGLGLGLTAAAFGAAWGIGVYFQDQVLPQVEAALSQAMRRRVELGEVRLVAPWGVRLGESFIEHLASIGSIDLSPDFWTWLQTGEWVLNVTLNQPQLLLMETLDRGWADVQFQLPQGEGSLPLQGLNIRLRGGSLTAIPLVGERRQFEGLQGQVQVRLSALPGEKAGGRASFQLSAVLRPLAGRGRYPLQLRGVADFAQVSGSVTVAAARLPLDLLPSILPAAPWAEVEGEASLALQVLWGGEGTPSRLHKRPLELTGQAQVQQARLRLERLPHPFEEVRGSVRFTLEELELEGISGRFGQLAFEDLNGSIAFSDKGLDLQAAIAPASLQQIQETFNFKLPVAAEGVVAGSLAVTGPLEGPQIQGQLQGIS…
14	WCA2.4	A'-like	17	26	0.72671	0.644932				COG2911	Intracellular trafficking, secretion, and vesicular transport	ko:K07277, ko:K09800	TamB, inner membrane protein subunit of TAM complex	QGRLEDIVSAFKWRQWQDLATRGLQLPPLGPAAVLETEPVGLPGSPLLQQLEHYAQVLAAHLEALASRMDPRIPPPTSLQGEFQASLSLVGSLDQPSVSFHLEGWNWQAEEFRVESLTAAGSLVEGAVVLQPLLLRSGERQALFTGKLGLEEQSGSLQIQGFPLALLDRFLPEGLELQGDLNLDVELAGNLRDPRARGSLTVVRIHQVPLREVEGQFDYNQGQLRLEGALLANSDEPIRLSGLVPYTLPFAQVRAVSDQIDLTLQAKKDGLRLINLFTDQVRWEGGQSQLELAIRGTLQEPSLQGNLNLSSGILKLAALPEPITNLTGQIVFNLNQLEVRELQGQVGGGSLVARGVLPVNSRGALQMDETSPPLTLQLQGIQLNLPNLYTGRLEGSVLV…
14	GCA1.24	B'	17	26	0.72671	0.644932				COG2911	Intracellular trafficking, secretion, and vesicular transport	ko:K07277, ko:K09800	TamB, inner membrane protein subunit of TAM complex	MQQQRFNLSPITLAGVGLGLTAAAFGAAWGTGIYLQDHVLPQVEATLSQAMRRRVELGEVRFLAPWQVSLGESRVEHLASIGSIDLSPDFWTWLQTGQWVLNVTLNQPQLLLMETLDRGWADVQFQLPEGEGSLPLHGLNIRLRQGSLTAIPLVGERRQFDRLQGQVQVWLTHPPGEEDLFGGRASFQATARLLPRDCLLYTSPSPRDKR
14	GCA1.24	B'	17	26	0.72671	0.644932				COG2911|COG2982	Intracellular trafficking, secretion, and vesicular transport|Cell wall/membrane/envelope biogenesis	ko:K07277, ko:K09800	TamB, inner membrane protein subunit of TAM complex	MADFAQASGSVTLSAARLPLDLLPSVVPAAPFAEVQGETGLDLQVLWRRDQPLELTGQAQVQQARLDLERLPHPFEEVKGSVRFTLQGLELQGVSGRLGQLSFTELKGPVDWSQGQGFGLQAELVPARLQQIQETFAFGLPVAVEGVVGGSVTVTGPLDRPQIRGQLRGLSPGRVDRLPVSEYAFGFRFADQTLALEAIDLKTAGGRIQGSGQLQWAAGLAGQFDLQVSGADVEQVLALYGLNLPRRGALPWVGPVSAQVQVALTGSQPRAEASWESLGGEIAGRGQLQVLPEGRDWVVQVPQAVLDVGGGRVAVAGRWAGGQLQTQLAPQEVPLAFFNPQWPGSLSGELTAQLDRAAAAEVGFLGALRAQGSLALLQPLGARGRQWVEGIRGQVTWEG…
14	GCA3.42A	A	17	26	0.72671	0.644932				COG2911	Intracellular trafficking, secretion, and vesicular transport	ko:K07277, ko:K09800	TamB, inner membrane protein subunit of TAM complex	MFPKEAGLRARQGFSSGVVGIPEGRALGEDRQEQEGQRRRFSLPPGTWMGAGLGLGLTAAAFGAAWGIGAYFQDRVLPQVEATLSQAMRRQVELGEVRFVAPWQVRLGESHIEHLASIGSIDLSPDFWTWLQTGEWVLNITLNQPQLLLMETLDRGWADVQFQLPEGEGSLPLQGLNIRLQGGSLTAIPLVGERRRFEQLQGQAQVWLSAPPGEEGGGRASFQLSAALRSLEGEGGYPLQLRGVADFAQASGSVTLAARRLPLELLPSVLPAAPLTEVEGEASLDLQVLWGGERPWELTGQAQVQQARLGLERLPHPFEEVKGSVRFTLEELELQGVSGRFGQLAFEDLNGSIVFGDKEGLDLQAAIAPASLQQIQETFNVELPAEGVVAGSLRVTGPL…
14	GCA3.42A	A	17	26	0.72671	0.644932				COG2911	Intracellular trafficking, secretion, and vesicular transport	ko:K07277, ko:K09800	TamB, inner membrane protein subunit of TAM complex	GGGAGGQVQAQVAPQDLPLAFFNPQWPGSLSGELMAQVDTGEAAEVGFLAALRAQGSLALSQPLGERGVQWVDGIRGQVAWEGSGLRIQQAEILADTARLARVEGEIPVDPQTLQVGSLDLSFAADGIPLAEVPGLPPLLQGVLQGSGQIRGSPDNLQVAGEAQLRGLQVGEVAFADLAGPFSWSAQGTAVELVGARERLALQLDPQFRPVQFQVRRGEAEVRGQRQQDELQVTASQLPLALLGGLAAGPWAGLGGTLNGEVALDLASGAARGRAAVEGLRLGDLAVQGLSVDFDYRPSDDSRPARLTLAQAQLELFESLYTASGTLELPATSLQAALDPTSEVPIPQIDLQISTRQGRLEDIVSTFKWREWSDITSRGFRLPPLGPAAVLETEPVGLP…
14	GCA3.42B	B'	17	26	0.72671	0.644932				COG2911	Intracellular trafficking, secretion, and vesicular transport	ko:K07277, ko:K09800	TamB, inner membrane protein subunit of TAM complex	MQQQRFNLSPITLAGVGLGLTAAAFGAAWGTGIYLQDHVLPQVEATLSQAMRRRVELGEVRFLAPWQVSLGESRVEHLASIGSIDLSPDFWTWLQTGQWVLNVTLNQPQLLLMETLDRGWADVQFQLPEGEGSLPLHGLNIRLRQGSLTAIPLVGERRQFDRLQGQVQVWLTHPPGEEDLFGGRASFQATARLLPREG
14	GCA3.42B	B'	17	26	0.72671	0.644932				COG2911	Intracellular trafficking, secretion, and vesicular transport	ko:K07277, ko:K09800	TamB, inner membrane protein subunit of TAM complex	LQVGSLDLSFTTDGIALAEVPGLPPLVKGVLQGSGQIRGPLDTLQVTGKAQLRGLQVGDVAFEDLAGPFQGSVQGTEVDLRGKRDRLALQLDPQFQPLQFQVQRGEAEIRGQRRQEELQVAVNQLPLALLGGVAAGPWASLQGTLEGEVAVDLASGAAQGRAAVADLQLGGIEVRGFSVDFDYHAGNGSPRLEIAQAQLDLFESTYTASGTLELPADPLQGGLESTPEVSVPQINLEISTRQGRLEDIVSAFKWRQWQDITTRGFRRPPLGPASALKTDPVGLPNHPLLEQLEYYAQILAVHLETLASRMDPLFASAVRSTFPPPTSLRGEFQASVSLVGSLNRPSVSFYLEGQNWQAEEFGIESLTARGSLAGDAVVLEPLRLRSGERQALFVGKLGL…
14	OS-B'	B'	17	26	0.72671	0.644932				COG2911|COG2982	Intracellular trafficking, secretion, and vesicular transport|Cell wall/membrane/envelope biogenesis	ko:K07277, ko:K09800	TamB, inner membrane protein subunit of TAM complex	MQQQRFNLSPITLAGVGLGLTAAAFGAAWGTGIYLQDHVLPQVEATLSQAMRRRVELGEVRFLAPWQVSLGESRVEHLASIGSIDLSPDFWTWLQTGQWVLNVTLNQPQLLLMETLDRGWADVQFQLPEGEGSLPLHGLNIRLRQGSLTAIPLVGERRQFDRLQGQVQVWLTHPPGEEDLFGGRASFQATARLLPREGEGGYPLQLRGVADFAQASGSVTLSAARLPLDLLPSVVPAAPFAEVQGETGLDLQVLWRRDQPLELTGQAQVQQARLDLERLPHPFEEVKGSVRFTLQGLELEGVSGRFGQLSFAELKGPVVWEQGQGFGLQAEVAPARLQQIQETFAFGLPVAVEGVVGGSVAVTGALDQPQIRGQLRGLSPGQVDRLPVSEYAFGFRFAD…
14	OS-A	A	17	26	0.72671	0.644932				COG2911|COG2982	Intracellular trafficking, secretion, and vesicular transport|Cell wall/membrane/envelope biogenesis	ko:K07277, ko:K09800	TamB, inner membrane protein subunit of TAM complex	MFPKEAGLRARQGFSSGVVGIPEGRALGEDRQEQEGQRRRFSLPPGTWMVAGLGLGLTAAAFGAAWGIGAYFQDRVLPQVEATLSQAMRRQVELGEVRFVAPWQVRLGESHIEHLASIGSIDLSPDFWTWLQTGEWVLNITLNQPQLLLMETLDRGWADVQFQLPEGEGSLPLQGLNIRLQGGSLTAIPLVGERRRFEQLQGQAQVWLSAPPGEEGGGRASFQLSAALRSLEGEGGYPLQLRGVADFAQASGSVTLAARRLPLELLPSVLPAAPLTEVEGEASLDLQVLWGGERPWELTGQAQVQQARLGLERLPHPFEEVKGSVRFTLEELELQGVSGRFGQLAFEDLNGSIVFGDKEGLDLQAAIAPASLQQIQETFNVELPAEGVVAGSLRVTGPL…
15	SM4.3A	A'-like	17	25	0.841266	0.726466				COG0724	Translation, ribosomal structure and biogenesis		rbpD :: R-binding protein	MTIFVGNLSFKASEEDLRLVFSEYGTVKQIKIPVDRETGRKRGFAFVELENEADEQKAIEELDGATWMGRDLRVNKALPRQASSSRGARPSRF
15	IGB1.12	A	17	25	0.841266	0.726466				COG0724	Translation, ribosomal structure and biogenesis		rbpD :: R-binding protein	MTIFVGNLSFKASEEDLRLVFSEYGTVKQIKLPVDRETGRKRGFAFVELENEADEQKAIDELDGATWMGRDLRVNKAMPRQAGAGGGRRDSRSSRF
15	IGB1.12	A	17	25	0.841266	0.726466				COG0724	Translation, ribosomal structure and biogenesis		rbpD :: R-binding protein	MSIYVGNLPFEVTEADLTAVFAKYGSVKRVQIPTDHETGRTRGFGFVEMSSEAEEQAAIAALDGAEWMGRDLKVNKARPREERPTSGFRSGNSGGESIYVGNLSFEVTEADLTAVFAEYGSVKRVQIPTDRETGRTRGFGFVEMSSEAEEQAAIAALDGAEWMGRDLKVNKARPREERPTSDFRSGNSGGE
15	18WCA1.11	A'-like	17	25	0.841266	0.726466				COG0724	Translation, ribosomal structure and biogenesis		rbpD :: R-binding protein	MTIFVGNLSFKASEEDLRLVFSEYGTVKQIKIPVDRETGRKRGFAFVELENEADEQKAIEELDGATWMGRDLRVNKALPRQASSSRGARPSRF
15	18WCA2.12A	A'-like	17	25	0.841266	0.726466				COG0724	Translation, ribosomal structure and biogenesis		rbpD :: R-binding protein	MTIFVGNLSFKASEEDLRLVFSEYGTVKQIKIPVDRETGRKRGFAFVELENEADEQKAIEELDGATWMGRDLRVNKALPRQASSSRGARPSRF
15	RCA3.9A	A	17	25	0.841266	0.726466				COG0724	Translation, ribosomal structure and biogenesis		rbpD :: R-binding protein	MTIFVGNLSFKASEEDLRLVFSEYGTVKQIKLPVDRETGRKRGFAFVELENEADEQKAIDELDGATWMGRDLRVNKAMPRQAGAGGGRRDSRSSRF
15	RCA3.9A	A	17	25	0.841266	0.726466				COG0724	Translation, ribosomal structure and biogenesis		rbpD :: R-binding protein	MSIYVGNLSFKVTEAELTAVFAEYGSVKRVQIPTDRETGRIRGFGFVEMSSEAEEQAAIAALDGAEWMGRDLKVNKARPREERPTSGFRSGNGGERRRNFQSRY
15	RCA4.11B	A	17	25	0.841266	0.726466				COG0724	Translation, ribosomal structure and biogenesis		rbpD :: R-binding protein	MTIFVGNLSFKASEEDLRLVFSEYGTVKQIKLPVDRETGRKRGFAFVELENEADEQKAIDELDGATWMGRDLRVNKAMPRQAGAGGGRRDSRSSRF
15	RCA4.11B	A	17	25	0.841266	0.726466				COG0724	Translation, ribosomal structure and biogenesis		rbpD :: R-binding protein	MSIYVGNLSFKVTEAELTAVFAEYGSVKRVQIPTDRETGRIRGFGFVEMSSEAEEQAAIAALDGAEWMGRDLKVNKARPREERPTSGFRSGNGGERRRNFQSRY
15	RCA5.7	A	17	25	0.841266	0.726466				COG0724	Translation, ribosomal structure and biogenesis		rbpD :: R-binding protein	MTIFVGNLSFKASEEDLRLVFSEYGTVKQIKLPVDRETGRKRGFAFVELENEADEQKAIDELDGATWMGRDLRVNKAMPRQAGAGGGRRDSRSSRF
15	RCA5.7	A	17	25	0.841266	0.726466				COG0724	Translation, ribosomal structure and biogenesis		rbpD :: R-binding protein	MSIYVGNLSFKVTEAELTAVFAEYGSVKRVQIPTDRETGRIRGFGFVEMSSEAEEQAAIAALDGAEWMGRDLKVNKARPREERPTSGFRSGNGGERRRNFQSRY
15	SM1.7B	B'	17	25	0.841266	0.726466				COG0724	Translation, ribosomal structure and biogenesis		rbpD :: R-binding protein	MTIFVGNLSFKASEEDLRLVFAEYGTVKQIKLPVDRETGRKRGFAFVELENEADEQKAIDELDGATWMGRDLRVNKALPRQAGAGGSRDGRSSRF
15	SM2.9A	A	17	25	0.841266	0.726466				COG0724	Translation, ribosomal structure and biogenesis		rbpD :: R-binding protein	MTIFVGNLSFKASEEDLRLVFSEYGTVKQIKLPVDRETGRKRGFAFVELENEADEQKAIDELDGATWMGRDLRVNKAMPRQAGAGGGRRDSRSSRF
15	BG1.9A	A'-like	17	25	0.841266	0.726466				COG0724	Translation, ribosomal structure and biogenesis		rbpD :: R-binding protein	MTIFVGNLSFKASEEDLRLVFSEYGTVKQIKIPVDRETGRKRGFAFVELENEADEQKAIEELDGATWMGRDLRVNKALPRQASSSRGARPSRF
15	WCA1.12	A'-like	17	25	0.841266	0.726466				COG0724	Translation, ribosomal structure and biogenesis		rbpD :: R-binding protein	MTIFVGNLSFKASEEDLRLVFSEYGTVKQIKIPVDRETGRKRGFAFVELENEADEQKAIEELDGATWMGRDLRVNKALPRQASSSRGARPSRF
15	WCA2.4	A'-like	17	25	0.841266	0.726466				COG0724	Translation, ribosomal structure and biogenesis		rbpD :: R-binding protein	MTIFVGNLSFKASEEDLRLVFSEYGTVKQIKIPVDRETGRKRGFAFVELENEADEQKAIEELDGATWMGRDLRVNKALPRQASSSRGARPSRF
15	GCA1.24	B'	17	25	0.841266	0.726466				COG0724	Translation, ribosomal structure and biogenesis		rbpD :: R-binding protein	MTIFVGNLSFKASEEDLRLVFAEYGTVKQIKLPVDRETGRKRGFAFVELENEADEQKAIDELDGATWMGRDLRVNKALPRQTSAGGSRDGRSSRF
15	GCA1.24	B'	17	25	0.841266	0.726466				COG0724	Translation, ribosomal structure and biogenesis		rbpD :: R-binding protein	MSIYVGNLSFKVTEADLTAVFAEYGSVKRVQIPTDRETGRIRGFGFVEMSSEAEEQAAIAALDGAEWMGRDLKVNKARPREERPTSGFRSGNSGGERRRSFQSRY
15	GCA3.42A	A	17	25	0.841266	0.726466				COG0724	Translation, ribosomal structure and biogenesis		rbpD :: R-binding protein	MTIFVGNLSFKASEEDLRLVFSEYGTVKQIKLPVDRETGRKRGFAFVELENEADEQKAIDELDGATWMGRDLRVNKAMPRQAGAGGGRRDSRSSRF
15	GCA3.42A	A	17	25	0.841266	0.726466				COG0724	Translation, ribosomal structure and biogenesis		rbpD :: R-binding protein	MSIYVGNLSFKVTEAELTAVFAEYGSVKRVQIPTDRETGRIRGFGFVEMSSEAEEQAAIAALDGAEWMGRDLKVNKARPREERPTSGFRSGNGGERRRNFQSRY
15	GCA3.42B	B'	17	25	0.841266	0.726466				COG0724	Translation, ribosomal structure and biogenesis		rbpD :: R-binding protein	MTIFVGNLSFKASEEDLRLVFAEYGTVKQIKLPVDRETGRKRGFAFVELENEADEQKAIDELDGATWMGRDLRVNKALPRQAGAGGSRDGRSSRF
15	OS-B'	B'	17	25	0.841266	0.726466				COG0724	Translation, ribosomal structure and biogenesis		rbpD :: R-binding protein	MTIFVGNLSFKASEEDLRLVFAEYGTVKQIKLPVDRETGRKRGFAFVELENEADEQKAIDELDGATWMGRDLRVNKALPRQTSAGGRDGRSSRF
15	OS-B'	B'	17	25	0.841266	0.726466				COG0724	Translation, ribosomal structure and biogenesis		rbpD :: R-binding protein	MSIYVGNLSFKVTEADLTAVFAEYGSVKRVQIPTDRETGRIRGFGFVEMSSEAEEQAAIAALDGAEWMGRDLKVNKARPREERPTSGFRSGNSGGERRRSFQSRY
15	OS-A	A	17	25	0.841266	0.726466				COG0724	Translation, ribosomal structure and biogenesis		rbpD :: R-binding protein	MTIFVGNLSFKASEEDLRLVFSEYGTVKQIKLPVDRETGRKRGFAFVELENEADEQKAIDELDGATWMGRDLRVNKAMPRQAGAGGGRRDSRSSRF
15	OS-A	A	17	25	0.841266	0.726466				COG0724	Translation, ribosomal structure and biogenesis		rbpD :: R-binding protein	MSIYVGNLSFKVTEAELTAVFAEYGSVKRVQIPTDRETGRIRGFGFVEMSSEAEEQAAIAALDGAEWMGRDLKVNKARPREERPTSGFRSGNGGERRRNFQSRY
16	SM4.3A	A'-like	16	25	0.842678	0.97446				COG0633	Energy production and conversion	ko:K04755	iron-sulfur	MVKRVRLDPIAQVSEVATNNNLLSVLLQEELNVLKECGGRGLCATCHVYVKEGMESLSPMTRREQRTLEVITSRKPNSRLACQARVLGEGVVVELPVGMYALKDIEVLIGRRAEQPILHPITGAVLVQAGKLITRSVLESVKNLDLDIQEALARSSRDF
16	IGB1.12	A	16	25	0.842678	0.97446				COG0633	Energy production and conversion	ko:K04755	2Fe-2S iron-sulfur cluster binding domain	MVKQIRLEPLSRVSEVDTYSNLLSAILSEELHVSKECNGRGLCATCHVHVKEGMEALTPITPREAKTLETITSARSNSRLACQARVVADGVVVELPPGMYVNSLRDIEVLIGRRAEQDLLHPRTGRVLVEQGKIITRSTVKQLENEDFRIIGSTLAQTSEA
16	18WCA1.11	A'-like	16	25	0.842678	0.97446				COG0633	Energy production and conversion	ko:K04755	iron-sulfur	MVKRVRLDPIAQVSEVATNNNLLSVLLQEELNVLKECGGRGLCATCHVYVKEGMESLSPMTRREQRTLEVITSRKPNSRLACQARVLGEGVVVELPIGMYALKDIEVLIGRRAEQPILHPITGAVLVQAGKLITRSVLESVKNLDLDIQEALARSSRDF
16	18WCA2.12A	A'-like	16	25	0.842678	0.97446				COG0633	Energy production and conversion	ko:K04755	iron-sulfur	MVKRVRLDPIAQVSEVATNNNLLSVLLQEELNVLKECGGRGLCATCHVYVKEGMESLSPMTRREQRTLEVITSRKPNSRLACQARVLGEGVVVELPIGMYALKDIEVLIGRRAEQPILHPITGAVLVQAGKLITRSVLESVKNLDLDIQEALARSSRDF
16	RCA3.9A	A	16	25	0.842678	0.97446				COG0633	Energy production and conversion	ko:K04755	2Fe-2S iron-sulfur cluster binding domain	MVKQIRLEPLSRVSEVDTYSNLLSAILSEELHVSKECNGRGLCATCHVHVKEGMEALTPITPREAKTLETITSARSNSRLACQARVVADGVVVELPPGMYVNSLRDIEVLIGRRAEQDLLHPRTGRVLVEQGKIITRSTVKQLENEDFRIIGSTLAQTSEA
16	RCA3.9A	A	16	25	0.842678	0.97446				COG0633	Energy production and conversion	ko:K04755	iron-sulfur	MVKRVRLDPIAQVSEVATNNNLLSVLLREELNVLKECGGRGLCATCHVYVKEGMESLSAMTPREQRTLEVITTRKTNSRLACQARVLGEGVVVELPVGMYALKDIEVLIGRRAEQPILHPITGAVLVQAGKLITRSVLESVKNLDLDIQEALARSSRDF
16	RCA4.11B	A	16	25	0.842678	0.97446				COG0633	Energy production and conversion	ko:K04755	2Fe-2S iron-sulfur cluster binding domain	MVKQIRLEPLSRVSEVDTYSNLLSAILSEELHVSKECNGRGLCATCHVHVKEGMEALTPITPREAKTLETITSARSNSRLACQARVVADGVVVELPPGMYVNSLRDIEVLIGRRAEQDLLHPRTGRVLVEQGKIITRSTVKQLENEDFRIIGSTLAQTSEA
16	RCA4.11B	A	16	25	0.842678	0.97446				COG0633	Energy production and conversion	ko:K04755	iron-sulfur	MVKRVRLDPIAQVSEVATNSNLLSVLLREELNVLKECGGRGLCATCHVYVKEGMESLSAMTPREQRTLEVITTRKTNSRLACQARVLGEGVVVELPVGMYALKDIEVLIGRRAEQPILHPITGAVLVQAGKLITRSVLESVKNLDLDIQEALARSSRDF
16	RCA5.7	A	16	25	0.842678	0.97446				COG0633	Energy production and conversion	ko:K04755	2Fe-2S iron-sulfur cluster binding domain	MVKQIRLEPLSRVSEVDTYSNLLSAILSEELHVSKECNGRGLCATCHVHVKEGMEALTPITPREAKTLETITSARSNSRLACQARVVADGVVVELPPGMYVNSLRDIEVLIGRRAEQDLLHPRTGRVLVEQGKIITRSTVKQLENEDFRIIGSTLAQTSEA
16	RCA5.7	A	16	25	0.842678	0.97446				COG0633	Energy production and conversion	ko:K04755	iron-sulfur	MVKRVRLDPIAQVSEVATNSNLLSVLLREELNVLKECGGRGLCATCHVYVKEGMESLSAMTPREQRTLEVITTRKTNSRLACQARVLGEGVVVELPVGMYALKDIEVLIGRRAEQPILHPITGAVLVQAGKLITRSVLESVKNLDLDIQEALARSSRDF
16	SM1.7B	B'	16	25	0.842678	0.97446				COG0633	Energy production and conversion	ko:K04755	2Fe-2S iron-sulfur cluster binding domain	MVKQIRLEPLSRVSEVDTYSNLLSAILSEELQVSRECNGRGLCATCHVYVKEGMESLTPITPREAKTLETITSARSNSRLACQARVVSDGVVVELPPGMYVNSLRDIEVLIGRRAEQDLLHPRTGKVLVEQGKIITRSTVKQLENEDFRIIGNTLAQTREV
16	SM1.7B	B'	16	25	0.842678	0.97446				COG0633	Energy production and conversion	ko:K04755	iron-sulfur	MVKRVRLDPIAQVSEIATNSNLLSVLLQEELNVLKECGGRGLCATCHVYVKEGMESLSPMSKREQRTLEVITTCKPNSRLACQARVLGEGVVVELPAGMYIHAFQDIEALIGRRAEQPLLHPVTGAVLVQEGKLITRSVLESVRGLDLDIQEALARSSQEF
16	SM2.9A	A	16	25	0.842678	0.97446				COG0633	Energy production and conversion	ko:K04755	2Fe-2S iron-sulfur cluster binding domain	MVKQIRLEPLSRVSEVDTYSNLLSAILSEELHVSKECNGRGLCATCHVHVKEGMEALTPITPREAKTLETITSARSNSRLACQARVVADGVVVELPPGMYVNSLRDIEVLIGRRAEQDLLHPRTGRVLVEQGKIITRSTVKQLENEDFRIIGSTLAQTSEA
16	SM2.9A	A	16	25	0.842678	0.97446				COG0633	Energy production and conversion	ko:K04755	iron-sulfur	MVKRVRLDPIAQVSEVATNSNLLSVLLREELNVLKECGGRGLCATCHVYVKEGMESLSAMTPREQRTLEVITTRKTNSRLACQARVLGEGVVVELPVGMYALKDIEVLIGRRAEQPILHPITGAVLVQAGKLITRSVLESVKNLDLDIQEALALSSRDF
16	BG1.9A	A'-like	16	25	0.842678	0.97446				COG0633	Energy production and conversion	ko:K04755	iron-sulfur	MVKRVRLDPIAQVSEVATNNNLLSVLLQEELNVLKECGGRGLCATCHVYVKEGMESLSPMTRREQRTLEVITSRKPNSRLACQARVLGEGVVVELPVGMYALKDIEVLIGRRAEQPILHPITGAVLVQAGKLITRSVLESVKNLDLDIQEALARSSRDF
16	WCA1.12	A'-like	16	25	0.842678	0.97446				COG0633	Energy production and conversion	ko:K04755	2Fe-2S iron-sulfur cluster binding domain	MVKQIRLEPLSRVSEVDTYSNLLSAILSEELQVSRECNGRGLCATCHVYVKEGMESLTPITPREAKTLETITSARSNSRLACQARVVADGVVVELPPGMYVNSLRDIEVLIGRRAEQDLLHPRTGRVLVEQGKIITRSTVKQLENEDFRIIGSTLAQTSEA
16	WCA1.12	A'-like	16	25	0.842678	0.97446				COG0633	Energy production and conversion	ko:K04755	iron-sulfur	MVKRVRLDPIAQVSEVATNNNLLSVLLQEELNVLKECGGRGLCATCHVYVKEGMESLSPMTRREQRTLEVITSRKPNSRLACQARVLGEGVVVELPIGMYALKDIEVLIGRRAEQPILHPITGAVLVQAGKLITRSVLESVKNLDLDIQEALARSSRDF
16	WCA2.4	A'-like	16	25	0.842678	0.97446				COG0633	Energy production and conversion	ko:K04755	iron-sulfur	MVKRVRLDPIAQVSEVATNNNLLSVLLQEELNVLKECGGRGLCATCHVYVKEGMESLSPMTRREQRTLEVITSRKPNSRLACQARVLGEGVVVELPIGMYALKDIEVLIGRRAEQPILHPITGAVLVQAGKLITRSVLESVKNLDLDIQEALARSSRDF
16	GCA1.24	B'	16	25	0.842678	0.97446				COG0633	Energy production and conversion	ko:K04755	2Fe-2S iron-sulfur cluster binding domain	MVKQIRLEPLSRVSEVDTYSNLLSAILSEELHVSRECSGRGICATCHVYVKEGMDSLTPITPREAKTLEVITSARSNSRLACQARVVSDGVVVELPPGMYVNSLKDIEVLIGRRAEQDLLHPRTGKVLVEQGKIITRSTVKQLENEDFRIIGNTLAQTREV
16	GCA1.24	B'	16	25	0.842678	0.97446				COG0633	Energy production and conversion	ko:K04755	iron-sulfur	MVKRVRLDPIAQVSEIATNSNLLSVLLQEELNVLKECGGRGLCATCHVYVKEGMESLSPVSKREQRTLEAITTCKPNSRLACQARVLGEGVVVELPAGMYIHAFQDIEALIGRRAEQPLLHPVTGAVLVQEGKLITRSVLESVRGLDLDIQEALARSSQEF
16	GCA3.42A	A	16	25	0.842678	0.97446				COG0633	Energy production and conversion	ko:K04755	iron-sulfur	MVKRVRLDPIAQVSEVATNSNLLSVLLREELNVLKECGGRGLCATCHVYVKEGMESLSAMTPREQRTLEVITTRKTNSRLACQARVLGEGVVVELPV
16	OS-B'	B'	16	25	0.842678	0.97446				COG0633	Energy production and conversion	ko:K04755	2Fe-2S iron-sulfur cluster binding domain	MVKQIRLEPLSRVSEVDTYSNLLSAILSEELQVSRECNGRGLCATCHVYVKEGMESLTPITPREAKTLETITSARSNSRLACQARVVSDGVVVELPPGMYVNSLRDIEVLIGRRAEQDLLHPRTGKVLVEQGKIITRSTVKQLENEDFRIIGSTLAQTREV
16	OS-B'	B'	16	25	0.842678	0.97446				COG0633	Energy production and conversion	ko:K04755	iron-sulfur	MVKRVRLDPIAQVSEIATNSNLLSVLLQEELNVLKECGGRGLCATCHVYVKEGMESLSPMSKREQRTLEVITTCKPNSRLACQARVLGEGVVVELPAGMYIHAFQDIEALIGRRAEQPLLHPVTGAVLVQEGKLITRSVLESVRGLDLDIQEALARSSQEF
16	OS-A	A	16	25	0.842678	0.97446				COG0633	Energy production and conversion	ko:K04755	2Fe-2S iron-sulfur cluster binding domain	MVKQIRLEPLSRVSEVDTYSNLLSAILSEELHVSKECNGRGLCATCHVHVKEGMEALTPITPREAKTLETITSARSNSRLACQARVVADGVVVELPPGMYVNSLRDIEVLIGRRAEQDLLHPRTGRVLVEQGKIITRSTVKQLENEDFRIIGSTLAQTSEA
16	OS-A	A	16	25	0.842678	0.97446				COG0633	Energy production and conversion	ko:K04755	iron-sulfur	MVKRVRLDPIAQVSEVATNSNLLSVLLREELNVLKECGGRGLCATCHVYVKEGMESLSAMTPREQRTLEVITTRKTNSRLACQARVLGEGVVVELPVGMYALKDIEVLIGRRAEQPILHPITGAVLVQAGKLITRSVLESVKNLDLDIQEALARSSRDF
17	IGB1.12	A	14	25	0.834216	0.859072				COG3063	Cell motility|Extracellular structures		Domain of unknown function (DUF4388)	MAMLGDLQEFSLAELLHLMEKGKKTGQLSIWGPNGIYRVWLYQGRVVAALSPQEEHQLERLLVRLNLVSQQVVADLASLCSLQEPLGLCLQRQGFISPAALAKLFRYQLQVGLYSLFALEAGQFSFLPNVPLPYREMTGLSKGASAVALEALQQLRLDQRPEENLPQPDSYFWRTSTELPLYKLSPLEWAILEQVSPARNLVELAQALKADLLEVRYACARLAKLGLLSPCDSSAASPQPALAAASKLLPNLREEKEPVKPSLVSRLSTLLKTMREK
17	IGB1.12	A	14	25	0.834216	0.859072				COG0457	General function prediction only		Domain of unknown function (DUF4388)	MAIVGDLQEFSLPDLLQLIEKGSKTGQLSVWAPNGIYKIWFYQGRVIAALPPEEEHRLEGLLARSGLVSERVVEKLASFCGPEEPLGRCLQRQGLISPVALAKLFRHQLQVGLYSLFALEAGQFSFLPSVRLPYREMTGLSKGASAVVLEALQQLKLDQRPEESLPQPDSYFWRTSSELPLYRLSPLEWGVLEGVSPSRNLAELARALGADLLEVRYACARLAKLGLISPCDGPTAIVPSLLVSDKLTAVAESLEAAKEKPSTKLPSFSQGSDRVKPSLVSRLATLLRGVRDK
17	18WCA1.11	A'-like	14	25	0.834216	0.859072							Domain of unknown function (DUF4388)	MAMLGDLQEFSLSDLLHLMEKGKKSGQLSVWAPNGIYRIWLYQGRVIAALPPEEKHRLENLLTGSRLVDSQVISQLVARGLEEPLGRCLQQQGLISPVDLVKLFRHQLQVGLYCLFALEAGQFSFLPNVPLPYQEMTGLSKEASAVVLEGLQQLKQDQRREENLPQPDSYFWRTSLELPL
17	18WCA2.12A	A'-like	14	25	0.834216	0.859072							Domain of unknown function (DUF4388)	MAMLGDLQEFSLSDLLHLMEKGKKSGQLSVWAPNGIYRIWLYQGRVIAALPPEEKHRLENLLTGSRLVDSQVISQLVARGLEEPLGRCLQQQGLISPVDLVKLFRHQLQVGLYCLFALEAGQFSFLPNVPLPYQEMTGLSKEASAVVLEGLQQLKQDQRREENLPQPDSYFWRTSLELPLYKLSPLEWSILEQVSPSRKLADLARALGADLLEVRYACARLAKLGLIAPCEGPIAMPQPSLVGTSKASGANNLGETREPVKPSLVSRLSMLLRSIREK
17	18WCA2.12A	A'-like	14	25	0.834216	0.859072				COG3063	Cell motility|Extracellular structures		Domain of unknown function (DUF4388)	VGDLREFSLPDLLQLVERGSKTGQLSIWAPNGIYKIWFYQGRVIATLPPEEEHRLERLLARSALVSDRVVEKLASFCGAQEPLGRCLQRQGLISPADLAKLFRHQLQVGLYCLFALEAGQFSFLTGVPMPYREMTGLSKSATAAVLEALQQIKWDQRPEEDLPQPDSYFWRTSTELPLYKLSALEWGILEQVSPSRRLTDVARALGADLLEVRYACARLAKLGLISPCEGSAAIAPSLPASDQLTGVAGNLETAKEKLSAKLPSFSEGSGQVKPSLVARLATLLKAVRDK
17	RCA3.9A	A	14	25	0.834216	0.859072				COG3063	Cell motility|Extracellular structures		Domain of unknown function (DUF4388)	MAMLGDLQEFSLAELLHLMEKGKKTGQLSIWGPNGIYRVWLYQGRVVAALSPQEEHQLERLLVRLNLVSQQVVADLASLCSLQEPLGLCLQRQGFISPAALAKLFRYQLQVGLYSLFALEAGQFSFLPNVPLPYREMTGLSKGASAVALEALQQLRLDQRPEENLPQPDSYFWRTSTELPLYKLSPLEWAILEQVSPARNLVELAQALKADLLEVRYACARLAKLGLLSPCDSSAASPQPALAAASKLLPNLREEKEPVKPSLVSRLSTLLKTMREK
17	RCA3.9A	A	14	25	0.834216	0.859072				COG0457	General function prediction only		Domain of unknown function (DUF4388)	MAIVGDLQEFSLPDLLQLIEKGSKTGQLSVWAPNGIYKIWFYQGRVIAALPPEEEHRLEGLLARSGLVSERVVEKLASFCGPEEPLGRCLQRQGLISPVALAKLFRHQLQVGLYSLFALEAGQFSFLPSVRLPYREMTGLSKGASAVVLEALQQLKLDQRPEESLPQPDSYFWRTSSELPLYRLSPLEWGVLEGVSPSRNLAELARALGADLLEVRYACARLAKLGLISPCDGPTAIVPSLLVSDKLTAVAESLEAAKEKPSTKLPSFSQGSDRVKPSLVSRLATLLRGVRDK
17	RCA5.7	A	14	25	0.834216	0.859072				COG3063	Cell motility|Extracellular structures		Domain of unknown function (DUF4388)	MAMLGDLQEFSLAELLHLMEKGKKTGQLSIWGPNGIYRVWLYQGRVVAALSPQEEHQLERLLVRLNLVSQQVVADLASLCSLQEPLGLCLQRQGFISPAALAKLFRYQLQVGLYSLFALEAGQFSFLPNVPLPYREMTGLSKGASAVALEALQQLRLDQRPEENLPQPDSYFWRTSTELPLYKLSPLEWAILEQVSPARNLVELAQALKADLLEVRYACARLAKLGLLSPCDSSAASPQPALAAASKLLPNLREEKEPVKPSLVSRLSTLLKTMREK
17	RCA5.7	A	14	25	0.834216	0.859072				COG0457	General function prediction only		Domain of unknown function (DUF4388)	MAIVGDLQEFSLPDLLQLIEKGSKTGQLSVWAPNGIYKIWFYQGRVIAALPPEEEHRLEGLLARSGLVSERVVEKLASFCGPEEPLGRCLQRQGLISPVALAKLFRHQLQVGLYSLFALEAGQFSFLPSVRLPYREMTGLSKGASAVVLEALQQLKLDQRPEESLPQPDSYFWRTSSELPLYRLSPLEWGVLEGVSPSRNLAELARALGADLLEVRYACARLAKLGLISPCDGPTAIVPSLLVSDKLTAVAESLEAAKEKPSTKLPSFSQGSDRVKPSLVSRLATLLRGVRDK
17	SM1.7B	B'	14	25	0.834216	0.859072							Domain of unknown function (DUF4388)	MVEKLASFCGSEEPLGRCLQRQGLITPAALAKLFRHQLQTGLYSLFALESGQFSFLPNVPMPYREMTGLSKGATAAVLEALQQLKLEQRPEKDLPEPDSCFWRTSTELPLFKLSALEWGILEQVSPSRKLTALARALGADLLEVRYACARLAKLGLISPCEGPTVLARSGHWELSKSIAEEVNPEPVRERLGARVPGLQDEGGPVKPSLVSRLATLLKGMREK
17	SM2.9A	A	14	25	0.834216	0.859072				COG3063	Cell motility|Extracellular structures		Domain of unknown function (DUF4388)	MAMLGDLQEFSLAELLHLMEKGKKTGQLSIWGPNGIYRVWLYQGRVVAALSPQEEHQLERLLVRLNLVSQQVVADLASLCSLQEPLGLCLQRQGFISPAALAKLFRYQLQVGLYSLFALEAGQFSFLPNVPLPYREMTGLSKGASAVALEALQQLRLDQRPEENLPQPDSYFWRTSTELPLYKLSPLEWAILEQVSPARNLVELAQALKADLLEVRYACARLAKLGLLSPCDSSAASPQPALAAASKLLPNLREEKEPVKPSLVSRLSTLLKTMREK
17	SM2.9A	A	14	25	0.834216	0.859072				COG0457	General function prediction only		Domain of unknown function (DUF4388)	MAIVGDLQEFSLPDLLQLIEKGSKTGQLSVWAPNGIYKIWFYQGRVIAALPPEEEHRLEGLLARSGLVSERVVEKLASFCGPEEPLGRCLQRQGLISPVALAKLFRHQLQVGLYSLFALEAGQFSFLPSVRLPYHEMTGLSKGASAVVLEALQQLKLDQRPEESLPQPDSYFWRTSSELPLYRLSPLEWGVLEGVSPSRNLAELARALGADLLEVRYACARLAKLGLISPCDGPTAIVPSLLVSDKLTAVAESLEAAKEKPSTKLPSFSQGSDRVKPSLVSRLATLLRGVRDK
17	BG1.9A	A'-like	14	25	0.834216	0.859072				COG3437	Sigl transduction mechanisms		Domain of unknown function (DUF4388)	MAMLGDLQEFSLGDLLHLMEKGKKSGQLSVWAPNGIYRIWLYQGRVIAALPPEEKHRLENLLTGSRLVDSQVISQLVARGLEEPLGRCLQQQGLISPVDLVKLFRHQLQVGLYCLFALEAGQFSFLPNVPLPYQEMTGLSKEASAVVLEGLQQLKQDQRREENLPQPDSYFWRTSLELPLYQLSPLEWSILEQVSPSRKLADLARALGADLLEVRYACARLAKLGLIAPCEGPIAMPQPSLVGTSKASGANNLGETREPVKPSLVSRLSMLLRSIREKSLVESTTRDSV
17	BG1.9A	A'-like	14	25	0.834216	0.859072				COG3063	Cell motility|Extracellular structures		Domain of unknown function (DUF4388)	MAIVGDLREFSLPDLLQLVERGSKTGQLSIWAPNGIYKIWFYQGRVIATLPPEEEHRLESLLARSALVSDRVVEKLASFCGAQEPLGRCLQRQGLISPADLAKLFRHQLQVGLYCLFALEAGQFSFLTGVPMPYREMTGLSKSATAAVLEALQQIKWDQRPEEDLPQPDSYFWRTSTELPLYKLSALEWGILEQVSPSRRLTDVARALGADLLEVRYACARLAKLGLISPCEGPAAIAPSLPASDQLTGVAGNLETAKEKLSAQLPSFSEGSDQVKPSLVARLATLLRAVRDK
17	WCA1.12	A'-like	14	25	0.834216	0.859072				COG3063	Cell motility|Extracellular structures		Domain of unknown function (DUF4388)	VGDLREFSLPDLLQLVERGSKTGQLSIWAPNGIYKIWFYQGRVIATLPPEEEHRLERLLARSALVSDRVVEKLASFCGAQEPLGRCLQRQGLISPADLAKLFRHQLQVGLYCLFALEAGQFSFLTGVPMPYREMTGLSKSATAAVLEALQQIKWDQRPEEDLPQPDSYFWRTSTELPLYKLSALEWGILEQVSPSRRLTDVARALGADLLEVRYACARLAKLGLISPCEGSAAIAPSLPASDQLTGVAGNLETAKEKLSAKLPSFSEESGQVKPSLVARLATLLKAVRDK
17	WCA1.12	A'-like	14	25	0.834216	0.859072							Domain of unknown function (DUF4388)	MAMLGDLQEFSLSDLLHLMEKGKKSGQLSVWAPNGIYRIWLYQGRVIAALPPEEKHRLENLLTGSRLVDSQVISQLVARGLEEPLGRCLQQQGLISPVDLVKLFRHQLQVGLYCLFALEAGQFSFLPNVPLPYQEMTGLSKEASAVVLEGLQQLKQDQRREENLPQPDSYFWRTSLELPL
17	WCA2.4	A'-like	14	25	0.834216	0.859072				COG3063	Cell motility|Extracellular structures		Domain of unknown function (DUF4388)	VGDLREFSLPDLLQLVERGSKTGQLSIWAPNGIYKIWFYQGRVIATLPPEEEHRLERLLARSALVSDRVVEKLASFCGAQEPLGRYLQRQGLISPADLAKLFRHQLQVGLYCLFALEAGQFSFLTGVPMPYREMTGLSKSATAAVLEALQQIKWDQRPEEDLPQPDSYFWRTSTELPLYKLSALEWGILEQVSPSRRLTDVARALGADLLEVRYACARLAKLGLISPCEGSAAIAPSLPASDQLTGVAGNLETAKEKLSAKLPSFSEESGQVKPSLVARLATLLKAVRDK
17	GCA1.24	B'	14	25	0.834216	0.859072							Domain of unknown function (DUF4388)	MAMVGDLQEFSLCDLLHLIERGRKTGQLSIWAPNGIYRIWFYQGRVVTAIPPQPEHSLENLLADPRLACEQEVAASTRSACPHPLNEPLGRCLQRQGLITPAALAKLFRHQLQTGLYSLFALESGQFSFLPNVPMPYREMTGLSKSATAAVLEALQQLKLEQRPEKDLPEPDSCFWRTSTELPLFKLSALEWGILEQVSPSRKLTALAQALGADLLEVRYACARLAKLGLISPCEGPTVLARSGHWELSKSIAEEVNPEPVRERLGARVPGLQDEGGPVKPSLVSRLATLLKGMREK
17	GCA3.42A	A	14	25	0.834216	0.859072				COG3063	Cell motility|Extracellular structures		Domain of unknown function (DUF4388)	MAMLGDLQEFSLAELLHLMEKGKKTGQLSIWGPNGIYRVWLYQGRVVAALSPQEEHQLERLLVRLNLVSQQVVADLASLCSLQEPLGLCLQRQGFISPAALAKLFRYQLQVGLYSLFALEAGQFSFLPNVPLPYREMTGLSKGASAVALEALQQLRLDQRPEENLPQPDSYFWRTSTELPLYKLSPLEWAILEQVSPARNLVELAQALKADLLEVRYACARLAKLGLLSPCDSSAASPQPALAAASKLLPNLREEKEPVKPSLVSRLSTLLKTMREK
17	GCA3.42A	A	14	25	0.834216	0.859072				COG0457	General function prediction only		Domain of unknown function (DUF4388)	MAIVGDLQEFSLPDLLQLIEKGSKTGQLSVWAPNGIYKIWFYQGRVIAALPPEEEHRLEGLLARSGLVSERVVEKLASFCGPEEPLGRCLQRQGLISPVALAKLFRHQLQVGLYSLFALEAGQFSFLPSVRLPYREMTGLSKGASAVVLEALQQLKLDQRPEESLPQPDSYFWRTSSELPLYRLSPLEWGVLEGVSPSRNLAELARALGADLLEVRYACARLAKLGLISPCDGPTAIVPSLLVSDKLTAVAESLEAAKEKPSTKLPSFSQGSDRVKPSLVSRLATLLRGVRDK
17	OS-B'	B'	14	25	0.834216	0.859072							Domain of unknown function (DUF4388)	MAMLGDLQEFSLCDLLHLMEKGKKAGQLSIWAPNGIQRIWFYQGRVVAALTPEEKHRLESLLTRFGLVDEQVVSQLVARGLEEPLGRCLQRQGLISPVDLAKLFRHQLQTGLYSLFALESGQFSFLPNVPMPYREMTGLSKSATAAVLEALQQLKLEQRPEKDLPEPDSCFWRTSTELPLFKLSALEWSILEQVSPSRKLTALAQALGADLLEVRYACARLAKLGLISPCEGPTVLARSSSASRLQLSESVAEEANPEQVRERLGARVPGLQDEGGPVKPSLVSRLATLLKGMREK
17	OS-B'	B'	14	25	0.834216	0.859072				COG3063	Cell motility|Extracellular structures		Domain of unknown function (DUF4388)	MAIVGDLQEFSLPDLLQLIERGSKTGQLCIWAPRGIYRIWFYQGRVIAALPPQEEHRLESLLAHSGLVSERVVEKLASFCGSEEPLGRCLQRQGLITPAALAKLFRHQLQTGLYSLFALESGQFSFLPNVPMPYREMTGLSKSATAAVLEALQQLKLEQQPEKDLPEPDSCFWRTSTELPLFKLSALEWGILEQVSPSRKLTALAQALGADLLEVRYACARLAKLGLISPCEGPTVLARSGHLELSKSIAEEVNPEPVRERLGARVPGLQDEGGPVKPSLVSRLATLLKGMREK
17	OS-A	A	14	25	0.834216	0.859072				COG3063	Cell motility|Extracellular structures		Domain of unknown function (DUF4388)	MAIVGDLREFSLPDLLQLVERGSKTGQLSIWAPNGIYKIWFYQGRVIATLPPEEEHRLERLLARSALVSDRVVEKLASFCGAQEPLGRYLQRQGLISPADLAKLFRHQLQVGLYCLFALEVGQFSFLTGVPMPYREMTGLSKSATAAVLEALQQIKWDQRPEEDLPQPDSYFWRTSTELPLYKLSPLEWAILEQVSPARNLVELAQALKADLLEVRYACARLAKLGLLSPCDSSAASPQPALAAASKLLPNLREEKEPVKPSLVSRLSTLLKTMREK
17	OS-A	A	14	25	0.834216	0.859072				COG3437	Sigl transduction mechanisms		Domain of unknown function (DUF4388)	MAMLGDLQEFSLGDLLHLMEKGKKSGQLSVWAPNGIYRIWLYQGRVIAALPPEEKHRLENLLTGSRLVDSQVISQLVARGLEEPLGRCLQQQGLISPVDLVKLFRHQLQVGLYCLFALEAGQFSFLPNVPLPYQEMTGLSKEASAVVLEGLQQLKQDQRREENLPQPDSYFWRTSLELPLYKLSPLEWSILEQVSPSRKLADLARALGADLLEVRYACARLAKLGLIAPCEGPIAMPQPSLAGTSKASGANNLGETREPVKPSLVSRLSMLLRSIREK
17	OS-A	A	14	25	0.834216	0.859072				COG0457	General function prediction only		Domain of unknown function (DUF4388)	MAIVGDLQEFSLPDLLQLIEKGSKTGQLSVWAPNGIYKIWFYQGRVIAALPPEEEHRLEGLLARSGLVSERVVEKLASFCGPEEPLGRCLQRQGLISPVALAKLFRHQLQVGLYSLFALEAGQFSFLPSVRLPYREMTGLSKGASAVVLEALQQLKLDQRPEESLPQPDSYFWRTSSELPLYRLSPLEWGVLEGVSPSRNLAELARALGADLLEVRYACARLAKLGLISPCDGPTAIVPSLLVSDKLTAVAESLEAAKEKPSTKLPSFSQGSDRVKPSLVSRLATLLRGVRDK
18	SM4.3A	A'-like	16	25	0.872304	0.801498		M00114, M00362		COG0662	Carbohydrate transport and metabolism	ko:K01809, ko:K16011	wbpW :: mannose-6-phosphate isomerase	MLETPNSPLPSEEKLPATFSAEVFHKLLESNTETRPWGSFTVLDEGPGYKIKRIVVLPKRRLSLQMHYHRSEHWIVVAGTAKVTCGNEERLITTNQSTYVPPCTKHRLENPGVIPLVIIEVQNGQYLGEDDIVRFSDDYARATGEPATAS
18	IGB1.12	A	16	25	0.872304	0.801498		M00114, M00362		COG0662	Carbohydrate transport and metabolism	ko:K01809, ko:K16011	wbpW :: mannose-6-phosphate isomerase	MLETPNSPMPSVEKLPATFSAEVFNKLIESNTETRPWGSFTVLDEGPGYKIKRIVVLPKHRLSLQMHYHRSEHWIVVAGTAKVTCGNEERLITTNQSTYVPPCTKHRLENPGVIPLVIIEVQNGQYLGEDDIIRFSDDYARADSGQSTSS
18	18WCA1.11	A'-like	16	25	0.872304	0.801498		M00114, M00362		COG0662	Carbohydrate transport and metabolism	ko:K01809, ko:K16011	wbpW :: mannose-6-phosphate isomerase	MLETPNSPLPSEEKLPATFSAEVFHKLLESNTETRPWGSFTVLDEGPGYKIKRIVVLPKRRLSLQMHYHRSEHWIVVAGTAKVTCGNEERLITTNQSTYVPPCTKHRLENPGVIPLVIIEVQNGQYLGEDDIVRFSDDYARATGEQATAS
18	18WCA1.11	A'-like	16	25	0.872304	0.801498		M00114, M00362		COG0662	Carbohydrate transport and metabolism	ko:K01809, ko:K16011	wbpW :: mannose-6-phosphate isomerase	MLQSARDRDAIPTLELLPSQAEIRPWGAFWVLDEGPMYKIKRIEVKPGHRLSLQMHYHRSEHWIVVRGTARVTRGEEVMLLNSNESTYIPPCTKHRLENPGTTPLVVIEVQNGEYLGEDDIVRFEDDYART
18	18WCA2.12A	A'-like	16	25	0.872304	0.801498		M00114, M00362		COG0662	Carbohydrate transport and metabolism	ko:K01809, ko:K16011	wbpW :: mannose-6-phosphate isomerase	MLETPNSPMPSEGKLPATFSAEVFHKLLESNTETRPWGSFTVLDEGPGYKIKRIVVLPKRRLSLQMHYHRSEHWIVVAGTAKVTCGNEERLITTNQSTYVPPCTKHRLENPGVIPLVIIEVQNGQYLGEDDIVRFSDDYARATGEQATAS
18	18WCA2.12A	A'-like	16	25	0.872304	0.801498		M00114, M00362		COG0662	Carbohydrate transport and metabolism	ko:K01809, ko:K16011	wbpW :: mannose-6-phosphate isomerase	MLQSARDRDAIPTLELLPSQAEIRPWGAFWVLDEGPMYKIKRIEVKPGHRLSLQMHYHRSEHWIV
18	RCA3.9A	A	16	25	0.872304	0.801498		M00114, M00362		COG0662	Carbohydrate transport and metabolism	ko:K01809, ko:K16011	wbpW :: mannose-6-phosphate isomerase	MLETPNSPMPSVEKLPATFSAEVFNKLIESNTETRPWGSFTVLDEGPGYKIKRIVVLPKHRLSLQMHYHRSEHWIVVAGTAKVTCGDEERLITTNQSTYVPPCTKHRLENPGVIPLVIIEVQNGQYLGEDDIIRFSDDYARADSGQSTSS
18	RCA4.11B	A	16	25	0.872304	0.801498		M00114, M00362		COG0662	Carbohydrate transport and metabolism	ko:K01809, ko:K16011	wbpW :: mannose-6-phosphate isomerase	MLETPNSPMPSVEKLPATFSAEVFNKLIESNTETRPWGSFTVLDEGPGYKIKRIVVLPKHRLSLQMHYHRSEHWIVVAGTAKVTCGDEERLITTNQSTYVPPCTKHRLENPGVIPLVIIEVQNGQYLGEDDIIRFSDDYARADSGQSTSS
18	RCA5.7	A	16	25	0.872304	0.801498		M00114, M00362		COG0662	Carbohydrate transport and metabolism	ko:K01809, ko:K16011	wbpW :: mannose-6-phosphate isomerase	MLETPNSPMPSVEKLPATFSAEVFNKLIESNTETRPWGSFTVLDEGPGYKIKRIVVLPKHRLSLQMHYHRSEHWIVVAGTAKVTCGDEERLITTNQSTYVPPCTKHRLENPGVIPLVIIEVQNGQYLGEDDIIRFSDDYARADSGQSTSS
18	SM1.7B	B'	16	25	0.872304	0.801498		M00114, M00362		COG0662	Carbohydrate transport and metabolism	ko:K01809, ko:K16011	wbpW :: mannose-6-phosphate isomerase	MLETPNLASPEKPSPSLSAETLNKLIESESRPWGSFTVLEEGPGYKIKRIVVLPKHRLSLQLHYHRSEHWIVVAGTAKVTCGDEEKLITANQSTYVPPCTKHRLENPGVIPLVIIEVQNGQYLGEDDIVRFSDDYARVNGGQK
18	SM1.7B	B'	16	25	0.872304	0.801498		M00114, M00362		COG0662	Carbohydrate transport and metabolism	ko:K01809, ko:K16011	wbpW :: mannose-6-phosphate isomerase	MLQAVRGVNDAAVPALELVPSQAETRPWGSFWVLDEGPMYKIKRIEVKPGHRLSLQMHYHRSEHWIVVRGTAKVTRGEEVMLLSSNESTYIPPCTKHRLENPGTLPLVLIEVQNGEYLGEDDIVRFEDDYARQ
18	SM1.7B	B'	16	25	0.872304	0.801498		M00114, M00362		COG0662	Carbohydrate transport and metabolism	ko:K01809, ko:K16011	wbpW :: mannose-6-phosphate isomerase	MLQAVRGVNDAAVPALELVPSQAETRPWGSFWVLDEGPMYKIKRIEVKPGHRLSLQMHYHRSEHWIVVRGTAKVTRGEEVMLLSSNESTYIPPCTKHRLENPGTLPLVLIEVQNGEYLGEDDIVRFEDDYARQ
18	SM2.9A	A	16	25	0.872304	0.801498		M00114, M00362		COG0662	Carbohydrate transport and metabolism	ko:K01809, ko:K16011	wbpW :: mannose-6-phosphate isomerase	MLETPNSPMPSVEKLPATFSAEVFNKLIESNTETRPWGSFTVLDEGPGYKIKRIVVLPKHRLSLQMHYHRSEHWIVVAGTAKVTCGDEERLITTNQSTYVPPCTKHRLENPGVIPLVIIEVQNGQYLGEDDIIRFSDDYARADSGQSTSS
18	BG1.9A	A'-like	16	25	0.872304	0.801498		M00114, M00362		COG0662	Carbohydrate transport and metabolism	ko:K01809, ko:K16011	wbpW :: mannose-6-phosphate isomerase	MLETPNSPMPSVEKLPATFSAEVFNKLIESNTETRPWGSFTVLDEGPGYKIKRIVVLPKHRLSLQMHYHRSEHWIVVAGTAKVTCGNEERLITTNQSTYVPPCTKHRLENPGVIPLVIIEVQNGQYLGEDDIVRFSDDYARATGEQATAS
18	BG1.9A	A'-like	16	25	0.872304	0.801498		M00114, M00362		COG0662	Carbohydrate transport and metabolism	ko:K01809, ko:K16011	wbpW :: mannose-6-phosphate isomerase	MLETPNSPLPSEEKLPATFSAEVFHKLLESNTETRPWGSFTVLDEGPGYKIKRIVVLPKRRLSLQMHYHRSEHWIVVAGTAKVTCGNEERLITTNQSTYVPPCTKHRLENPGVIPLVIIEVQNGQYLGEDDIVRFSDDYARATGEQATAS
18	WCA1.12	A'-like	16	25	0.872304	0.801498		M00114, M00362		COG0662	Carbohydrate transport and metabolism	ko:K01809, ko:K16011	wbpW :: mannose-6-phosphate isomerase	MLETPNSPLPSEEKLPATFSAEVFHKLLESNTETRPWGSFTVLDEGPGYKIKRIVVLPKRRLSLQMHYHRSEHWIVVAGTAKVTCGNEERLITTNQSTYVPPCTKHRLENPGVIPLVIIEVQNGQYLGEDDIVRFSDDYARATGEQATAS
18	WCA1.12	A'-like	16	25	0.872304	0.801498		M00114, M00362		COG0662	Carbohydrate transport and metabolism	ko:K01809, ko:K16011	wbpW :: mannose-6-phosphate isomerase	MLQSARDRDAIPTLELLPSQAEIRPWGAFWVLDEGPMYKIKRIEVKPGHRLSLQMHYHRSEHWIVVRGTARVTRGEEVMLLNSNESTYIPPCTKHRLENPGTTPLVVIEVQNGEYLGEDDIVRFEDDYARS
18	WCA2.4	A'-like	16	25	0.872304	0.801498		M00114, M00362		COG0662	Carbohydrate transport and metabolism	ko:K01809, ko:K16011	wbpW :: mannose-6-phosphate isomerase	MLETPNSPLPSEEKLPATFSAEVFHKLLESNTETRPWGSFTVLDEGPGYKIKRIVVLPKRRLSLQMHYHRSEHWIVVAGTAKVTCGNEERLITTNQSTYVPPCTKHRLENPGVIPLVIIEVQNGQYLGEDDIVRFSDDYARATGEQATAS
18	GCA1.24	B'	16	25	0.872304	0.801498		M00114, M00362		COG0662	Carbohydrate transport and metabolism	ko:K01809, ko:K16011	wbpW :: mannose-6-phosphate isomerase	MLETPNLASLEKPSPSLSAETLNKLIESESRPWGSFTVLEEGPGYKIKRIVVLPKHRLSLQLHYHRSEHWIVVAGTAKVTCGDEEKLITANQSTYVPPCTKHRLENPGVIPLVIIEVQNGQYLGEDDIVRFSDDYARVNGGQK
18	GCA1.24	B'	16	25	0.872304	0.801498		M00114, M00362		COG0662	Carbohydrate transport and metabolism	ko:K01809, ko:K16011	wbpW :: mannose-6-phosphate isomerase	MLQAVRGVNEAAVPALELVPSQAETRPWGSFWVLDEGPMYKIKRIEVKPGHRLSLQMHYHRSEHWIVVRGTAKVTRGEEVMLLSSNESTYIPPCTKHRLENPGTLPLVLIEVQNGEYLGEDDIVRFEDDYARQ
18	GCA3.42A	A	16	25	0.872304	0.801498		M00114, M00362		COG0662	Carbohydrate transport and metabolism	ko:K01809, ko:K16011	wbpW :: mannose-6-phosphate isomerase	MLETPNSPMPSVEKLPATFSAEVFNKLIESNTETRPWGSFTVLDEGPGYKIKRIVVLPKHRLSLQMHYHRSEHWIVVAGTAKVTCGNEERLITTNQSTYVPPCTKHRLENPGVIPLVIIEVQNGQYLGEDDIIRFSDDYARADSGQSTSS
18	OS-B'	B'	16	25	0.872304	0.801498		M00114, M00362		COG0662	Carbohydrate transport and metabolism	ko:K01809, ko:K16011	wbpW :: mannose-6-phosphate isomerase	MLETPNLASPEKPSPSLSAETLNKLIESESRPWGSFTVLEEGPGYKIKRIVVLPKHRLSLQLHYHRSEHWIVVAGTAKVTCGDEEKLITANQSTYVPPCTKHRLENPGVIPLVIIEVQNGQYLGEDDIVRFSDDYARVNGGQK
18	OS-B'	B'	16	25	0.872304	0.801498		M00114, M00362		COG0662	Carbohydrate transport and metabolism	ko:K01809, ko:K16011	wbpW :: mannose-6-phosphate isomerase	MLQAVRDVNEAAVPALELVPSQAETRPWGSFWVLDEGPMYKIKRIEVKPGHRLSLQMHYHRSEHWIVVRGTAKVTRGEEVMLLSSNESTYIPPCTKHRLENPGTLPLVLIEVQNGEYLGEDDIVRFEDDYARQ
18	OS-A	A	16	25	0.872304	0.801498		M00114, M00362		COG0662	Carbohydrate transport and metabolism	ko:K01809, ko:K16011	wbpW :: mannose-6-phosphate isomerase	MLETPNSPMPSVEKLPATFSAEVFNKLIESNTETRPWGSFTVLDEGPGYKIKRIVVLPKHRLSLQMHYHRSEHWIVVAGTAKVTCGNEERLITTNQSTYVPPCTKHRLENPGVIPLVIIEVQNGQYLGEDDIIRFSDDYARADSGQSTSS
18	OS-A	A	16	25	0.872304	0.801498		M00114, M00362		COG0662	Carbohydrate transport and metabolism	ko:K01809, ko:K16011	wbpW :: mannose-6-phosphate isomerase	MNSGRAAGEDRKVFGREQGVTSMPQSARDRDAIPTLELLPSQAEIRPWGAFWVLDEGPMYKIKRIEVKPGHRLSLQMHYHRSEHWIVVRGTARVTRGEEVMLLNSNESTYIPPCTKHRLENPGTTPLVVIEVQNGEYLGEDDIVRFEDDYARS
19	SM4.3A	A'-like	17	25	0.72242	0.66001				COG1032|COG5011	General function prediction only|Function unknown		Radical SAM	MLAAAATEAHLEPVDLDRLLTPEIQRPARYLGKEFGAVHRPWDSARVRWVLSYPELYEVGASNLGHIILYNILQPDQLCDRTYLPGPDLAARMRQLGIPLFAVESRRPLRAFHIVGFSLAYELGGTNILEMLDLAGIPLKWWERQAFTPQECPLVFAGGPTATSNPEPFADFFDFFVFGDGEEVLPEIGQVLAGSLHKPRREVLLELAQVPGVYVPQFYEGIPPRPIVPGVPERIRRRVALPQLQYSVGLVPLVATVHDRLVVEVRRGCTRGCRFCQPGMLTRPARDVDPEAVVEAVVQGLRKTGYNEFSLSSLSCSDYLSLPAVGAELHNRLLGQHIALSLPSQRVDRFDEKISAIMKGSRRSGLTFAPEAGTQRLRDIINKGLSDADLIRGIRAAVQ…
19	SM4.3A	A'-like	17	25	0.72242	0.66001				COG1032|COG5011	General function prediction only|Function unknown		Radical SAM	SSAASDVYKRQTPTPDPLEPEPPAQRFRITYSKTGDLRWLGHLDLMRLWERACRRAGLPLAFSGGYHPMPRLALPIGQEGYGEVLDLELLKRPEGPVTPDELRALLVEQLPPEISIRAIQEIGLRDPSATEAVYAAEYQLTVSCESPTADWPAWVTQILDAREIWIEKVSKSGKASLFRPLLYYLEFQGLAPDGSACLLYCGSCRNNGAYLRPNQLLQMAEALGLPRWTLQAAKRLRLLWEDGTLNSD
19	IGB1.12	A	17	25	0.72242	0.66001				COG1032|COG5011	General function prediction only|Function unknown		Radical SAM	MLSLAATQAHLGPIDLDRLLTPEIQRPARYLGKEFGAAHRPWESGRVRWVLSYPELYEVGASNLGHLILYNILQPDQLCDRTYLPGPDLAARMRQLQIPLFAVESRRPLRAFHIIGFSLAYELGGTNILEMLDLAGIPLKWWERQPFTPQECPLIFAGGPTATSNPEPFADFFDFFVFGDGEEVLPEIGQVLAQSLAKPRREVLLELAQVPGVYVPQFYEGIPPRPIVPGVPERIRRRVALPQPQYSIGLVPLVATVHDRLVMEVRRGCTRGCRFCQPGMLTRPARDVDPQAVVEAVVQGLRKTGYSEFSLSSLSCSDYLSLPAVGAELHNRLLGEHVALSLPSQRVDRFDEQIAAIMKGSRRSGLTFAPEAGTQRLRDIINKGLSDVDLIRGIRTAVQ…
19	IGB1.12	A	17	25	0.72242	0.66001				COG1032|COG5011	General function prediction only|Function unknown		Radical SAM	MRLWERACRRAGLPLAFSGGYHPMPRLALPIGQEGYGEILDLELLARPGAPFTPEELRALLAEQLPPEIPIQAIQEIGLRDPSATEAVYAAEYQLSVSCELPEADWPTWVTQILDAREIWIEKSTKSGKPCRFRPLLYYLEFQGLAPDGSARLLYRGSCRNDGAYLRPNQLVQMAESLGLPRWTLQMARRLRLLWQDGTSDPD
19	18WCA1.11	A'-like	17	25	0.72242	0.66001				COG1032|COG5011	General function prediction only|Function unknown		Radical SAM	MQSRPTPTPDPLEPEPPAQRFRITYSKTGDLRWLGHLDLMRLWERACRRAGLPLAFSGGYHPMPRLALPIGQEGYGEVLDLELLKRPEGPVTPDELRALLVEQLPPEISIRAIQEIGLRDPSATEAVYAAEYQLTVSCESPTADWPAWVTQILDAREIWIEKVSKSGKASLFRPLLYYLEFQGLAPDSSAYLFYRGSCRNNGAYLRPNQLLQMAEALGLPRWTLQAAKRLRLLWEDGTLNSD
19	18WCA2.12A	A'-like	17	25	0.72242	0.66001				COG1032|COG5011	General function prediction only|Function unknown		Radical SAM	STSRGLGDVYKRQTPTPDPLEPEPPAQRFRITYSKTGDLRWLGHLDLMRLWERACRRAGLPLAFSGGYHPMPRLALPIGQEGYGEVLDLELLKRPEGPVTPDELRALLVEQLPPEISIRAIQEIGLRDPSATEAVYAAEYQLTVSCESPTADWPAWVTQILDAREIWIEKVSKSGKASLFRPLLYYLEFQGSAPDSSAYLFYRGSCRNNGAYLRPNQLLQMAEALGLPRWTLQAAKRLRLLWEDGTLNSD
19	RCA3.9A	A	17	25	0.72242	0.66001				COG1032|COG5011	General function prediction only|Function unknown		Radical SAM	MLSLAATQAHLGPIDLDRLLTPEIQRPARYLGKEFGAAHRPWESGRVRWVLSYPELYEVGASNLGHLILYNILQPDQLCDRTYLPGPDLAARMRQLQIPLFAVESRRPLRAFHIIGFSLAYELGGTNILEMLDLAGIPLKWWERQPFTPQECPLIFAGGPTATSNPEPFADFFDFFVFGDGEEVLPEIGQVLAQSLAKPRREVLLELAQVPGVYVPQFYEGIPPRPIVPGVPERIRRRVALPQPQYSIGLVPLVATVHDRLVMEVRRGCTRGCRFCQPGMLTRPARDVDPQAVVEAVVQGLRKTGYSEFSLSSLSCSDYLSLPAVGAELHNRLLGEHVALSLPSQRVDRFDEQIAAIMKGSRRSGLTFAPEAGTQRLRDIINKGLSDVDLIRGIRTAVQ…
19	RCA3.9A	A	17	25	0.72242	0.66001				COG1032|COG5011	General function prediction only|Function unknown		Radical SAM	LGDVYKRQPDPLEPQPPAQRFRITYGKTGDLRWLGHLDLMRLWERACRRAGLPLAFSGGYHPMPRLALPIGQEGYGEILDLELLARPGAPFTPEELRALLAEQLPPEIPIQAIQEIGLRDPSATEAVYAAEYQLSVSCELPEADWPTWVTQILDAREIWIEKSTKSGKPCRFRPLLYYLEFQGLAPDGSARLLYRGSCRNDGAYLRPNQLVQMAESLGLPRWTLQMARRLRLLWQDGTSDPD
19	RCA4.11B	A	17	25	0.72242	0.66001				COG1032|COG5011	General function prediction only|Function unknown		Radical SAM	MLSLAATQAHLGPIDLDRLLTPEIQRPARYLGKEFGAAHRPWESGRVRWVLSYPELYEVGASNLGHLILYNILQPDQLCDRTYLPGPDLAARMRQLQIPLFAVESRRPLRAFHIIGFSLAYELGGTNILEMLDLAGIPLKWWERQPFTPQECPLIFAGGPTATSNPEPFADFFDFFVFGDGEEVLPEIGQVLAQSLAKPRREVLLELAQVPGVYVPQFYEGIPPRPIVPGVPERIRRRVALPQPQYSIGLVPLVATVHDRLVMEVRRGCTRGCRFCQPGMLTRPARDVDPQAVVEAVVQGLRKTGYSEFSLSSLSCSDYLSLPAVGAELHNRLLGEHVALSLPSQRVDRFDEQIAAIMKGSRRSGLTFAPEAGTQRLRDIINKGLSDVDLIRGIRTAVQ…
19	RCA4.11B	A	17	25	0.72242	0.66001				COG1032|COG5011	General function prediction only|Function unknown		Radical SAM	RKESSAASDVYKRQPDPLEPQPPAQRFRITYGKTGDLRWLGHLDLMRLWERACRRAGLPLAFSGGYHPMPRLALPIGQEGYGEILDLELLARPGAPFTPEELRALLAEQLPPEIPIQAIQEIGLRDPSATEAVYAAEYQLSVSCELPEADWPTWVTQILDAREIWIEKSTKSGKPCRFRPLLYYLEFQGLAPDGSARLLYRGSCRNDGAYLRPNQLVQMAESLGLPRWTLQMARRLRLLWQDGTSDPD
19	RCA5.7	A	17	25	0.72242	0.66001				COG1032|COG5011	General function prediction only|Function unknown		Radical SAM	MLSLAATQAHLGPIDLDRLLTPEIQRPARYLGKEFGAAHRPWESGRVRWVLSYPELYEVGASNLGHLILYNILQPDQLCDRTYLPGPDLAARMRQLQIPLFAVESRRPLRAFHIIGFSLAYELGGTNILEMLDLAGIPLKWWERQPFTPQECPLIFAGGPTATSNPEPFADFFDFFVFGDGEEVLPEIGQVLAQSLAKPRREVLLELAQVPGVYVPQFYEGIPPRPIVPGVPERIRRRVALPQPQYSIGLVPLVATVHDRLVMEVRRGCTRGCRFCQPGMLTRPARDVDPQAVVEAVVQGLRKTGYSEFSLSSLSCSDYLSLPAVGAELHNRLLGEHVALSLPSQRVDRFDEQIAAIMKGSRRSGLTFAPEAGTQRLRDIINKGLSDVDLIRGIRTAVQ…
19	RCA5.7	A	17	25	0.72242	0.66001				COG1032|COG5011	General function prediction only|Function unknown		Radical SAM	RITYGKTGDLRWLGHLDLMRLWERACRRAGLPLAFSGGYHPMPRLALPIGQEGYGEILDLELLARPGAPFTPEELRALLAEQLPPEIPIQAIQEIGLRDPSATEAVYAAEYQLSVSCELPEADWPTWVTQILDAREIWIEKSTKSGKPCRFRPLLYYLEFQGLAPDGSARLLYRGSCRNDGAYLRPNQLVQMAESLGLPRWTLQMARRLRLLWQDGTSDPD
19	SM1.7B	B'	17	25	0.72242	0.66001				COG1032|COG5011	General function prediction only|Function unknown		Radical SAM	PTPTPDPLEPEPPAQRFRITYGKTGDLRWLGHLDLMRLWERACRRAGLPLAFSGGYHPMPRLALPIGQEGYGEILDLELLDRPEGPLTPEKLRALLSEQLPPEIPIQAVQEISLRDPSATAAVYAAEYQLTVSCELPKAVHGSGTESSWPAWVTQILDAQEIWIEKTSKSGKSSPFRALLYYLEFQGLTPEGSACLLYRGSCRNDGAYLRPTHLVQMAESLGLPHWTLQTAKRLRLLWENPLADPD
19	SM2.9A	A	17	25	0.72242	0.66001				COG1032|COG5011	General function prediction only|Function unknown		Radical SAM	MLSLAATQAHLGPIDLDRLLTPEIQRPARYLGKEFGAAHRPWESGRVRWVLSYPELYEVGASNLGHLILYNILQPDQLCDRTYLPGPDLAARMRQLQIPLFAVESRRPLRAFHIIGFSLAYELGGTNILEMLDLAGIPLKWWERQPFTPQECPLIFAGGPTATSNPEPFADFFDFFVFGDGEEVLPEIGQVLAQSLAKPRREVLLELAQVPGVYVPQFYEGIPPRPIVPGVPERIRRRVALPQPQYSIGLVPLVATVHDRLVMEVRRGCTRGCRFCQPGMLTRPARDVDPQAVVEAVVQGLRKTGYSEFSLSSLSCSDYLSLPAVGAELHNRLLGEHVALSLPSQRVDRFDEQIAAIMKGSRRSGLTFAPEAGTQRLRDIINKGLSDVDLIRGIRTAVQ…
19	BG1.9A	A'-like	17	25	0.72242	0.66001				COG1032|COG5011	General function prediction only|Function unknown		Radical SAM	SAASDVYKRQTPDPLEPEPPAQRFRITYSKTGDLRWLGHLDLMRLWERACRRAGLPLAFSGGYHPMPRLALPIGQEGYGEVLDLELLKRPEGPVTPDELRALLVEQLPPEISIRAIQEIGLRDPSATEAVYAAEYQLTVSCESPTADWPAWVTQILDAREIWIEKVSKSGKASLFRPLLYYLEFQGLAPDGSAYLFYRGSCRNNGAYLRPNQLLQMAEALGLPRWTLQAAKRLRLLWEDGTLNSD
19	WCA1.12	A'-like	17	25	0.72242	0.66001				COG1032|COG5011	General function prediction only|Function unknown		Radical SAM	MLAAAATEAHLEPVDLDRLLTPEIQRPARYLGKEFGAVHRPWDSARVRWVLSYPELYEVGASNLGHIILYNILQPDQLCDRTYLPGPDLAARMRQLGIPLFAVESRRPLRAFHIVGFSLAYELGGTNILEMLDLAGIPLKWWERQAFTPQECPLIFAGGPTATSNPEPFADFFDFFVFGDGEEVLPEIGQVLAGSLHKPRREVLLELAQVPGVYVPQFYEGIPPRPIVPGVPERIRRRVALPQLQYSVGLVPLVATVHDRLVVEVRRGCTRGCRFCQPGMLTRPARDVDPEAVVEAVVQGLRKTGYNEFSLSSLSCSDYLSLPAVGAELHNRLLGQHIALSLPSQRVDRFDENISAIMKGSRRSGLTFAPEAGTQRLRDIINKGLSDADLIRGIRTAVQ…
19	WCA1.12	A'-like	17	25	0.72242	0.66001				COG1032|COG5011	General function prediction only|Function unknown		Radical SAM	VPPLQSRPTPTPDPLEPEPPAQRFRITYSKTGDLRWLGHLDLMRLWERACRRAGLPLAFSGGYHPMPRLALPIGQEGYGEVLDLELLKRPEGPVTPDELRALLVEQLPPEISIRAIQEIGLRDPSATEAVYAAEYQLTVSCESPTADWPAWVTQILDAREIWIEKVSKSGKASLFRPLLYYLEFQGSAPDSSAYLFYRGSCRNNGAYLRPNQLLQMAEALGLPRWTLQAAKRLRLLWEDGTLNSD
19	WCA2.4	A'-like	17	25	0.72242	0.66001				COG1032|COG5011	General function prediction only|Function unknown		Radical SAM	YKRQPLQSRPTPTPDPLEPEPPAQRFRITYSKTGDLRWLGHLDLMRLWERACRRAGLPLAFSGGYHPMPRLALPIGQEGYGEVLDLELLKRPEGPVTPDELRALLVEQLPPEISIRAIQEIGLRDPSATEAVYAAEYQLTVSCESPTADWPAWVTQILDAREIWIEKVSKSGKASLFRPLLYYLEFQGLAPDGSAYLFYRGSCRNNGAYLRPNQLLQMAEALGLPRWTLQAAKRLRLLWEDGTLNSD
19	GCA1.24	B'	17	25	0.72242	0.66001				COG1032|COG5011	General function prediction only|Function unknown		Radical SAM	MLSLAATEPHLSPIDLDRLLTPEIQRPARYLGKEFGAVHRPWDSARVRWVLSYPELYEVGASNLGHLILYNILQPDQLCDRTYLPGPDLAARLRQLGIPLFAVESRRPLRAFHIIGFSLAYELGGTNILEMLDLAGIPLKWWERQPFTPEECPLIFAGGPTATSN
19	GCA1.24	B'	17	25	0.72242	0.66001				COG1032|COG5011	General function prediction only|Function unknown		Radical SAM	PLQSKPTPTPDPLEPEPPAQRFRITYGKTGDLRWLGHLDLMRLWERACRRAGLPLAFSGGYHPMPRLALPIGQEGYGEILDLELLDRPEGPLTPEKLRALLSEQLPPEIPIQAVQEISLRDPSATAAVYAAEYQLTVSCELPKAVHGSGTESSWPAWVTQILDAQEIWIEKTSKSGKSSPFRALLYYLEFQGLTPEGSACLLYRGSCRNDGAYLRPTHLVQMAESLGLPHWTLQTAKRLRLLWENPLSDQD
19	GCA3.42A	A	17	25	0.72242	0.66001				COG1032|COG5011	General function prediction only|Function unknown		Radical SAM	MLSLAATQAHLGPIDLDRLLTPEIQRPARYLGKEFGAAHRPWESGRVRWVLSYPELYEVGASNLGHLILYNILQPDQLCDRTYLPGPDLAARMRQLQIPLFAVESRRPLRAFHIVGFSLAYELGGTNILEMLDLAGIPLKWWERQPFTPQECPLIFAGGPTATSNPEPFADFFDFFVFGDGEEVLPEIGQVLAQSLAKPRREVLLELAQVPGVYVPQFYEGIPPRPIVPGVPERIRRRVALPQPQYSIGLVPLVATVHDRLVMEVRRGCTRGCRFCQPGMLTRPARDVDPQAVVEAVVQGLRKTGYSEFSLSSLSCSDYLSLPAVGAELHNRLLGEHVALSLPSQRVDRFDEQIAAIMKGSRRSGLTFAPEAGTQRLRDIINKGLSDVDLIRGIRTAVQ…
19	GCA3.42A	A	17	25	0.72242	0.66001				COG1032|COG5011	General function prediction only|Function unknown		Radical SAM	MRLWERACRRAGLPLAFSGGYHPMPRLALPIGQEGYGEILDLELLARPGAPFTPEELRALLAEQLPPEIPIQAIQEIGLRDPSATEAVYAAEYQLSVSCELPEADWPTWVTQILDAREIWIEKPTKSGKPCRFRPLLYYLEFQGLAPDGSARLLYRGSCRNDGAYLRPNQLVQMAESLGLPRWTLQMARRLRLLWQDGTSDPD
19	GCA3.42B	B'	17	25	0.72242	0.66001				COG1032|COG5011	General function prediction only|Function unknown		Radical SAM	MLSPATAQTDLSPIDLDCLLTPEIQRPARYLGKEFGAVHRPWDSARVRWVLSYPELYEVGASNLGHLILYNILQPDQLCDRTYLPGPDLAARLRQLGIPLFAVESRRPLRAFHIIGFSLAYELGGTNILEMLDLAGIPLRWSERQPFTPEECPLIFAGGPTATSNPEPFADFFDFFVFGDGEEVLPEIGQVLAGSLSKPRREVLLELAQVPGVYVPQFYEGIPPRPIVPGVPERIRRRVALPQPQYSVGLVPLVETVHDRLVMEVRRGCTRGCRFCQPGMLTRPARDVDPEAVVEAVVQGLRRTGYNEFSLSSLSCSDYLSLPAVGAELHNRLLREHIALSLPSQRVDRFDEQIAAIMKGSRRSGLTFAPEAGTQRLRDIINKGLTDADLIRGIRTAVQ…
19	OS-B'	B'	17	25	0.72242	0.66001				COG1032|COG5011	General function prediction only|Function unknown		Radical SAM	MLSPATAQTDLSPIDLDCLLTPEIQRPARYLGKEFGAVHRPWDSARVRWVLSYPELYEVGASNLGHLILYNILQPDQLCDRTYLPGPDLAARLRQLGIPLFAVESRRPLRAFHIIGFSLAYELGGTNILEMLDLAGIPLKWWERQPFTPEECPLIFAGGPTATSNPEPFADFFDFFVFGDGEEVLPEIGQVLAGSLSKPRREVLLELAQVPGVYVPQFYEGIPPRPIVPGVPERIRRRVALPQPQYSVGLVPLVETVHDRLVMEVRRGCTRGCRFCQPGMLTRPARDVAPEAVVEAVVQGLRKTGYNEFSLSSLSCSDYLSLPAVGAELHNRLLREHIALSLPSQRVDRFDEQIAAIMKGSRRSGLTFAPEAGTQRLRDIINKGLTDADLIRGIRTAVQ…
19	OS-A	A	17	25	0.72242	0.66001				COG1032|COG5011	General function prediction only|Function unknown		Radical SAM	MLSLAATQAHLGPIDLDRLLTPEIQRPARYLGKEFGAAHRPWESGRVRWVLSYPELYEVGASNLGHLILYNILQPDQLCDRTYLPGPDLAARMRQLQIPLFAVESRRPLRAFHIIGFSLAYELGGTNILEMLDLAGIPLKWWERQPFTPQECPLIFAGGPTATSNPEPFADFFDFFVFGDGEEVLPEIGQVLAQSLAKPRREVLLELAQVPGVYVPQFYEGIPPRPIVPGVPERIRRRVALPQPQYSIGLVPLVATVHDRLVMEVRRGCTRGCRFCQPGMLTRPARDVDPQAVVEAVVQGLRKTGYSEFSLSSLSCSDYLSLPAVGAELHNRLLGEHVALSLPSQRVDRFDEQIAAIMKGSRRSGLTFAPEAGTQRLRDIINKGLSDVDLIRGIRTAVQ…
20	SM4.3A	A'-like	17	25	0.847766	0.663908				COG1409	Sigl transduction mechanisms		Calcineurin-like phosphoesterase	MRRRKLLLGLLGLAVSSGWAGAYWASRQPLASQPKPTRGAPPLLPQPTPTAVPHPEAPRSFYIPPRRDLRLVVISDLNGLYGSVDYDLEVDRAIRLIPHFQPDIVLGGGDMVAGQDPRLSEERIRAMWAAFDQHVAAPLRAAQLPYGFTLGNHDASCARRGGFLFQKERDLAREFWNDPAHDPGLNFVDRGDFPFYYTFEKDGVFYLVWDASCNFIPSEQMAWAEAALASERAQQAKLRIVIGHLPLYAVAVGRDHPGEVLLDAEAKRALLERYRVHTYISGHHHAYYPGYKGQLQLLHCGALGSGPRPLLGSPLPPRKTLTLIDIDFASPEITHYTTYDMRDLSVIDQAQLPRFLTGHNGLVLRRDVRWDSLTPAEIAICRARLGSLCRD
20	IGB1.12	A	17	25	0.847766	0.663908				COG1409	Sigl transduction mechanisms		Calcineurin-like phosphoesterase	MRRRQMILGLLGLAGSSGLVGAYWASRQRPASVPLSAEMGSPASPPPTPRPTPTVVPHPEAPRGLYIPARRDLRLMVISDLNGIYGSVDYDPEVDRAIRLIPYFQPDIVLGGGDMVAGQDPRLSEERIRAMWAAFDRHVAGPLRAAKLPYGFTLGNHDASCARSTRGGFLFQKERDLAREFWNDPAHDPGLNFVDRGDFPFYYTFEKDGVFYLVWDATCNYIPPEQMAWAEAALASERAQKAKLRIVIGHLPLYAITVGRDDPGEVLLEADAKRALLEKYRVHTYISGHHHGYYPGHKGQLQLLHCGILGSGPRPLLNS
20	IGB1.12	A	17	25	0.847766	0.663908				COG1409	Sigl transduction mechanisms		Calcineurin-like phosphoesterase	DQPRSRGLGDVYKRQLLNSPLPPRKTLTLIDVDFDAPEVTYYTTYHMRDLSVIDQAELPRFITGHNGLVLRRDVNWDNLTPEEIATCQARIGSLCRDD
20	18WCA1.11	A'-like	17	25	0.847766	0.663908				COG1409	Sigl transduction mechanisms		Calcineurin-like phosphoesterase	MRRRKLLLGLLGLAVSSAWAGAYWASRQPLASQPKPTREAPPLLPQPTPTAVPRPEAPRGFYIPPRRDLRLVVISDLNGLYGSVDYDPEVDRAIRLIPYFQPDIVLGGGDMVAGQDPRLSEERIRAMWAAFDQHVAAPLRAAQLPYGFTLGNHDASCARRGGFLFQKERDLAREFWNDPAHDPGLNFVDRGDFPFYYTFEKDGVFYLVWDASCNFIPSEQMAWAEAALASERAQQAKLRIVIGHLPLYAVAVGRDHPGEVLLDAEAKRALLERYRVHVYISGHHHAYYPGYKGQLQLLHCGALGSGPRPLLGSPLPPRKTLTLIDIDFASPEITHYTTYDMRDLSVIDQAQLPRFLTGHNGLVLRRDVRWDSLTPAEIAICRARLGSLCRD
20	18WCA2.12A	A'-like	17	25	0.847766	0.663908				COG1409	Sigl transduction mechanisms		Calcineurin-like phosphoesterase	MRRRKLLLGLLGLAVSSAWAGAYWASRQPLASQPKPTRKAPPLLPQPTPTAVPHPEAPRGFYIPPRRDLRLVVISDLNGLYGSVDYDPEVDRAIRLIPYFQPDIVLGGGDMVAGQDPRLSEERIRAMWAAFDQHVAAPLRAAQLPYGFTLGNHDASCARRGGFLFQKERDLAREFWNDPAHDPGLNFVDRGDFPFYYTFEKDGVFYLVWDASCNFIPSEQMAWAEAALASERAQQAKLRIVIGHLPLYAVAVGRDHPGEVLLDAEAKRALLERYRVHVYISGHHHAYYPGYKGQLQLLHCGALGSGPRPLLGSPLPPRKTLTLIDIDFASPEITHYTTYDMRDLSVINQAELPRFLTSHNGLVLRRDVRWDSLTPAEIAICRARLGSLCRD
20	RCA3.9A	A	17	25	0.847766	0.663908				COG1409	Sigl transduction mechanisms		Calcineurin-like phosphoesterase	MRRRQMILGLLGLAGSSGLVGAYWASRQRPASVPLSAEMGSPASPPPTPRPTPTVVPHPEAPRGLYIPARRDLRLMVISDLNGIYGSVDYDPEVDRAIRLIPYFQPDIVLGGGDMVAGQDPRLSEERIRAMWAAFDRHVAGPLRAAKLPYGFTLGNHDASCARSTRGGFLFQKERDLAREFWNDPAHDPGLNFVDRGDFPFYYTFEKDGVFYLVWDATCNYIPPEQMAWAEAALASERAQKAKLRIVIGHLPLYAITVGRDDPGEVLLEADAKRALLEKYRVHTYISGHHHGYYPGHKGQLQLLHCGILGSGPRPLLNLSLIHI
20	RCA3.9A	A	17	25	0.847766	0.663908				COG1409	Sigl transduction mechanisms		Calcineurin-like phosphoesterase	DVYKRQLLNSPLPPRKTLTLIDVDFDAPEVTYYTTYHMRDLSVIDQAELPRFITGHNGLVLRRDVNWDNLTPEEIATCQARIGSLCRDD
20	RCA4.11B	A	17	25	0.847766	0.663908				COG1409	Sigl transduction mechanisms		Calcineurin-like phosphoesterase	MRRRQMILGLLGLAGSSGLVGAYWASRQRPASVPLSAEMGSPASPPPTPRPTPTVVPHPEAPRGLYIPARRDLRLMVISDLNGIYGSVDYDPEVDRAIRLIPYFQPDIVLGGGDMVAGQDPRLSEERIRAMWAAFDRHVAGPLRAAKLPYGFTLGNHDASCARSTRGGFLFQKERDLAREFWNDPAHDPGLNFVDRGDFPFYYTFEKDGVFYLVWDATCNYIPPEQMAWAEAALASERAQKAKLRIVIGHLPLYAITVGRDDPGEVLLEADAKRALLEKYRVHTYISGHHHGYYPGHKGQLQLLHCGILGSGPRPLLNLSLIHI
20	RCA4.11B	A	17	25	0.847766	0.663908				COG1409	Sigl transduction mechanisms		Calcineurin-like phosphoesterase	SRGLGDVYKRQLLNSPLPPRKTLTLIDVDFDAPEVTYYTTYHMRDLSVIDQAELPRFITGHNGLVLRRDVNWDNLTPEEIATCQARIGSLCRDD
20	RCA5.7	A	17	25	0.847766	0.663908				COG1409	Sigl transduction mechanisms		Calcineurin-like phosphoesterase	MRRRQMILGLLGLAGSSGLVGAYWASRQRPASVPLSAEMGSPASPPPTPRPTPTVVPHPEAPRGLYIPARRDLRLMVISDLNGIYGSVDYDPEVDRAIRLIPYFQPDIVLGGGDMVAGQDPRLSEERIRAMWAAFDRHVAGPLRAAKLPYGFTLGNHDASCARSTRGGFLFQKERDLAREFWNDPAHDPGLNFVDRGDFPFYYTFEKDGVFYLVWDATCNYIPPEQMAWAEAALASERAQKAKLRIVIGHLPLYAITVGRDDPGEVLLEADAKRALLEKYRVHTYISGHHHGYYPGHKGQLQLLHCGILGSGPRPLLNLSLIHISEPTRQA
20	RCA5.7	A	17	25	0.847766	0.663908				COG1409	Sigl transduction mechanisms		Calcineurin-like phosphoesterase	EISACLVGSEMCIRDRNSPLPPRKTLTLIDVDFDAPEVTYYTTYHMRDLSVIDQAELPRFITGHNGLVLRRDVNWDNLTPEEIATCQARIGSLCRDD
20	SM1.7B	B'	17	25	0.847766	0.663908				COG1409	Sigl transduction mechanisms		Calcineurin-like phosphoesterase	VVPHPDAPHGLYIPPRRDLRLLVISDMNGIYGSVEYDPEVDRGIGLIPYLQPDIVLGGGDMVAGQDPRLSEERIRAMWAAFDRHVAGPIRAAKLPYGFTLGNHDASCARTTRGGFLFQKERDLAREFWNDPAHDPGLNFVDRGDFPFYYTFEKDDVFYLVWDATCNYIPPEQMAWAEAALASERAQKAKLRIVIGHLPLYAITVGRDDPGEVLLEADAKRALLEKYRVHTYISGHDHGYYPGHKGQLQLLHCGILGSGPRPLLGSPLPPRKTLTLIDVDFESPDVTYYTTYHMRDLSVIDQAELPRFITGHNGLVLRRDVNWDNLTPQEIATCQARIGSLCRD
20	SM1.7B	B'	17	25	0.847766	0.663908								MEEPNISLLIFYNTAGVLGAKIMQRRKVILGLLGLASSSGLAGAYWASRQQPSHLAPGMGSPRAALPSPTPQ
20	SM2.9A	A	17	25	0.847766	0.663908				COG1409	Sigl transduction mechanisms		Calcineurin-like phosphoesterase	MRRRQMILGLLGLAGSSGLVGAYWASRQRPASVPLSAEMGSPASPPPTPRPTPTVVPHPEAPRGLYIPARRDLRLMVISDLNGIYGSVDYDPEVDRAIRLIPYFQPDIVLGGGDMVAGQDPRLSEERIRAMWAAFDRHVAGPLRAAKLPYGFTLGNHDASCARSTRGGFLFQKERDLAREFWNDPAHDPGLNFVDRGDFPFYYTFEKDGVFYLVWDATCNYIPPEQMAWAEAALASERAQKAKLRIVIGHLPLYAITVGRDDPGEVLLEADAKRALLEKYRVHTYISGHHHGYYPGHKGQLQLLHCGILGSGPRPLLNSP
20	SM2.9A	A	17	25	0.847766	0.663908				COG1409	Sigl transduction mechanisms		Calcineurin-like phosphoesterase	YYTFEKDDVFYLVWDATCNYIPPEQMAWAEAALASERAQKAKLRIVIGHLPLYAITVGRDDPGEVLLDADAKRALLEKYRVHTYISGHHHGYYPGHKGQLQLLHCGILGSGPRPLLGSPLPPRKTLTLIDVDFETPDVTYYTTYHMRDLSVIDQAELPRFITGHNGLVLRRDVNWDNLTPEEIATCQARIGSLCRD
20	SM2.9A	A	17	25	0.847766	0.663908				COG1409	Sigl transduction mechanisms		Calcineurin-like phosphoesterase	LLNSPLPPRKTLTLIDVDFDAPEVTYYTTYHMRDLSVIDQAELPRFITGHNGLVLRRDVNWDNLTPEEIATCQARIGSLCRDD
20	BG1.9A	A'-like	17	25	0.847766	0.663908				COG1409	Sigl transduction mechanisms		Calcineurin-like phosphoesterase	MRRRQMILGLLGLAGSSGLVGAYWASRQRPASVPLSAEMGSPASPPPTPRPTPTVVPHPEAPRGLYIPARRDLRLMVISDLNGIYGSVDYDPEVDRAIRLIPYFQPDIVLGGGDMVAGQDPRLSEERIRAMWAAFDRHVAGPLRAAKLPYGFTLGNHDASCARSTRGGFLFQKERDLAREFWNDPAHDPGLNFVDRGDFPFYYTFEKDGVFYLVWDATCNYIPPEQMAWAEAALASERAQKAKLRIVIGHLPLYAITVGRDDPGEVLLEADAKRALLEKYRVHTYISGHHHGYYPGHKGQLQLLHCGILGSGPRPLLNSPCLLYTSPSPR
20	BG1.9A	A'-like	17	25	0.847766	0.663908				COG1409	Sigl transduction mechanisms		Calcineurin-like phosphoesterase	MRRRKLLLGLLGLAVSSAWAGAYWASRQPLASQPKPTRKAPPLLPQPTPTAVPHPEAPRGFYIPPRRDLRLVVISDLNGLYGSVDYDPEVDRAIRLIPHFQPDIVLGGGDMVAGQDPRLSEERIRAMWAAFDQHVAAPLRAAQLPYGFTLGNHDASCARRGGFLFQKERDLAREFWNDPAHDPGLNFVDRGDFPFYYTFEKDGVFYLVWDASCNFIPPEQMAWAEAALASERAQQAKLRIVIGHLPLYAVAVGRDNPGEVLLDAEAKRALLERYRVHTYISGHHHAYYPGYKGQLQLLHCGALGSGPRPLLGSPLPPRKTLTLIDIDFASPEITHYTTYDMRDLSVIDQAQLPRFLTSHNGLVLRRDVRWDSLTPAEIAICRARLGSLCRD
20	WCA1.12	A'-like	17	25	0.847766	0.663908				COG1409	Sigl transduction mechanisms		Calcineurin-like phosphoesterase	MRRRKLLLGLLGLAVSSAWAGAYWASRQPLASQPKPTREAPPLLPQPTPTAVPRPEAPRGFYIPPRRDLRLVVISDLNGLYGSVDYDPEVDRAIRLIPYFQPDIVLGGGDMVAGQDPRLSEERIRAMWAAFDQHVAAPLRAAQLPYGFTLGNHDASCARRGGFLFQKERDLAREFWNDPAHDPGLNFVDRGDFPFYYTFEKDGVFYLVWDASCNFIPSEQMAWAEAALASERAQQAKLRIVIGHLPLYAVAVGRDHPGEVLLDAEAKRALLERYRVHVYISGHHHAYYPGYKGQLQLLHCGALGSGPRPLLGSPLPPRKTLTLIDIDFASPEITHYTTYDMRDLSVIDQAQLPRFLTSHNGLVLRRDVRWDSLTPAEIAICRARLGSLCRD
20	WCA2.4	A'-like	17	25	0.847766	0.663908				COG1409	Sigl transduction mechanisms		Calcineurin-like phosphoesterase	MRRRKLLLGLLGLAVSSAWAGAYWASRQPLASQPKPTRKAPPLLPQPTPTAVPHPEAPRGFYIPPRRDLRLVVISDLNGLYGSVDYDPEVDRAIRLIPYFQPDMVLGGGDMVAGQDPRLSEERIRAMWAAFDQHVAAPLRAAQLPYGFTLGNHDASCARRGGFLFQKERDLAREFWNDPAHDPGLNFVDRGDFPFYYTFEKDGVFYLVWDASCNFIPSEQMAWAEAALASERAQQAKLRIVIGHLPLYAVAVGRDHPGEVLLDAEAKRALLERYRVHVYISGHHHAYYPGYKGQLQLLHCGALGSGPRPLLGSPLPPRKTLTLIDIDFASPEITHYTTYDMRDLSVINQAELPRFLTSHNGLVLRRDVRWDSLTPAEIAICRARLGSLCRD
20	GCA1.24	B'	17	25	0.847766	0.663908								MEEPNISLLIFYNTAGVLGAKIMQRRKVILGLLGLASSSGLAGAYWASRQQPSHLAPGMGSPRAALPSPT
20	GCA3.42A	A	17	25	0.847766	0.663908				COG1409	Sigl transduction mechanisms		Calcineurin-like phosphoesterase	MRRRQMILGLLGLAGSSGLVGAYWASRQRPASVPLSAEMGSPASPPPTPRPTPTVVPHPEAPRGLYIPARRDLRLMVISDLNGIYGSVDYDPEVDRAIRLIPYFQPDIVLGGGDMVAGQDPRLSEERIRAMWAAFDRHVAGPLRAAKLPYGFTLGNHDASCARSTRGGFLFQKERDLAREFWNDPAHDPGLNFVDRGDFPFYYTFEKDGVFYLVWDATCNYIPPEQMAWAEAALASERAQKAKLRIVIGHLPLYAITVGRDDPGEVLLEADAKRALLEKYRVHTYISGHHHGYYPGHKGQLQLLHCGILGSGPRPLLNSPL
20	GCA3.42B	B'	17	25	0.847766	0.663908								MEEPNISLLIFYNTAGVLGAKIMQRRKVILGLLGLASSSGLAGAYWASRQQPSHCLLYTSPSPRDQRGS
20	OS-B'	B'	17	25	0.847766	0.663908				COG1409	Sigl transduction mechanisms		Calcineurin-like phosphoesterase	MEEPNISLLIFYNTAGVLGAKIMQRRKVILGLLGLASSSGLAGAYWASRQQPSHLAPGMGSPRAALPSPTPQPTPTVVPHPDAPHGLYIPPRRDLRLLVISDMNGIYGSVEYDPEVDRGIGLIPYLQPDIVLGGGDMVAGQDPRLSEERIRAMWAAFDRHVAGPIRAAKLPYGFTLGNHDASCARTTRGGFLFQKERDLAREFWNDPAHDPGLNFVDRGDFPFYYTFEKDDVFYLVWDATCNYIPPEQMAWAEAALASERAQKAKLRIVIGHLPLYAITVGRDDPGEVLLEADAKRALLEKYRVHTYISGHDHGYYPGHKGQLQLLHCGILGSGPRPLLGSPLPPRKTLTLIDVDFESPDVTYYTTYHMRDLSVIDQAELPRFITGHNGLVLRRDVNWD…
20	OS-A	A	17	25	0.847766	0.663908				COG1409	Sigl transduction mechanisms		Calcineurin-like phosphoesterase	MRRRQMILGLLGLAGSSGLVGAYWASRQRPASVPLSAEMGSPASPPPTPRPTPTVVPHPEAPRGLYIPARRDLRLMVISDLNGIYGSVDYDPEVDRAIRLIPYFQPDIVLGGGDMVAGQDPRLSEERIRAMWAAFDRHVAGPLRAAKLPYGFTLGNHDASCARSTRGGFLFQKERDLAREFWNDPAHDPGLNFVDRGDFPFYYTFEKDGVFYLVWDATCNYIPPEQMAWAEAALASERAQKAKLRIVIGHLPLYAITVGRDDPGEVLLEADAKRALLEKYRVHTYISGHHHGYYPGHKGQLQLLHCGILGSGPRPLLNSPLPPRKTLTLIDVDFDAPEVTYYTTYHMRDLSVIDQAELPRFITGHNGLVLRRDVNWDNLTPEEIATCQARIGSLCRDD
21	SM4.3A	A'-like	16	24	0.948109	0.77692	GO:0003674, GO:0003824, GO:0005488, GO:0006091, GO:0008150, GO:0008152, GO:0009055, GO:0009987, GO:0015979, GO:0016491, GO:0016730, GO:0022900, GO:0030385, GO:0044237, GO:0048037, GO:0051536, GO:0051539, GO:0051540, GO:0055114			COG4802	Energy production and conversion	ko:K17892	ftrC :: Catalytic subunit of the ferredoxin-thioredoxin reductase (FTR), which catalyzes the two-electron reduction of thioredoxins by the electrons provided by reduced ferredoxin	MENQSRGYNKASQRTFEVMRHFAETYAKRTGTFFCSDPAITTAVIEGLALHKEQLGAPLCPCRFYEDKEAEVKAGYWNCPCVPMRERKECHCLLFLTPDNPLAGTRQTLEEVHLEYQASP
21	IGB1.12	A	16	24	0.948109	0.77692	GO:0003674, GO:0003824, GO:0005488, GO:0006091, GO:0008150, GO:0008152, GO:0009055, GO:0009987, GO:0015979, GO:0016491, GO:0016730, GO:0022900, GO:0030385, GO:0044237, GO:0048037, GO:0051536, GO:0051539, GO:0051540, GO:0055114			COG4802	Energy production and conversion	ko:K17892	ftrC :: Catalytic subunit of the ferredoxin-thioredoxin reductase (FTR), which catalyzes the two-electron reduction of thioredoxins by the electrons provided by reduced ferredoxin	MESRGYNKASQKTFEVMRHFAETYAKRTDTFFCSDPTITTAVIEGLALHKEQLGAPLCPCRFYEDKEAEVKAGYWNCPCVPMRERKECHCMLFLTPDNPFAGTSQTLEEVPLEYQAK
21	IGB1.12	A	16	24	0.948109	0.77692	GO:0003674, GO:0003824, GO:0005488, GO:0006091, GO:0008150, GO:0008152, GO:0009055, GO:0009987, GO:0015979, GO:0016491, GO:0016730, GO:0022900, GO:0030385, GO:0044237, GO:0048037, GO:0051536, GO:0051539, GO:0051540, GO:0055114			COG4802	Energy production and conversion	ko:K17892	ftrC :: Catalytic subunit of the ferredoxin-thioredoxin reductase (FTR), which catalyzes the two-electron reduction of thioredoxins by the electrons provided by reduced ferredoxin	MENQSRGHNKASQRTFEVMRHFAETYAKRTGTFFCSDPTITTAVIEGLALHKEQLGAPLCPCRFYEDKEAEVKAGYWNCPCVPMRERKECHCMLFLTPDNPFAGTSQTLEEVPLEYQTK
21	18WCA1.11	A'-like	16	24	0.948109	0.77692	GO:0003674, GO:0003824, GO:0005488, GO:0006091, GO:0008150, GO:0008152, GO:0009055, GO:0009987, GO:0015979, GO:0016491, GO:0016730, GO:0022900, GO:0030385, GO:0044237, GO:0048037, GO:0051536, GO:0051539, GO:0051540, GO:0055114			COG4802	Energy production and conversion	ko:K17892	ftrC :: Catalytic subunit of the ferredoxin-thioredoxin reductase (FTR), which catalyzes the two-electron reduction of thioredoxins by the electrons provided by reduced ferredoxin	MENQSRGYNKASQRTFEVMRHFAETYAKRTGTFFCSDPAITTAVIEGLALHKEQLGAPLCPCRFYEDKEAEVKAGYWNCPCVPMRERKECHCLLFLTPDNPLAGTRQTLEEVHLEYQASP
21	18WCA2.12A	A'-like	16	24	0.948109	0.77692	GO:0003674, GO:0003824, GO:0005488, GO:0006091, GO:0008150, GO:0008152, GO:0009055, GO:0009987, GO:0015979, GO:0016491, GO:0016730, GO:0022900, GO:0030385, GO:0044237, GO:0048037, GO:0051536, GO:0051539, GO:0051540, GO:0055114			COG4802	Energy production and conversion	ko:K17892	ftrC :: Catalytic subunit of the ferredoxin-thioredoxin reductase (FTR), which catalyzes the two-electron reduction of thioredoxins by the electrons provided by reduced ferredoxin	MENQSRGHNKASQRTFEVMRHFAETYAKRTGTFFCSDPAITTAVIEGLALHKEQLGAPLCPCRFYEDKEAEVKAGYWNCPCVPMRERKECHCLLFLTPDNPLAGTRQTLEEVHLEYQASP
21	RCA3.9A	A	16	24	0.948109	0.77692	GO:0003674, GO:0003824, GO:0005488, GO:0006091, GO:0008150, GO:0008152, GO:0009055, GO:0009987, GO:0015979, GO:0016491, GO:0016730, GO:0022900, GO:0030385, GO:0044237, GO:0048037, GO:0051536, GO:0051539, GO:0051540, GO:0055114			COG4802	Energy production and conversion	ko:K17892	ftrC :: Catalytic subunit of the ferredoxin-thioredoxin reductase (FTR), which catalyzes the two-electron reduction of thioredoxins by the electrons provided by reduced ferredoxin	MESRGYNKASQKTFEVMRHFAETYAKRTDTFFCSDPTITTAVIEGLALHKEQLGAPLCPCRFYEDKEAEVKAGYWNCPCVPMRERKECHCMLFLTPDNPFAGTSQTLEEVPLEYQAK
21	RCA3.9A	A	16	24	0.948109	0.77692	GO:0003674, GO:0003824, GO:0005488, GO:0006091, GO:0008150, GO:0008152, GO:0009055, GO:0009987, GO:0015979, GO:0016491, GO:0016730, GO:0022900, GO:0030385, GO:0044237, GO:0048037, GO:0051536, GO:0051539, GO:0051540, GO:0055114			COG4802	Energy production and conversion	ko:K17892	ftrC :: Catalytic subunit of the ferredoxin-thioredoxin reductase (FTR), which catalyzes the two-electron reduction of thioredoxins by the electrons provided by reduced ferredoxin	MENQSRGHNKASQRTFEVMRHFAETYAKRTDTFFCSDPTITTAVIEGLALHKEQLGAPLCPCRFYEDKEAEVKAGYWNCPCVPMRERKECHCMLFLTPDNPFAGTSQTLEEVPLEYQTK
21	RCA4.11B	A	16	24	0.948109	0.77692	GO:0003674, GO:0003824, GO:0005488, GO:0006091, GO:0008150, GO:0008152, GO:0009055, GO:0009987, GO:0015979, GO:0016491, GO:0016730, GO:0022900, GO:0030385, GO:0044237, GO:0048037, GO:0051536, GO:0051539, GO:0051540, GO:0055114			COG4802	Energy production and conversion	ko:K17892	ftrC :: Catalytic subunit of the ferredoxin-thioredoxin reductase (FTR), which catalyzes the two-electron reduction of thioredoxins by the electrons provided by reduced ferredoxin	MESRGYNKASQKTFEVMRHFAETYAKRTDTFFCSDPTITTAVIEGLALHKEQLGAPLCPCRFYEDKEAEVKAGYWNCPCVPMRERKECHCMLFLTPDNPFAGTSQTLEEVPLEYQAK
21	RCA4.11B	A	16	24	0.948109	0.77692	GO:0003674, GO:0003824, GO:0005488, GO:0006091, GO:0008150, GO:0008152, GO:0009055, GO:0009987, GO:0015979, GO:0016491, GO:0016730, GO:0022900, GO:0030385, GO:0044237, GO:0048037, GO:0051536, GO:0051539, GO:0051540, GO:0055114			COG4802	Energy production and conversion	ko:K17892	ftrC :: Catalytic subunit of the ferredoxin-thioredoxin reductase (FTR), which catalyzes the two-electron reduction of thioredoxins by the electrons provided by reduced ferredoxin	MENQSRGHNKASQRTFEVMRHFAETYAKRTDTFFCSDPTITTAVIEGLALHKEQLGAPLCPCRFYEDKEAEVKAGYWNCPCVPMRERKECHCMLFLTPDNPFAGTSQTLEEVPLEYQAK
21	RCA5.7	A	16	24	0.948109	0.77692	GO:0003674, GO:0003824, GO:0005488, GO:0006091, GO:0008150, GO:0008152, GO:0009055, GO:0009987, GO:0015979, GO:0016491, GO:0016730, GO:0022900, GO:0030385, GO:0044237, GO:0048037, GO:0051536, GO:0051539, GO:0051540, GO:0055114			COG4802	Energy production and conversion	ko:K17892	ftrC :: Catalytic subunit of the ferredoxin-thioredoxin reductase (FTR), which catalyzes the two-electron reduction of thioredoxins by the electrons provided by reduced ferredoxin	MESRGYNKASQKTFEVMRHFAETYAKRTDTFFCSDPTITTAVIEGLALHKEQLGAPLCPCRFYEDKEAEVKAGYWNCPCVPMRERKECHCMLFLTPDNPFAGTSQTLEEVPLEYQAK
21	RCA5.7	A	16	24	0.948109	0.77692	GO:0003674, GO:0003824, GO:0005488, GO:0006091, GO:0008150, GO:0008152, GO:0009055, GO:0009987, GO:0015979, GO:0016491, GO:0016730, GO:0022900, GO:0030385, GO:0044237, GO:0048037, GO:0051536, GO:0051539, GO:0051540, GO:0055114			COG4802	Energy production and conversion	ko:K17892	ftrC :: Catalytic subunit of the ferredoxin-thioredoxin reductase (FTR), which catalyzes the two-electron reduction of thioredoxins by the electrons provided by reduced ferredoxin	MENQSRGHNKASQRTFEVMRHFAETYAKRTDTFFCSDPTITTAVIEGLALHKEQLGAPLCPCRFYEDKEAEVKAGYWNCPCVPMRERKECHCMLFLTPDNPFAGTSQTLEEVPLEYQTK
21	SM1.7B	B'	16	24	0.948109	0.77692	GO:0003674, GO:0003824, GO:0005488, GO:0006091, GO:0008150, GO:0008152, GO:0009055, GO:0009987, GO:0015979, GO:0016491, GO:0016730, GO:0022900, GO:0030385, GO:0044237, GO:0048037, GO:0051536, GO:0051539, GO:0051540, GO:0055114			COG4802	Energy production and conversion	ko:K17892	ftrC :: Catalytic subunit of the ferredoxin-thioredoxin reductase (FTR), which catalyzes the two-electron reduction of thioredoxins by the electrons provided by reduced ferredoxin	MESRGYNKASQKTFEVMRHFAETYAKRTDTFFCSDPTITTAVIEGLALHKEQLGAPLCPCRFYEDKEAEVKAGYWNCPCVPMRERKECHCMLFLTPDNPFAGTSQTLEEVPLEYQAK
21	SM1.7B	B'	16	24	0.948109	0.77692	GO:0003674, GO:0003824, GO:0005488, GO:0006091, GO:0008150, GO:0008152, GO:0009055, GO:0009987, GO:0015979, GO:0016491, GO:0016730, GO:0022900, GO:0030385, GO:0044237, GO:0048037, GO:0051536, GO:0051539, GO:0051540, GO:0055114			COG4802	Energy production and conversion	ko:K17892	ftrC :: Catalytic subunit of the ferredoxin-thioredoxin reductase (FTR), which catalyzes the two-electron reduction of thioredoxins by the electrons provided by reduced ferredoxin	MELIESRPPTRLYWLREASSEKAVNPIASNSRLVPLLGIVMESRGYKKSSQKSFELMRHFAETYAKRSETFFCSDPSITTAVIEGLALHKEQLGAPLCPCRFYEDKEAEAKAGYWNCPCVPMRERKECHCMLFLTPDNPFAGKSQTLEEVPLEYQTTK
21	SM2.9A	A	16	24	0.948109	0.77692	GO:0003674, GO:0003824, GO:0005488, GO:0006091, GO:0008150, GO:0008152, GO:0009055, GO:0009987, GO:0015979, GO:0016491, GO:0016730, GO:0022900, GO:0030385, GO:0044237, GO:0048037, GO:0051536, GO:0051539, GO:0051540, GO:0055114			COG4802	Energy production and conversion	ko:K17892	ftrC :: Catalytic subunit of the ferredoxin-thioredoxin reductase (FTR), which catalyzes the two-electron reduction of thioredoxins by the electrons provided by reduced ferredoxin	MENQSRGHNKASQRTFEVMRHFAETYAKRTDTFFCSDPAITTAVIEGLALHKEQLGAPLCPCRFYEDKEAEVKAGYWNCPCVPMRERKECHCMLFLTPDNPFAGTSQTLEEVPLEYQTK
21	BG1.9A	A'-like	16	24	0.948109	0.77692	GO:0003674, GO:0003824, GO:0005488, GO:0006091, GO:0008150, GO:0008152, GO:0009055, GO:0009987, GO:0015979, GO:0016491, GO:0016730, GO:0022900, GO:0030385, GO:0044237, GO:0048037, GO:0051536, GO:0051539, GO:0051540, GO:0055114			COG4802	Energy production and conversion	ko:K17892	ftrC :: Catalytic subunit of the ferredoxin-thioredoxin reductase (FTR), which catalyzes the two-electron reduction of thioredoxins by the electrons provided by reduced ferredoxin	SQRTFEVMRHFAETYAKRTGTFFCSDPAITTAVIEGLALHKEQLGAPLCPCRFYEDKEAEVKAGYWNCPCVPMRERKECHCLLFLTPDNPLAGTRQTLEEVHLEYQASP
21	BG1.9A	A'-like	16	24	0.948109	0.77692								MENQSRGYNKASQRTFEVMRHFAETYAK
21	WCA1.12	A'-like	16	24	0.948109	0.77692	GO:0003674, GO:0003824, GO:0005488, GO:0006091, GO:0008150, GO:0008152, GO:0009055, GO:0009987, GO:0015979, GO:0016491, GO:0016730, GO:0022900, GO:0030385, GO:0044237, GO:0048037, GO:0051536, GO:0051539, GO:0051540, GO:0055114			COG4802	Energy production and conversion	ko:K17892	ftrC :: Catalytic subunit of the ferredoxin-thioredoxin reductase (FTR), which catalyzes the two-electron reduction of thioredoxins by the electrons provided by reduced ferredoxin	MENQSRGYNKASQRTFEVMRHFAETYAKRTGTFFCSDPAITTAVIEGLALHKEQLGAPLCPCRFYEDKEAEVKAGYWNCPCVPMRERKECHCLLFLTPDNPLAGTRQTLEEVHLEYQASP
21	WCA2.4	A'-like	16	24	0.948109	0.77692	GO:0003674, GO:0003824, GO:0005488, GO:0006091, GO:0008150, GO:0008152, GO:0009055, GO:0009987, GO:0015979, GO:0016491, GO:0016730, GO:0022900, GO:0030385, GO:0044237, GO:0048037, GO:0051536, GO:0051539, GO:0051540, GO:0055114			COG4802	Energy production and conversion	ko:K17892	ftrC :: Catalytic subunit of the ferredoxin-thioredoxin reductase (FTR), which catalyzes the two-electron reduction of thioredoxins by the electrons provided by reduced ferredoxin	MENQSRGYNKASQRTFEVMRHFAETYAKRTGTFFCSDPAITTAVIEGLALHKEQLGAPLCPCRFYEDKEAEVKAGYWNCPCVPMRERKECHCLLFLTPDNPLAGTRQTLEEVHLEYQASP
21	GCA1.24	B'	16	24	0.948109	0.77692	GO:0003674, GO:0003824, GO:0005488, GO:0006091, GO:0008150, GO:0008152, GO:0009055, GO:0009987, GO:0015979, GO:0016491, GO:0016730, GO:0022900, GO:0030385, GO:0044237, GO:0048037, GO:0051536, GO:0051539, GO:0051540, GO:0055114			COG4802	Energy production and conversion	ko:K17892	ftrC :: Catalytic subunit of the ferredoxin-thioredoxin reductase (FTR), which catalyzes the two-electron reduction of thioredoxins by the electrons provided by reduced ferredoxin	MESRGYNKASQKTFEVMRHFAETYAKRTDTFFCSDPTITTAVIEGLALHKEQLGAPLCPCRFYEDKEAEVKAGYWNCPCVPMRERKECHCMLFLTPDSPFAGTSQTLEEVPLEYQAK
21	GCA1.24	B'	16	24	0.948109	0.77692	GO:0003674, GO:0003824, GO:0005488, GO:0006091, GO:0008150, GO:0008152, GO:0009055, GO:0009987, GO:0015979, GO:0016491, GO:0016730, GO:0022900, GO:0030385, GO:0044237, GO:0048037, GO:0051536, GO:0051539, GO:0051540, GO:0055114			COG4802	Energy production and conversion	ko:K17892	ftrC :: Catalytic subunit of the ferredoxin-thioredoxin reductase (FTR), which catalyzes the two-electron reduction of thioredoxins by the electrons provided by reduced ferredoxin	MELIESRPPTRLYWLREASSEKAVNPIASNSRLVPLLGIVMESRGYKKSSQKSFELMRHFAETYAKRSETFFCSDPSITTAVIEGLALHKEQLGAPLCPCRFYEDKEAEAKAGYWNCPCVPMRERKECHCMLFLTPDNPFAGKSQTLEEVPLEYQTTK
21	GCA3.42A	A	16	24	0.948109	0.77692	GO:0003674, GO:0003824, GO:0005488, GO:0006091, GO:0008150, GO:0008152, GO:0009055, GO:0009987, GO:0015979, GO:0016491, GO:0016730, GO:0022900, GO:0030385, GO:0044237, GO:0048037, GO:0051536, GO:0051539, GO:0051540, GO:0055114			COG4802	Energy production and conversion	ko:K17892	ftrC :: Catalytic subunit of the ferredoxin-thioredoxin reductase (FTR), which catalyzes the two-electron reduction of thioredoxins by the electrons provided by reduced ferredoxin	MESRGYNKASQKTFEVMRHFAETYAKRTDTFFCSDPTITTAVIEGLALHKEQLGAPLCPCRFYEDKEAEVKAGYWNCPCVPMRERKECHCMLFLTPDSPFAGTSQTLEEVPLEYQAK
21	OS-B'	B'	16	24	0.948109	0.77692	GO:0003674, GO:0003824, GO:0005488, GO:0006091, GO:0008150, GO:0008152, GO:0009055, GO:0009987, GO:0015979, GO:0016491, GO:0016730, GO:0022900, GO:0030385, GO:0044237, GO:0048037, GO:0051536, GO:0051539, GO:0051540, GO:0055114			COG4802	Energy production and conversion	ko:K17892	ftrC :: Catalytic subunit of the ferredoxin-thioredoxin reductase (FTR), which catalyzes the two-electron reduction of thioredoxins by the electrons provided by reduced ferredoxin	MELIESRPPTRLYWLREASSEKAVNPIASNSRLVPLLGIVMESRGYKKSSQKSFELMRHFAETYAKRSETFFCSDPSITTAVIEGLALHKEQLGAPLCPCRFYEDKEAEAKAGYWNCPCVPMRERKECHCMLFLTPDNPFAGKSQTLEEVPLEYQTTK
21	OS-A	A	16	24	0.948109	0.77692	GO:0003674, GO:0003824, GO:0005488, GO:0006091, GO:0008150, GO:0008152, GO:0009055, GO:0009987, GO:0015979, GO:0016491, GO:0016730, GO:0022900, GO:0030385, GO:0044237, GO:0048037, GO:0051536, GO:0051539, GO:0051540, GO:0055114			COG4802	Energy production and conversion	ko:K17892	ftrC :: Catalytic subunit of the ferredoxin-thioredoxin reductase (FTR), which catalyzes the two-electron reduction of thioredoxins by the electrons provided by reduced ferredoxin	MESRGYNKASQKTFEVMRHFAETYAKRTDTFFCSDPTITTAVIEGLALHKEQLGAPLCPCRFYEDKEAEVKAGYWNCPCVPMRERKECHCMLFLTPDNPFAGTSQTLEEVPLEYQAK
21	OS-A	A	16	24	0.948109	0.77692	GO:0003674, GO:0003824, GO:0005488, GO:0006091, GO:0008150, GO:0008152, GO:0009055, GO:0009987, GO:0015979, GO:0016491, GO:0016730, GO:0022900, GO:0030385, GO:0044237, GO:0048037, GO:0051536, GO:0051539, GO:0051540, GO:0055114			COG4802	Energy production and conversion	ko:K17892	ftrC :: Catalytic subunit of the ferredoxin-thioredoxin reductase (FTR), which catalyzes the two-electron reduction of thioredoxins by the electrons provided by reduced ferredoxin	MENQSRGHNKASQRTFEVMRHFAETYAKRTGTFFCSDPAITTAVIEGLALHKEQLGAPLCPCRFYEDKEAEVKAGYWNCPCVPMRERKECHCMLFLTPDNPFAGTSQTLEEVPLEYQTK
22	IGB1.12	A	8	24	0.914784	0.611717				COG0675	Mobilome: prophages, transposons		TIGRFAM transposase, IS605 OrfB family, central region	MMEYGCQQVRVRNRELVPLSEYLCQQSNKVYNCALYYARQVYFKTKRWASYGELCAEMVRTKNKHFIAMYVSAAQQTCKSVAEALSSFKTKPKLFLQEEISLRPNLPRYRKKGMFTVAYPKKWLKFQEGRVRVPLGNQVKAWFGIDAFWIRFPTNLDWKNIKELRILPRHGVFYLEWIYAKPAQPQSLDPKKVLAIDHGVNNWLTCVSNLGHSFIIDGRKVKSFNQWYNKEVARLKTDKPQGFWSQKLERITEKRSRRMRDAIHKAARKVIDFCLHHSIGRIIFGWNKEQKQECGLGKVNNQNFVLIPTGWLKERIAELCQHYGIEFIEAEEAYSSQASFLDGDELPNYGEKPDGWRP
22	IGB1.12	A	8	24	0.914784	0.611717				COG0675	Mobilome: prophages, transposons		TIGRFAM transposase, IS605 OrfB family, central region	MMEYGCQQVRVRNRELVPLSEYLCQQSNKVYNCALYYARQVYFKTKRWASYGELCAEMARTQNKHFIAMYVSAAQQTCKSVAEALSSSKKKLRLSWQEGMSLRPNLPRYRKKGMFSVAYPKKWLKFQEAKVRVPLGNQVKAWFGIDAFWIRFPTNTNPLNCQPRPERYLCLPS
22	IGB1.12	A	8	24	0.914784	0.611717				COG0675	Mobilome: prophages, transposons		TIGRFAM transposase, IS605 OrfB family, central region	MMEYGCQQVRVRNRELVPLSEYLCQQSNKVYNCALYYARQVYFKTKRWASYGALCAEMGRTQNKHFIAMYVSAAQQTCKSVAGV
22	IGB1.12	A	8	24	0.914784	0.611717				COG0675	Mobilome: prophages, transposons		TIGRFAM transposase, IS605 OrfB family, central region	MMEYGCQQVRVRNRELVPLSEYLCQQSNKVYNCALYYARQVYFKTKRWASYGALCAEMGRTQNKHFIAMYVSA
22	IGB1.12	A	8	24	0.914784	0.611717							TIGRFAM transposase, IS605 OrfB family, central region	MLLYLEWVYAKPARPQSLDPRKALAIDHGVNN
22	RCA3.9A	A	8	24	0.914784	0.611717				COG0675	Mobilome: prophages, transposons		TIGRFAM transposase, IS605 OrfB family, central region	ALYYARQVYFKTKRLASYGELCAEMVRTKNKHFIAMYVSAAQQTCKSVAEALSSFKTKLKLFLQEEISLRPNLPRYRKKGMFTVAYPKKWLKFQEGRVRVPLGNQVKAWFGIDAFWIRFPTNLDWKNIKELRILPRHGVFYLEWIYAKPAQPQSLDPKKVLAIDHGVNNWLTCVSNLGHSFIIDGRKVKSFNQWYNKEVARLKTDKPQGFWSQKLERITEKRSRRMRDAIHKAARKVIDFCLHHSIGRIIFGWNKEQKQECGLGKVNNQNFVLIPTGWLKERIAELCQHYGIEFIEAEEAYSSQASFLDGDELPNYGEKPDGWRPSGKRVKRGLYQTAKGWLVEAAANLLKKVSRTLGLCLKELSRGALTTPLRVLLWTA
22	RCA3.9A	A	8	24	0.914784	0.611717				COG0675	Mobilome: prophages, transposons		TIGRFAM transposase, IS605 OrfB family, central region	LAPQHGCSDCTVDFPLALSLAHVRLRLSCRLPTMMEYGCQQVRVRNRELVPLLEYLCQQSNKVYNCALYYARQVYFKTKRWASYGELCAEMARTQNKHFIAMYVSAAQQTCKSVAEALSSSKKKLRLSWQEGMSLRPNLPRYRKKGMFSVAYPKKWLKFQEAKVRVPLGNQVKAWFGIDAFWIRFPTNTNPLNCQPRPERYLCLPS
22	RCA4.11B	A	8	24	0.914784	0.611717				COG0675	Mobilome: prophages, transposons		TIGRFAM transposase, IS605 OrfB family, central region	MGYGCQQVLVRDRELLPVLEYLCQQSNKVYNCALYYARQVYFKTKRLASYGELCAEMVRTKNKHFIAMYVSAAQQTCKSVAEALSSFKTKLKLFLQEEISLRPNLPRYRKKGMFTVAYPKKWLKFQEGRVRVPLGNQVKAWFGIDAFWIRFPTNLDWKNIKELRILPRHGVFYLEWIYAKPAQPQSLDPKKVLAIDHGVNNWLTCVSNLGHSFIIDGRKVKSFNQWYNKEVARLKTDKPQGFWSQKLERITEKRSRRMRDAIHKAARKVIDFCLHHSIGRIIFGWNKEQKQECGLGKVNNQNFVLIPTGWLKERIAELCQHYGIEFIEAEEAYSSQASFLDGDELPNYGEKPDGWRPSGKRVKRGLYQTAKGWLV
22	RCA4.11B	A	8	24	0.914784	0.611717				COG0675	Mobilome: prophages, transposons		TIGRFAM transposase, IS605 OrfB family, central region	MMEYGCQQVRVRNRELVPLLEYLCQQSNKVYNCALYYARQVYFKTKRWASYGELCAEMARTQNKHFIAMYVSAAQQTCKSVAEALSSSKKKLRLSWQEGMSLRPNLPRYRKKGMFSVAYPKKWLKFQEAKVRVPLGNQVKAWFGIDAFWIRFPTNTNPLNCQPRPERYLCLPS
22	RCA4.11B	A	8	24	0.914784	0.611717				COG0675	Mobilome: prophages, transposons		TIGRFAM transposase, IS605 OrfB family, central region	MLLYLEWVYAKPARPQSLDPRKALAIDHGVNNWLTCVSNLGHSFIIDGRKVKSFNQWHNKELARLKTHKPQRFWLQKLDRITEKRNRRMRSTKLRARSLTSVCTTQ
22	RCA4.11B	A	8	24	0.914784	0.611717				COG0675	Mobilome: prophages, transposons		TIGRFAM transposase, IS605 OrfB family, central region	NLGHSFIIDGRKVKSFNQGYNKELARLKTHKPQGFWLQKLDRTTETGGLRKSAEPWGFAFRNCPEAL
22	RCA5.7	A	8	24	0.914784	0.611717				COG0675	Mobilome: prophages, transposons		TIGRFAM transposase, IS605 OrfB family, central region	HGCSDCTVDFPLALSLAHVRLRLSCRLPTMMECGCQQVRVRNRELVPLLEYLCQQSNKVYNCALYYARQVYFKTKRWASYGELCAEMARTQNKHFIAMYVSAAQQTCKSVAEALSSSKKKLRLSWQEGMSLRPNLPRYRKKGMFSVAYPKKWLKFQEAKVRVPLGNQVKAWFGIDAFWIRFPTNTNPLNCQPRPERYLCLPS
22	RCA5.7	A	8	24	0.914784	0.611717				COG0675	Mobilome: prophages, transposons		TIGRFAM transposase, IS605 OrfB family, central region	MLLYLEWVYAKPARPQSLDPRKALAIDHGVNNWLTCVSNLGHSFIIDGRKVKSFNQWHNKELARLKTHKPQRFWLQKLDRITEKRNRRMRSTKLRARSLTSVCTTQ
22	SM1.7B	B'	8	24	0.914784	0.611717				COG0675	Mobilome: prophages, transposons		TIGRFAM transposase, IS605 OrfB family, central region	MGYGCQQVLVRDRELLPVLEYLCQQSNKVYNCALYYARQVYFKTKRLASYGELCAEMVRTKNKHFIAMYVSAAQQTCKSVAEALSSFKTKLKLFLQEEISLRPNLPRYRKKGMFTVAYPKKWLKFQEGRVRVPLGNQVKAWFGIDAFWIRFPTNLDWKNIKELRILPRHGVFYLEWIYAKPAQPQSLDPKKVLAIDHGVNNWLTCVSNLGHSFIIDGRKVKSFNQWYNKEVARLKTDKPQGFWSQKLERITEKRSRRMRDAIHKAARKVIDFCLHHSIGRIIFGWNKEQKQECGLGKVNNQNFVLIPTGWLKERIAELCQHYGIEFIEAEEAYSSQASFLDGDELPNYGEKPDGWRPSGKRVKRGLYQTAKGWLV
22	SM1.7B	B'	8	24	0.914784	0.611717				COG0675	Mobilome: prophages, transposons		TIGRFAM transposase, IS605 OrfB family, central region	MLLYLEWVYAKPARPQSLDPRKALAIDHGVNNWLTCVSNLGHSFIIDGRKVKSFNQWHNKELARLKTHKPQRFWLQKLDRITEKRNRRMRSTKLRARSLTSV
22	SM2.9A	A	8	24	0.914784	0.611717				COG0675	Mobilome: prophages, transposons		TIGRFAM transposase, IS605 OrfB family, central region	MGYGCQQVLVRDRELLPVLEYLCQQSNKVYNCALYYARQVYFKTKRLASYGELCAEMVRTKNKHFIAMYVSAAQQTCKSVAEALSSFKTKLKLFLQEEISLRPNLPRYRKKGMFTVAYPKKWLKFQEGRVRVPLGNQVKAWFGIDAFWIRFPTNLDWKNIKELRILPRHGVFYLEWIYAKPAQPQSLDPKKVLAIDHGVNNWLTCVSNLGHSFIIDGRKVKSFNQWYNKEVARLKTDKPQGFWSQKLERITEKRSRRMRDAIHKAARKVIDFCLHHSIGRIIFGWNKEQKQECGLGKVNNQNFVLIPTGWLKERIAELCQHYGIEFIEAEEAYSSQASFLDGDELP
22	SM2.9A	A	8	24	0.914784	0.611717				COG0675	Mobilome: prophages, transposons		TIGRFAM transposase, IS605 OrfB family, central region	MLLYLEWVYAKPARPQSLDPRKALAIDHGVNNWLTCVSNLGHSFIIDGRKVKSFNQWHNKELARLKTHKPQRFWLQKLDRITE
22	GCA3.42A	A	8	24	0.914784	0.611717				COG0675	Mobilome: prophages, transposons		TIGRFAM transposase, IS605 OrfB family, central region	MMECGCQQVRVRNRELVPLLEYLCQQSNKVYNCALYYARQVYFKTKRWASYGELCAEMARTKNKHFIAMYVSAAQQTCKSVAEALSSFKTKLKLFLQEEISLRPNLPRYRKKGMFTVAYPKKWLKFQEGRVRVPLGNQVKAWFGIDAFWIRFPTNLDWKNIKELRILPRHGVFYLEWIYAKPAQPQSLDPKKVLAIDHGVNNWLTCVSNLGHSFIIDGRKVKSFNQWYNKEVARLKTDKPQGFWSQKLERITEKRSRRMRDAIHKAARKVIDFCLHHSIGRIIFGWNKEQKQECGLGKVNNQNFVLIPTGWLKERIAELCQHYGIEFIEAEEAYSSQASFLDGDELPNYGEKPDGWRPSGKRVKRGLYQTAKGWLVEAAANLLKKVSRTLGLCLQELSR…
22	GCA3.42A	A	8	24	0.914784	0.611717				COG0675	Mobilome: prophages, transposons		TIGRFAM transposase, IS605 OrfB family, central region	RIKRGLYQTAKGWLVDAAANLLKKVSRTLGLCLQELSRGALTTPLRVLLWTA
22	OS-A	A	8	24	0.914784	0.611717				COG0675	Mobilome: prophages, transposons		TIGRFAM transposase, IS605 OrfB family, central region	MGYGCQQVLVRDRELLPVLEYLCQQSNKVYNCALYYARQVYFKTKRLASYGELCAEMVRTKNKHFIAMYVSAAQQTCKSVAEALSSFKTKLKLFLQEEISLRPNLPRYRKKGMFTVAYPKKWLKFQEGRVRVPLGNQVKAWFGIDAFWIRFPTNLDWKNIKELRILPRHGVFYLEWIYAKPAQPQSLDPKKVLAIDHGVNNWLTCVSNLGHSFIIDGRKVKSFNQWYNKEVARLKTDKPQGFWSQKLERITEKRSRRMRDAIHKAARKVIDFCLHHSIGRIIFGWNKEQKQECGLGKVNNQNFVLIPTGWLKERIAELCQHYGIEFIEAEEAYSSQASFLDGDELPNYGEKPDGWRPSGKRVKRGLYQTAKGWLVDAAANLLKKVSRTLGLCLKELSRG…
22	OS-A	A	8	24	0.914784	0.611717				COG0675	Mobilome: prophages, transposons		TIGRFAM transposase, IS605 OrfB family, central region	MMEYGCQQVRVRNRELVPLLEYLCQQSNKVYNCALYYARQVYFKTKRWASYGELCAEMARTQNKHFIAMYVSAAQQTCKSVAEALSSFKKKLRLSWQEGMSLRPNLPRPSGTV
22	OS-A	A	8	24	0.914784	0.611717				COG0675	Mobilome: prophages, transposons		TIGRFAM transposase, IS605 OrfB family, central region	MRDAIHKAAGKVIDFCLHHSIGRIVFGWNKECGLGKVNNQNFVFIPTGRFKERIAQLCQHYGMEFIEVEEAYSSQASFLDGDELQPFNLK
22	OS-A	A	8	24	0.914784	0.611717				COG0675	Mobilome: prophages, transposons		TIGRFAM transposase, IS605 OrfB family, central region	MRDAIHKAARKVIDFCLHHSIGRILFGWNKEQKQECGFNQNFVFIPTGRLKERIAQLCQHYGMEFIEVEEA
22	OS-A	A	8	24	0.914784	0.611717				COG0675	Mobilome: prophages, transposons		TIGRFAM transposase, IS605 OrfB family, central region	MEFIEVEEAYSSQASFLDGDELPNYGEKPDGWRPAGKRVKRGLYQTAKGWLVEAAANLLKKVSRTLGLCLQELSRGALTTPLRVLLWTA
23	SM4.3A	A'-like	16	24	0.907377	0.629589		M00122		COG1797	Coenzyme transport and metabolism	ko:K02224, ko:K02232	cbiA :: Catalyzes the ATP-dependent amidation of the two carboxylate groups at positions a and c of cobyrite, using either L-glutamine or ammonia as the nitrogen source	MAILLAAAASSSGKTTVTLALLAALRRRGLRIQPFKVGPDYIDPLFHTAVAGIPSRNLDPFLTDEDFVQRCFRYHCQDKDGAIVEGAMGLFDGRGPGSLPGGTEPSWASSAHVARLLGIPVVLVIDSSGMGTTAAALLYGLSHFDPRLTIAGVIFNRVASERHGQMLQQAAAAVGIPVLGQFPRREDLRLPSRYLGLVPVSELAGFSRWQEAWAELAEQHLDWDQLLPLIRSLPPAVGELWPGICPLATPVRVAVARDAAFNFYYADNLDLLRAWGAELLEYSPLEVGLWPPDPCDGLLLGGGFPELFAAALSEKIAQQTPPPIHPPLYAECGGLMVLGKSLTDWDGKTYPMAGLLPITVDMGERLYLGYREAKVLRPTLLAPAGDRLRGHEFHRSRSS…
23	SM4.3A	A'-like	16	24	0.907377	0.629589		M00122		COG1797	Coenzyme transport and metabolism	ko:K02224, ko:K02232	cbiA :: Catalyzes the ATP-dependent amidation of the two carboxylate groups at positions a and c of cobyrite, using either L-glutamine or ammonia as the nitrogen source	MVLGRSLTDLQGKTYPMAGLLPITVDMGSRLCLGYREATVLRPTLLVEAGDRLRGHEFHRSRSTPTSTSPIYSWGSPPHREGWAGQRLHASYLHLHWGSRPDLAVRLLQNFLRIAQGAPDPA
23	IGB1.12	A	16	24	0.907377	0.629589		M00122		COG1797	Coenzyme transport and metabolism	ko:K02224, ko:K02232	cbiA :: Catalyzes the ATP-dependent amidation of the two carboxylate groups at positions a and c of cobyrite, using either L-glutamine or ammonia as the nitrogen source	MAILLAAATSGSGKTTVTLALLAALRRRGLRIQPFKVGPDYIDPLFHTAVSGIPCRNLDPFLTDENFVQRCFRHHCQGKDGAIVEGVMGLFDGRAPASPPDPTSRTEPFFASSAHVARLLGIPVVLVIDGSGMGMTVAALLYGLSRFDPGLAIAGVIFNQVASERHGQILQQAAAAVGIPVLGQLPRREDLRLPSRHLGLVPVSELDHFPHWQEAWADLAEQHLNWDKLLPLIRTLPPAAGELWPGIPSLAERTPSRHRERVRVGVAQDAAFNFYYADNLDLLRACGAELLAYSPLQVGLWPPDPCDGLLLGLSLIHI
23	18WCA1.11	A'-like	16	24	0.907377	0.629589		M00122		COG1797	Coenzyme transport and metabolism	ko:K02224, ko:K02232	cbiA :: Catalyzes the ATP-dependent amidation of the two carboxylate groups at positions a and c of cobyrite, using either L-glutamine or ammonia as the nitrogen source	MAILLAAAASGSGKTTVTLALLAALRRRGLRIQPFKVGPDYIDPLFHTAVAGIPSRNLDPFLTDEDFVQRCFRYHCQDKDGAIVEGAMGLFDGRGSGSLPGGTEPSWASSAHVARLLGIPVVLVIDSSGMGTTAAALLYGLSHFDPRLTIAGVIFNRVASERHGQMLQQAAAAVGIPVLGQFPRREDLRLPSRYLGLVPVLELAGFSRWQEAWAELAEQHLDWDQLLPLIRSLPPAVGELWPGICPLATPVRVAVARDAAFNFYYADNLDLLRAWGAELLEYSPLEVGLWPPDPCDGLLLGGGFPELFAAALSEKIAQQTPPPIHPPLYAECGGLMVLGKSLTDWDGKTYPMAGLLPISVDMGERLYLGYREAKVLRPTLLAPAGDCLRGHEFHRSRSS…
23	18WCA2.12A	A'-like	16	24	0.907377	0.629589		M00122		COG1797	Coenzyme transport and metabolism	ko:K02224, ko:K02232	cbiA :: Catalyzes the ATP-dependent amidation of the two carboxylate groups at positions a and c of cobyrite, using either L-glutamine or ammonia as the nitrogen source	MAILLAAAASGSGKTTVTLALLAALRRRGLRIQPFKVGPDYIDPLFHTAVAGIPSRNLDPFLTDEDFVQRCFRYHCQDKDGAIVEGAMGLFDGRGSGSLPGGTEPSWASSAHVARLLGIPVVLVIDSSGMGTTAAALLYGLSHFDPRLTIAGVIFNRVASERHGQMLQQAAAAVGIPVLGQFPRREDLRLPSRYLGLVPVLELAGFSRWQEAWAELAEQHLDWDQLLPLIRSLPPAVGELWPGICPLATPVRVAVARDAAFNFYYADNLDLLRAWGAELLEYSPLEVGLWPPDPCDGLLLGGGFPELFAAALSEKIAQQTPPPIHPPLYAECGGLMVLGKSLTDWDGKTYPMAGLLPITVDMGERLYLGYREATVLRPTLLAPAEDCLRGHEFHRSRSS…
23	RCA3.9A	A	16	24	0.907377	0.629589		M00122		COG1797	Coenzyme transport and metabolism	ko:K02224, ko:K02232	cbiA :: Catalyzes the ATP-dependent amidation of the two carboxylate groups at positions a and c of cobyrite, using either L-glutamine or ammonia as the nitrogen source	MAILLAAATSGSGKTTVTLALLAALRRRGLRIQPFKVGPDYIDPLFHTAVSGIPCRNLDPFLTDENFVQRCFRHHCQGKDGAIVEGVMGLFDGRAPASPPDPTSRTEPFFASSAHVARLLGIPVVLVIDGSGMGMTVAALLYGLSRFDPGLAIAGVIFNQVASERHGQILQQAAAAVGIPVLGQLPRREDLRLPSRHLGLVPVSELDHFPHWQEAWADLAEQHLNWDKLLPLIRTLPPAAGELWPGIPSLAERTPSRHRERVRVGVAQDAAFNFYYADNLDLLRACGAELLAYSPLQVGLWPPDPCDGLLLGGGFPELFAATLSEKIARQPPPPAHPPVSYTHLTLPTTPYV
23	RCA3.9A	A	16	24	0.907377	0.629589		M00122		COG1797	Coenzyme transport and metabolism	ko:K02224, ko:K02232	cbiA :: Catalyzes the ATP-dependent amidation of the two carboxylate groups at positions a and c of cobyrite, using either L-glutamine or ammonia as the nitrogen source	LYAECGGLMVLGRSLTDLQGKTYPMAGLLPITVDMGSRLCLGYREATVLRPTLLVEAGDRLRGHEFHRSRSTPTSPSPIYSWGSPPHREGWAGQRLHASYLHLHWGSRPDLAVRLLQNFLRIAQGAPDPA
23	RCA4.11B	A	16	24	0.907377	0.629589		M00122		COG1797	Coenzyme transport and metabolism	ko:K02224, ko:K02232	cbiA :: Catalyzes the ATP-dependent amidation of the two carboxylate groups at positions a and c of cobyrite, using either L-glutamine or ammonia as the nitrogen source	MAILLAAATSGSGKTTVTLALLAALRRRGLRIQPFKVGPDYIDPLFHTAVSGIPCRNLDPFLTDENFVQRCFRHHCQGKDGAIVEGVMGLFDGRAPASPPDPTSRTEPFFASSAHVARLLGIPVVLVIDGSGMGMTVAALLYGLSRFDPGLAIAGVIFNQVASERHGQILQQAAAAVGIPVLGQLPRREDLRLPSRHLGLVPVSELDHFPHWQEAWADLAEQHLNWDKLLPLIRTLPPAAGELWPGIPSLAERTPSRHRERVRVGVAQDAAFNFYYADNLDLLRACGAELLAYSPLQVGLWPPDPCDGLLLGGGFPELFAATLSEKIARQPPPPAHPPL
23	RCA4.11B	A	16	24	0.907377	0.629589		M00122		COG1797	Coenzyme transport and metabolism	ko:K02224, ko:K02232	cbiA :: Catalyzes the ATP-dependent amidation of the two carboxylate groups at positions a and c of cobyrite, using either L-glutamine or ammonia as the nitrogen source	TRKESSAASDVYKRQDLQGKTYPMAGLLPITVDMGSRLCLGYREATVLRPTLLVEAGDRLRGHEFHRSRSTPISPSPIYSWGSPPHREGWAGQRLHASYLHLHWGSRPDLAVRLLQNFLRIAQGAPDPA
23	RCA5.7	A	16	24	0.907377	0.629589		M00122		COG1797	Coenzyme transport and metabolism	ko:K02224, ko:K02232	cbiA :: Catalyzes the ATP-dependent amidation of the two carboxylate groups at positions a and c of cobyrite, using either L-glutamine or ammonia as the nitrogen source	MAILLAAATSGSGKTTVTLALLAALRRRGLRIQPFKVGPDYIDPLFHTAVSGIPCRNLDPFLTDENFVQRCFRHHCQGKDGAIVEGVMGLFDGRAPASPPDPTSRTEPFFASSAHVARLLGIPVVLVIDGSGMGMTVAALLYGLSRFDPGLAIAGVIFNQVASERHGQILQQAAAAVGIPVLGQLPRREDLRLPSRHLGLVPVSELDHFPHWQEAWADLAEQHLNWDKLLPLIRTLPPAAGELWPGIPSLAERTPSRHRERVRVGVAQDAAFNFYYADNLDLLRACGAELLAYSPLQVGLWPPDPCDGLLLGGGFPELFAATLSEKIARQPPPPAPQ
23	RCA5.7	A	16	24	0.907377	0.629589		M00122		COG1797	Coenzyme transport and metabolism	ko:K02224, ko:K02232	cbiA :: Catalyzes the ATP-dependent amidation of the two carboxylate groups at positions a and c of cobyrite, using either L-glutamine or ammonia as the nitrogen source	LHVRSRRQRQMCIRDSLYAECGGLMVLGRSLTDLQGKTYPMAGLLPITVDMGSRLCLGYREATVLRPTLLVEAGDRLRGHEFHRSRSTPTSPSPIYSWGSPPHREGWAGQRLHASYLHLHWGSRPDLAVRLLQNFLRIAQGAPDPA
23	SM1.7B	B'	16	24	0.907377	0.629589		M00122		COG1797	Coenzyme transport and metabolism	ko:K02224, ko:K02232	cbiA :: Catalyzes the ATP-dependent amidation of the two carboxylate groups at positions a and c of cobyrite, using either L-glutamine or ammonia as the nitrogen source	MAILLAAAASGSGKTTITLALLAALRRRGLRIQPFKVGPDYIDPLFHTAVSGIPCRTLDPFLTDEDFVQRCFRHHCQGKDGAIVEGVMGLFDGRAPGSLPLPEGGTEPFFASSAHVARLLGIPVVLVIDGSGMGTTVAALLYGLSRWDPRLSIAGVIFNRVASERHGQILQQAAAAAGIPVLGQFPRREDLRLPSRHLGLVPVSELDHFPHWQAAWAELAEQHVNWDSLLPLIRRLPPAVGELWPGIPPLTERTPPRRCEQVRVAVAQDHAFNFYYADNLDLLRACGAELLEYSPLQVGLWPPEPCDGVLLGGGFPELFAAPLSESINQRPLP
23	SM1.7B	B'	16	24	0.907377	0.629589		M00122		COG1797	Coenzyme transport and metabolism	ko:K02224, ko:K02232	cbiA :: Catalyzes the ATP-dependent amidation of the two carboxylate groups at positions a and c of cobyrite, using either L-glutamine or ammonia as the nitrogen source	HPPLYAECGGLMVLGQSLTDFQGKTYPMAGLLPITVDMANRLCLGYRAAAVLRPTLLAPAGDRLRGHEFHRSRSTPISPSPIYSWGSPAQLQQEGWATERLHASYLHLHWGSRPDLALRLLQNFLRISKGDP
23	SM2.9A	A	16	24	0.907377	0.629589		M00122		COG1797	Coenzyme transport and metabolism	ko:K02224, ko:K02232	cbiA :: Catalyzes the ATP-dependent amidation of the two carboxylate groups at positions a and c of cobyrite, using either L-glutamine or ammonia as the nitrogen source	MAILLAAATSGSGKTTVTLALLAALRRRGLRIQPFKVGPDYIDPLFHTAVSGIPCRNLDPFLTDENFVQRCFRHHCQGKDGAIVEGVMGLFDGRAPASPPDPTSRTEPFFASSAHVARLLGIPVVLVIDGSGIGMTVAALLYGLSRFDPGLAIAGVIFNQVASERHGQILQQAAAAVGIPVLGQLPRREDLRLPSRHLGLVPVSELDHFPHWQEAWADLAEQHLNWDKLLPLIRTLPPAAGELWPGIPSLAERTPSRHRERVRVGVAQDAAFNFYYADNLDLLRACGAELLAYSPLQVGLWPPDPCDGLLLGGGFPELFAATLSEKIARQPPPPAH
23	BG1.9A	A'-like	16	24	0.907377	0.629589		M00122		COG1797	Coenzyme transport and metabolism	ko:K02224, ko:K02232	cbiA :: Catalyzes the ATP-dependent amidation of the two carboxylate groups at positions a and c of cobyrite, using either L-glutamine or ammonia as the nitrogen source	MAILLAAAASSSGKTTVTLALLAALRRRGLRIQPFKVGPDYIDPLFHTAVAGIPSRNLDPFLTDEDFVQRCFRYHCQDKDGAIVEGAMGLFDGRGPGSLPGGTEPSWASSAHVARLLGIPVVLVIDSSGMGTTAAALLYGLSHFDPRLAIAGVIFNRVASERHGQMLQQAAAAVGIPVLGQFPRREDLRLPSRYLGLVPVLELAGFSRWQEAWAELAEQHLDWDQLLPLIRSLPPAVGELWPGICPLATPVRVAVARDAAFNFYYADNLDLLRAWGAELLEYSPLEVGLWPPDPCDGLLLGGGFPELFAAALSEKIAQQTPPPIHPPLYAECGGLMVLGKSLTDWDGKTYPMAGLLPISVDMGERLYLGYREAKVLRPTLLAPAGDRLRGHEFHRSRSS…
23	BG1.9A	A'-like	16	24	0.907377	0.629589		M00122		COG1797	Coenzyme transport and metabolism	ko:K02224, ko:K02232	cbiA :: Catalyzes the ATP-dependent amidation of the two carboxylate groups at positions a and c of cobyrite, using either L-glutamine or ammonia as the nitrogen source	VYKRQPLYAECGGLMVLGRSLTDLQGKTYPMAGLLPITVDMGSRLCLGYREATVLRPTLLVEAGDRLRGHEFHRSRSTPTSPSPIYSWGSPPHREGWAGQRLHASYLHLHWGSRPDLAVRLLQNFLRIAQGAPDPA
23	WCA1.12	A'-like	16	24	0.907377	0.629589		M00122		COG1797	Coenzyme transport and metabolism	ko:K02224, ko:K02232	cbiA :: Catalyzes the ATP-dependent amidation of the two carboxylate groups at positions a and c of cobyrite, using either L-glutamine or ammonia as the nitrogen source	MAILLAAAASGSGKTTVTLALLAALRRRGLRIQPFKVGPDYIDPLFHTAVAGIPSRNLDPFLTDEDFVQRCFRYHCQDKDGAIVEGAMGLFDGRGSGSLPGGTEPSWASSAHVARLLGIPVVLVIDSSGMGTTAAALLYGLSHFDPRLTIAGVIFNRVASERHGQMLQQAAAAVGIPVLGQFPRREDLRLPSRYLGLVPVLELAGFSRWQEAWAELAEQHLDWDQLLPLIRSLPPAVGELWPGICPLATPVRVAVARDAAFNFYYADNLDLLRAWGAELLEYSPLEVGLWPPDPCDGLLLGGGFPELFAAALSEKIAQQTPPPIHPPLYAECGGLMVLGKSLTDWDGKTYPMAGLLPITVDMGERLYLGYREATVLRPTLLAPAEDCLRGHEFHRSRSS…
23	WCA2.4	A'-like	16	24	0.907377	0.629589		M00122		COG1797	Coenzyme transport and metabolism	ko:K02224, ko:K02232	cbiA :: Catalyzes the ATP-dependent amidation of the two carboxylate groups at positions a and c of cobyrite, using either L-glutamine or ammonia as the nitrogen source	MAILLAAAASGSGKTTVTLALLAALRRRGLRIQPFKVGPDYIDPLFHTAVAGIPSRNLDPFLTDEDFVQRCFRYHCQDKDGAIVEGAMGLFDGRGSGSLPGGTEPSWASSAHVARLLGIPVVLVIDSSGMGTTAAALLYGLSHFDPRLTIAGVIFNRVASERHGQMLQQAAAAVGIPVLGQFPRREDLRLPSRYLGLVPVLELAGFSRWQEAWAELAEQHLDWDQLLPLIRSLPPAVGELWPGICPLATPVRVAVARDAAFNFYYADNLDLLRAWGAELLEYSPLEVGLWPPDPCDGLLLGGGFPELFAAALSEKIAQQTPPPIHPPLYAECGGLMVLGKSLTDWDGKTYPMAGLLPITVDMGERLYLGYREAKVLRPTLLAPAGDCLRGHEFHRSRSS…
23	GCA1.24	B'	16	24	0.907377	0.629589		M00122		COG1797	Coenzyme transport and metabolism	ko:K02224, ko:K02232	cbiA :: Catalyzes the ATP-dependent amidation of the two carboxylate groups at positions a and c of cobyrite, using either L-glutamine or ammonia as the nitrogen source	MAILLAAAASGSGKTTITLALLAALRRRGLRIQPFKVGPDYIDPLFHTAVSGIPCRTLDPFLTDEDFVQRCFRHHCQGKDGAIVEGVMGLFDGRAPGSLPLPEGGTEPFFASSAHVARLLGIPVVLVIDGSGMGTTVAALLYGLSRWDPRLSIAGVIFNRVASERHGQILQQAAAAAGIPVLGQFPRREDLRLPSRHLGLVPVSELDHFPHWQAAWAELAEQHVNWDSLLPLIRRLPPAVGELWPGIPPLTERTPPRRCEQVRVAVAQDHAFNFYYADNLDLLRACGAELLEYSPLQVGLWPPEPCDGVLLGGGFPELFAAPLSESINQRPLPVSYTH
23	GCA1.24	B'	16	24	0.907377	0.629589		M00122				ko:K02224, ko:K02232	cbiA :: Catalyzes the ATP-dependent amidation of the two carboxylate groups at positions a and c of cobyrite, using either L-glutamine or ammonia as the nitrogen source	QQEGWATERLHASYLHLHWGSRPDLALRLLQNFLRISKGDP
23	GCA3.42A	A	16	24	0.907377	0.629589		M00122		COG1797	Coenzyme transport and metabolism	ko:K02224, ko:K02232	cbiA :: Catalyzes the ATP-dependent amidation of the two carboxylate groups at positions a and c of cobyrite, using either L-glutamine or ammonia as the nitrogen source	MAILLAAATSGSGKTTVTLALLAALRRRGLRIQPFKVGPDYIDPLFHTAVSGIPCRNLDPFLTDENFVQRCFRHHCQGKDGAIVEGVMGLFDGRAPASPPDPTSRTEPFFASSAHVARLLGIPVVLVIDGSGMGMTVAALLYGLSRFDPGLAIAGVIFNQVASERHGQILQQAAAAVGIPVLGQLPRREDLRLPSRHLGLVPVSELDHFPHWQEAWADLAEQHLNWDKLLPLIRTLPPAAGELWPGIPSLAERTPSRHRERVRVGVAQDAAFNFYYADNLDLLRACGAELLAYSPLQVGLWPPDPCDGLLLGGGFPELFAATLSEKIARQPPPPAHPC
23	GCA3.42A	A	16	24	0.907377	0.629589		M00122		COG1797	Coenzyme transport and metabolism	ko:K02224, ko:K02232	cbiA :: Catalyzes the ATP-dependent amidation of the two carboxylate groups at positions a and c of cobyrite, using either L-glutamine or ammonia as the nitrogen source	DVYKRQPLYAECGGLMVLGRSLTDLQGKTYPMAGLLPITVDMGSRLCLGYREATVLRPTLLVEAGDRLRGHEFHRSRSTPTSPSPIYSWGSPPHREGWAGQRLHASYLHLHWGSRPDLAVRLLQNFLRIAQGAPDPA
23	OS-B'	B'	16	24	0.907377	0.629589		M00122		COG1797	Coenzyme transport and metabolism	ko:K02224, ko:K02232	cbiA :: Catalyzes the ATP-dependent amidation of the two carboxylate groups at positions a and c of cobyrite, using either L-glutamine or ammonia as the nitrogen source	MAILLAAAASGSGKTTITLALLAALRRRGLRIQPFKVGPDYIDPLFHTAVSGIPCRNLDPFLTDEDFVQRCFRHHCQGKDGAIVEGVMGLFDGRAPGSLPLPEGGTEPFFASSAHVARLLGIPVVLVIDGSGMGTTVAALLYGLSRWDPRLSIAGVIFNRVASERHGQILQQAAAAAGILVLGQFPRREDLRLPSRHLGLVPVSELDHFPHWQAAWAELAEQHVNWDSLLPLIRRLPPAVGELWPGIPPLTERTPPRRCEQVRVAVAQDHAFNFYYADNLDLLRACGAELLEYSPLQVGLWPPEPCDGVLLGGGFPELFAAPLSERINQQPPPPTHPPLYAECGGLMVLGQSLTDFQGKTYPMAGLLPIQVDMADRLCLGYREAAVLRPTLLAPAGDRL…
23	OS-A	A	16	24	0.907377	0.629589		M00122		COG1797	Coenzyme transport and metabolism	ko:K02224, ko:K02232	cbiA :: Catalyzes the ATP-dependent amidation of the two carboxylate groups at positions a and c of cobyrite, using either L-glutamine or ammonia as the nitrogen source	MAILLAAATSGSGKTTVTLALLAALRRRGLRIQPFKVGPDYIDPLFHTAVSGIPCRNLDPFLTDENFVQRCFRHHCQGKDGAIVEGVMGLFDGRAPASPPDPTSRTEPFFASSAHVARLLGIPVVLVIDGSGMGMTVAALLYGLSRFDPGLAIAGVIFNQVASERHGQILQQAAAAVGIPVLGQLPRREDLRLPSRHLGLVPVSELDHFPHWQEAWADLAEQHLNWDKLLPLIRTLPPAAGELWPGIPSLAERTPSRHRERVRVGVAQDAAFNFYYADNLDLLRACGAELLAYSPLQVGLWPPDPCDGLLLGGGFPELFAATLSEKIARQPPPPAHPPLYAECGGLMVLGRSLTDLQGKTYPMAGLLPITVDMGSRLCLGYREATVLRPTLLVEAGNRL…
24	SM4.3A	A'-like	16	23	0.952569	1						ko:K02722	Involved in the binding and or turnover of quinones at the Q(B) site of Photosystem II	MTPSLASFLWSLVYGAVVLGLLFGAIVIVSYRDRVRRR
24	IGB1.12	A	16	23	0.952569	1						ko:K02722	Involved in the binding and or turnover of quinones at the Q(B) site of Photosystem II	MTPSLANFLWSLVYGAVVLGLLFGAIVFVSQRDRVRRR
24	IGB1.12	A	16	23	0.952569	1						ko:K02722	Involved in the binding and or turnover of quinones at the Q(B) site of Photosystem II	MTPSLANFLWSLLYGAVVLGLLFGAIVFVSQRDRVRRR
24	18WCA1.11	A'-like	16	23	0.952569	1						ko:K02722	Involved in the binding and or turnover of quinones at the Q(B) site of Photosystem II	MTPSLASFLWSLVYGAVVLGLLFGAIVIVSYRDRVRRR
24	18WCA2.12A	A'-like	16	23	0.952569	1						ko:K02722	Involved in the binding and or turnover of quinones at the Q(B) site of Photosystem II	MTPSLASFLWSLVYGAVVLGLLFGAIVIVSYRDRVRRR
24	RCA3.9A	A	16	23	0.952569	1						ko:K02722	Involved in the binding and or turnover of quinones at the Q(B) site of Photosystem II	MTPSLANFLWSLVYGAVVLGLLFGAIVFVSQRDRVRRR
24	RCA3.9A	A	16	23	0.952569	1						ko:K02722	Involved in the binding and or turnover of quinones at the Q(B) site of Photosystem II	MTPSLANFLWSLLYGAVVLGLLFGAIVFVSQRDRVRRR
24	RCA4.11B	A	16	23	0.952569	1						ko:K02722	Involved in the binding and or turnover of quinones at the Q(B) site of Photosystem II	MTPSLANFLWSLVYGAVVLGLLFGAIVFVSQRDRVRRR
24	RCA4.11B	A	16	23	0.952569	1						ko:K02722	Involved in the binding and or turnover of quinones at the Q(B) site of Photosystem II	MTPSLANFLWSLVYGAVVLGLLFGAIVFVSQRDRVRRR
24	RCA5.7	A	16	23	0.952569	1						ko:K02722	Involved in the binding and or turnover of quinones at the Q(B) site of Photosystem II	MTPSLANFLWSLVYGAVVLGLLFGAIVFVSQRDRVRRR
24	RCA5.7	A	16	23	0.952569	1						ko:K02722	Involved in the binding and or turnover of quinones at the Q(B) site of Photosystem II	MTPSLANFLWSLLYGAVVLGLLFGAIVFVSQRDRVRRR
24	SM1.7B	B'	16	23	0.952569	1						ko:K02722	Involved in the binding and or turnover of quinones at the Q(B) site of Photosystem II	MTPSLANFLWSLVYGAVVLGLLFGAIVFVSQRDRVRRR
24	SM1.7B	B'	16	23	0.952569	1						ko:K02722	Involved in the binding and or turnover of quinones at the Q(B) site of Photosystem II	MTPSLANFLWSLVAGAVVLGALFGAIIFVSQRDKVRRR
24	SM2.9A	A	16	23	0.952569	1						ko:K02722	Involved in the binding and or turnover of quinones at the Q(B) site of Photosystem II	MTPSLANFLWSLLYGAVVLGLLFGAIVFVSQRDRVRRR
24	BG1.9A	A'-like	16	23	0.952569	1						ko:K02722	Involved in the binding and or turnover of quinones at the Q(B) site of Photosystem II	MTPSLASFLWSLVYGAVVLGLLFGAIVIVSYRDRVRRR
24	WCA1.12	A'-like	16	23	0.952569	1						ko:K02722	Involved in the binding and or turnover of quinones at the Q(B) site of Photosystem II	MTPSLASFLWSLVYGAVVLGLLFGAIVIVSYRDRVRRR
24	WCA2.4	A'-like	16	23	0.952569	1						ko:K02722	Involved in the binding and or turnover of quinones at the Q(B) site of Photosystem II	MTPSLASFLWSLVYGAVVLGLLFGAIVIVSYRDRVRRR
24	GCA1.24	B'	16	23	0.952569	1						ko:K02722	Involved in the binding and or turnover of quinones at the Q(B) site of Photosystem II	MTPSLANFLWSLVYGAVVLGLLFGAIVFVSQRDRVRRR
24	GCA1.24	B'	16	23	0.952569	1						ko:K02722	Involved in the binding and or turnover of quinones at the Q(B) site of Photosystem II	MTPSLANFLWSLVAGAVVLGALFGAIIFVSQRDKVRRR
24	GCA3.42A	A	16	23	0.952569	1						ko:K02722	Involved in the binding and or turnover of quinones at the Q(B) site of Photosystem II	MTPSLANFLWSLVYGAVVLGLLFGAIVFVSQRDRVRRR
24	OS-B'	B'	16	23	0.952569	1						ko:K02722	Involved in the binding and or turnover of quinones at the Q(B) site of Photosystem II	MTPSLANFLWSLVAGAVVLGALFGAIIFVSQRDKVRRR
24	OS-A	A	16	23	0.952569	1						ko:K02722	Involved in the binding and or turnover of quinones at the Q(B) site of Photosystem II	MTPSLANFLWSLVYGAVVLGLLFGAIVFVSQRDRVRRR
24	OS-A	A	16	23	0.952569	1						ko:K02722	Involved in the binding and or turnover of quinones at the Q(B) site of Photosystem II	MTPSLANFLWSLLYGAVVLGLLFGAIVFVSQRDRVRRR
25	SM4.3A	A'-like	16	23	0.909142	0.693309				COG0589	Sigl transduction mechanisms		usp :: Universal stress protein	MFDKLLFPIDNSRETSHALPLVADIAQRYKSQVYLLSVLDSTDLSPEQAEQARQSIHNLLKQAEAGLQQIGIQNVKSEYREGKVPFVICDVADELEISLIVMGSRGISLAEGRKNESVSHRVIDLSPCPVLVVP
25	IGB1.12	A	16	23	0.909142	0.693309							usp :: Universal stress protein	MGGVEPGLSGGSATRFDKLLFPIDNSRETSHALPLVADLAQRCKSRVYLLSVLDNMELDAERAEQARQNIQNLPKQTELGLQ
25	IGB1.12	A	16	23	0.909142	0.693309				COG0589	Sigl transduction mechanisms		usp :: Universal stress protein	MFDKLLFPIDNSRETSHALPLVADIAQRYKSQVYLLSVLDSTDLSPEQAEQARQSIHNLLKQAEAGLQQIGIQNVKSEYREGKVPFVICDVADELEISLIVMGSRGISLAEGRKNESVSHRVIDLSPCPVLVVP
25	18WCA1.11	A'-like	16	23	0.909142	0.693309				COG0589	Sigl transduction mechanisms		usp :: Universal stress protein	ATMFERLLFPIDNSRETSHALPLVADIAQRYKSQVYLLSVLDSTELDPEQVEQARQTIHNLLKHAEAGLQQIGIQNVKSEYREGKVPFVICDVADELEISLIVMGSRGISLAEGRKNESVSHRVIDLSPCPVLVVP
25	18WCA2.12A	A'-like	16	23	0.909142	0.693309				COG0589	Sigl transduction mechanisms		usp :: Universal stress protein	LLFPIDNSRETSHALPLVADIAQRYKSQVYLLSVLDSTELDPEQVEQARQTIHNLLKHAEAGLQQIGIQNVKSEYREGKVPFVICDVADELEISLIVMGSRGISLAEGRKNESVSHRVIDLSPCPVLVVP
25	RCA3.9A	A	16	23	0.909142	0.693309							usp :: Universal stress protein	MGGVEPGLSGGSATRFDKLLFPIDNSRETSHALPLVADLAQRCKSRVYLLSVLDNMELDAERAEQARQNIQNLPKQTELGLQ
25	RCA3.9A	A	16	23	0.909142	0.693309				COG0589	Sigl transduction mechanisms		usp :: Universal stress protein	MFDKLLFPIDNSRETSHALPLVADIAQRYKSQVYLLSVLDSTDLSPEQAEQARQSIHNLLKQAEAGLQQIGIQNVKSEYREGKVPFVICDVADELEISLIVMGSRGLSLAEGRKNESVSHRVIDLSPCPVLVVP
25	RCA4.11B	A	16	23	0.909142	0.693309							usp :: Universal stress protein	MGGVEPGLSGGSATRFDKLLFPIDNSRETSHALPLVADLAQRCKSRVYLLSVLDNMELDAERAEQARQNIQNLPKQTELGLQ
25	RCA4.11B	A	16	23	0.909142	0.693309				COG0589	Sigl transduction mechanisms		usp :: Universal stress protein	MFDKLLFPIDNSRETSHALPLVADIAQRYKSQVYLLSVLDSTDLSPEQAEQARQSIHNLLKQAEAGLQQIGIQNVKSEYREGKVPFVICDVADELEISLIVMGSRGISLAEGRKNESVSHRVIDLSPCPVLVVP
25	RCA5.7	A	16	23	0.909142	0.693309							usp :: Universal stress protein	MGGVEPGLSGGSATRFDKLLFPIDNSRETSHALPLVADLAQRCKSRVYLLSVLDNMELDAERAEQARQNIQNLPKQTELGLQ
25	RCA5.7	A	16	23	0.909142	0.693309				COG0589	Sigl transduction mechanisms		usp :: Universal stress protein	MFDKLLFPIDNSRETSHALPLVADIAQRYKSQVYLLSVLDSTDLSPEQAEQARQ
25	SM1.7B	B'	16	23	0.909142	0.693309							usp :: Universal stress protein	MGGVEPGLSGGSATRFDKLLFPIDNSRETSHALPLVADLAQRCKSRVYLLSVLDNMELDAERAEQARQNIQNLPKQTELGLQ
25	SM2.9A	A	16	23	0.909142	0.693309				COG0589	Sigl transduction mechanisms		usp :: Universal stress protein	MFDKLLFPIDNSRETSHALPLVADIAQRYKSQVYLLSVLDSTDLSPEQAEQARQSIHNLLKQAEAGLQQIGIQNVKSEYREGKVPFVICDVADELEISLIVMGSRGISLAEGRKNESVSHRVIDLSPCPVLVVP
25	BG1.9A	A'-like	16	23	0.909142	0.693309				COG0589	Sigl transduction mechanisms		usp :: Universal stress protein	MFERLLFPIDNSRETSHALPLVADIAQRYKSQVYLLSVLDSTDLSPEQAEQARQSIHNLLKQAEAGLQQIGIQNVKSEYREGKVPFVICDVADELEISLIVMGSRGISLAEGRKNESVSHRVIDLSPCPVLVVP
25	WCA1.12	A'-like	16	23	0.909142	0.693309				COG0589	Sigl transduction mechanisms		usp :: Universal stress protein	LLFPIDNSRETSHALPLVADIAQRYKSQVYLLSVLDSTELDPEQVEQARQTIHNLLKHAEAGLQQIGIQNVKSEYREGKVPFVICDVADELEISLIVMGSRGISLAEGRKNESVSHRVIDLSPCPVLVVP
25	WCA1.12	A'-like	16	23	0.909142	0.693309								MFDKLLFPIDNSRETSHALPLV
25	WCA2.4	A'-like	16	23	0.909142	0.693309				COG0589	Sigl transduction mechanisms		usp :: Universal stress protein	SATMFERLLFPIDNSRETSHALPLVADIAQRYKSQVYLLSVLDSTELDPEQVEQARQTIHNLLKHAEAGLQQIGIQNVKSEYREGKVPFVICDVADELEISLIVMGSRGISLAEGRKNESVSHRVIDLSPCPVLVVP
25	GCA1.24	B'	16	23	0.909142	0.693309							usp :: Universal stress protein	MGGVEPGLSGGSATRFDKLLFPIDNSRETSHALPLVADLAQRCKSRVYLLLVLDNMELDAERAEQARQNIQNLPKQTELGLQ
25	GCA1.24	B'	16	23	0.909142	0.693309				COG0589	Sigl transduction mechanisms		usp :: Universal stress protein	MFDKLLFPIDNSRETSHALPLVADIAQRYKSQVYLLSVLDDTELDPERAEQARQNIHNLLKQTESGLHQIGLSNVKSEYREGKVPFVICDVADELEISLIVMGCRGLTLSGEGQNNSVSHRVIDLSPCPVLVVP
25	GCA3.42A	A	16	23	0.909142	0.693309							usp :: Universal stress protein	MGGVEPGLSGGSATRFDKLLFPIDNSRETSHALPLVADLAQRCKSRVYLLSVLDNMELDAERAEQARQNIQNLPKQTELGLQ
25	OS-B'	B'	16	23	0.909142	0.693309				COG0589	Sigl transduction mechanisms		usp :: Universal stress protein	MGLTAESSAMFDKLLFPIDNSRETSHALPLVADIAQRYKSQVYLLSVLDDTELDPERAEQARQNIHNLLKQTESGLHQIGLSNVKSEYREGKVPFVICDVADELEISLIVMGCRGLTLSGEGQNNSVSHRVIDLSPCPVLVVP
25	OS-A	A	16	23	0.909142	0.693309							usp :: Universal stress protein	MGGVEPGLSGGSATRFDKLLFPIDNSRETSHALPLVADLAQRCKSRVYLLSVLDNMELDAERAEQARQNIQNLPKQTELGLQ
25	OS-A	A	16	23	0.909142	0.693309				COG0589	Sigl transduction mechanisms		usp :: Universal stress protein	MFERLLFPIDNSRETSHALPLVADIAQRYKSQVYLLSVLDSTDLSPEQAEQARQSIHNLLKQAEAGLQQIGIQNVKSEYREGKVPFVICDVADELEISLIVMGSRGISLAEGRKNESVSHRVIDLSPCPVLVVP
26	SM4.3A	A'-like	16	23	0.848594	0.994273				COG0783	Inorganic ion transport and metabolism|Defense mechanisms	ko:K04047	dpsA :: Belongs to the Dps family	MSETSTLRQAFNTVRNVLLGPEVTQPICEGMLLASFQGLYLQYQKHHFVVEGTEFYPLHQLFKDHCEQVRGHVHDLGERLAGLGGVPVATFSSLAKLCCFTPEPDGAFEARQMLKNDLAAEQAIIDLLRRQAAQAESLGDRATRYLYEQILLKTEDRAFHLNHFLANDSLVFGLMDARA
26	IGB1.12	A	16	23	0.848594	0.994273				COG0783	Inorganic ion transport and metabolism|Defense mechanisms	ko:K04047	dpsA :: Belongs to the Dps family	MSETATLRQAFNSVRNNPVSLGLEVTQPICEGMLLASFQGLYLQYQKHHFVVEGTEFYPLHQLFKDHYEQVREHVHDLGERLEGLGGVPVATFATLARLCCFTPEPDGAFEARQMLKNDLAAEQAIIDLLRRQAAQAESLGDRATRYLYEQILLKTEDRAFHLSHFLANDSLVFGLMDGRA
26	18WCA1.11	A'-like	16	23	0.848594	0.994273				COG0783	Inorganic ion transport and metabolism|Defense mechanisms	ko:K04047	dpsA :: Belongs to the Dps family	MSETSTLRQAFNTVRNVLLGPEVTQPICEGMLLASFQGLYLQYQKHHFVVEGTEFYPLHQLFKDHYEQVREHVHDLGERLAGLGGVPVATFSSLAKLCCFTPEPDGAFEARQMLKNDLAAEQAIIDLLRRQAAQAESLGDRATRYLYEQILLKTEDRAFHLNHFLANDSLVFGLMDARA
26	18WCA2.12A	A'-like	16	23	0.848594	0.994273				COG0783	Inorganic ion transport and metabolism|Defense mechanisms	ko:K04047	dpsA :: Belongs to the Dps family	MSETSTLRQAFNTVRNVLLGPEVTQPICEGMLLASFQGLYLQYQKHHFVVEGTEFYPLHQLFKDHYEQVREHVHDLGERLAGLGGVPVATFSSLAKLCCFTPEPDGAFEARQMLKNDLAAEQAIIDLLRRQAAQAESLGDRATRYLYEQILLKTEDRAFHLNHFLANDSLVFGLMDARA
26	RCA3.9A	A	16	23	0.848594	0.994273				COG0783	Inorganic ion transport and metabolism|Defense mechanisms	ko:K04047	dpsA :: Belongs to the Dps family	MSETATLRQAFNSVRNNPVSLGLEVTQPICEGMLLASFQGLYLQYQKHHFVVEGTEFYPLHQLFKDHYEQVREHVHDLGERLEGLGGVPVATFATLARLCCFTPEPDGAFEARQMLKNDLAAEQAIIDLLRRQAAQAESLGDRATRYLYEQILLKTEDRAFHLSHFLANDSLVFGLMDGRA
26	RCA3.9A	A	16	23	0.848594	0.994273				COG0783	Inorganic ion transport and metabolism|Defense mechanisms	ko:K04047	dpsA :: Nutrient-stress induced D binding protein	MSTPSPSTRSFQQVRDNPVHLGREITVPICEGLNLVWASLQGLYLQYLKHHLVVEGAEFYSIHQFFNESLQEVQNHAHEVGERLNGLGGIPASSFAKLAELCCFSPEGDDALAVRPMLEADLRAEQSLIDLLRRQAALAESVGDRATRHLYEQILLRTEERAFHLAHFLAADSLVLGLSPS
26	RCA5.7	A	16	23	0.848594	0.994273				COG0783	Inorganic ion transport and metabolism|Defense mechanisms	ko:K04047	dpsA :: Belongs to the Dps family	MSETATLRQAFNSVRNNPVSLGLEVTQPICEGMLLASFQGLYLQYQKHHFVVEGTEFYPLHQLFKDHYEQVREHVHDLGERLEGLGGVPVATFATLARLCCFTPEPDGAFEARQMLKNDLAAEQAIIDLLRRQAAQAESLGDRATRYLYEQILLKTEDRAFHLSHFLANDSLVFGLMDGRA
26	RCA5.7	A	16	23	0.848594	0.994273				COG0783	Inorganic ion transport and metabolism|Defense mechanisms	ko:K04047	dpsA :: Nutrient-stress induced D binding protein	MSTPSPSTRSFQQVRDNPVHLGREITVPICEGLNLVWASLQGLYLQYLKHHLVVEGAEFYSIHQFFNESLQEVQNHAHEVGERLNGLGGIPASSFAKLAELCCFSPEGDDALAVRPMLEADLRAEQSLIDLLRRQAALAESVGDRATRHLYEQILLRTEERAFHLAHFLAADSLVLGLSPS
26	SM1.7B	B'	16	23	0.848594	0.994273				COG0783	Inorganic ion transport and metabolism|Defense mechanisms	ko:K04047	dpsA :: Belongs to the Dps family	MSETSTLRQSFNSVRDNPVLLGTEVTQPVCEGMLLASFQGLYLQYQKHHFVVEGTEFYPLHQLFKDHYEQVREHVHDLGERLEGLGGVPVATFSGLAQLCCFTPEPDGAFGARQMLMNDLAAEQAIIDLLRRQAAQAESLGDRATRYLYEQILLKTEDRAFHLHHFLANDSLVFGLMNGRV
26	SM1.7B	B'	16	23	0.848594	0.994273				COG0783	Inorganic ion transport and metabolism|Defense mechanisms	ko:K04047	dpsA :: Nutrient-stress induced D binding protein	MSTPSPSTRSFQQVRDNPVHLGREITVPICEGLNLVWASLQGLYLQYLKHHLVVEGAEFYSIHQFFNESLQEVQNHAHEVGERLNGLGGIPASSFAKLAELCCFSPEGDDALAVRPMLEADLRAEQSLIDLLRRQAALAESVGDRATRHLYEQILLRTEERAFHLAHFLAADSLVLGLSPS
26	SM2.9A	A	16	23	0.848594	0.994273				COG0783	Inorganic ion transport and metabolism|Defense mechanisms	ko:K04047	dpsA :: Belongs to the Dps family	MSETATLRQAFNSVRNNPVSLGLEVTQPICEGMLLASFQGLYLQYQKHHFVVEGTEFYPLHQLFKDHYEQVREHVHDLGERLEGLGGVPVATFATLARLCCFTPEPDGAFEARQMLKNDLAAEQAIIDLLRRQAAQAESLGDRATRYLYEQILLKTEDRAFHLSHFLANDSLVFGLMDGRA
26	BG1.9A	A'-like	16	23	0.848594	0.994273				COG0783	Inorganic ion transport and metabolism|Defense mechanisms	ko:K04047	dpsA :: Belongs to the Dps family	MSETSTLRQAFNTVCNVLLGPEVTQPICEGMLLASFQGLYLQYQKHHFVVEGTEFYPLHQLFKDHCEQVREHVHDLGERLAGLGGVPVATFSSLAKLCCFTPEPDGAFEARQMLKNDLAAEQAIIDLLRRQAAQAESLGDRATRYLYEQILLKTEDRAFHLNHFLANDSLVFGLMDARA
26	WCA1.12	A'-like	16	23	0.848594	0.994273				COG0783	Inorganic ion transport and metabolism|Defense mechanisms	ko:K04047	dpsA :: Belongs to the Dps family	MSETSTLRQAFNTVRNVLLGPEVTQPICEGMLLASFQGLYLQYQKHHFVVEGTEFYPLHQLFKDHCEQVREHVHDLGERLAGLGGVPVATFSSLAKLCCFTPEPDGAFEARQMLKNDLAAEQAIIDLLRRQAAQAESLGDRATRYLYEQILLKTEDRAFHLNHFLANDSLVFGLMDARA
26	WCA2.4	A'-like	16	23	0.848594	0.994273				COG0783	Inorganic ion transport and metabolism|Defense mechanisms	ko:K04047	dpsA :: Belongs to the Dps family	MSETSTLRQAFNTVRNVLLGPEVTQPICEGMLLASFQGLYLQYQKHHFVVEGTEFYPLHQLFKDHCEQVREHVHDLGERLAGLGGVPVATFSSLAKLCCFTPEPDGAFEARQMLKNDLAAEQAIIDLLRRQAAQAESLGDRATRYLYEQILLKTEDRAFHLNHFLANDSLVFGLMDARA
26	GCA1.24	B'	16	23	0.848594	0.994273				COG0783	Inorganic ion transport and metabolism|Defense mechanisms	ko:K04047	dpsA :: Belongs to the Dps family	MSETSTLRQSFNSVRDNPVLLGTEITQPVCEGMLLASFQGLYLQYQKHHFVVEGTEFYPLHQLFKDHYEQVREHVHDLGERLEGLGGVPVATFSGLAQLCCFTPEPDGAFGARQMLMNDLAAEQAIIDLLRRQAAQAESLGDRATRYLYEQILLKTEDRAFHLHHFLANDSLVFGLMNGRV
26	GCA1.24	B'	16	23	0.848594	0.994273				COG0783	Inorganic ion transport and metabolism|Defense mechanisms	ko:K04047	dpsA :: Nutrient-stress induced D binding protein	MTTPSPSTRSFQQVRDNPVHLGREITVPICEGLNLAWASLQGLYLQYLKHHLVVEGAEFYSIHQFFNESLQEVQNHAHEVGERLNGLGGIPASSFAKLAELCCFSPEGDDALAVRPMLEADLRAEQSLIDLLRRQAALAESVGDRATRHLYEQILLRTEERAFHLAHFLAADSLVLGLSPS
26	GCA3.42A	A	16	23	0.848594	0.994273				COG0783	Inorganic ion transport and metabolism|Defense mechanisms	ko:K04047	dpsA :: Belongs to the Dps family	MSETATLRQAFNSVRNNPVSLGLEVTQPICEGMLLASFQGLYLQYQKHHFVVEGTEFYPLHQLFKDHYEQVREHVHDLGERLEGLGGVPVATFATLARLCCFTPEPDGAFEARQMLKNDLAAEQAIIDLLRRQAAQAESLGDRATRYLYEQILLKTEDRAFHLSHFLANDSLVFGLMDGRA
26	GCA3.42B	B'	16	23	0.848594	0.994273				COG0783	Inorganic ion transport and metabolism|Defense mechanisms	ko:K04047	dpsA :: Belongs to the Dps family	MSETSTLRQSFNSVRDNPVLLGTEVTQPVCEGMLLASFQGLYLQYQKHHFVVEGTEFYPLHQLFKDHYEQVREHVHDLGERLEGLGGVPVATFSGLAQLCCFTPEPDGAFGARQMLMNDLAAEQAIIDLLRRQAAQAESLGDRATRYLYEQILLKTEDRAFHLHHFLANDSLVFGLMNGRV
26	GCA3.42B	B'	16	23	0.848594	0.994273				COG0783	Inorganic ion transport and metabolism|Defense mechanisms	ko:K04047	dpsA :: Nutrient-stress induced D binding protein	MTTPSPSTRSFQQVRDNPVHLGREITVPICEGLNLAWASLQGLYLQYLKHHLVVEGAEFYSIHQFFNESLQEVQNHAHEVGERLNGLGGIPASSFAKLAELCCFSPEGDDALAVRPMLEADLRAEQSLIDLLRRQAALAESVGDRATRHLYEQILLRTEERAFHLAHFLAADSLVLGLSPS
26	OS-B'	B'	16	23	0.848594	0.994273				COG0783	Inorganic ion transport and metabolism|Defense mechanisms	ko:K04047	dpsA :: Belongs to the Dps family	MSETSTLRQSFNSVRDNPVLLGTEVTQPVCEGMLLASFQGLYLQYQKHHFVVEGTEFYPLHQLFKDHYEQAREHVHDLGERLEGLGGVPVASFATLAQLCCFTPEPDGAFGARQMLMNDLAAEQAIIDLLRRQAAQAESLGDRATRYLYEQILLKTEDRAFHLHHFLANDSLVFGLMNGRA
26	OS-B'	B'	16	23	0.848594	0.994273				COG0783	Inorganic ion transport and metabolism|Defense mechanisms	ko:K04047	dpsA :: Nutrient-stress induced D binding protein	MTTPSPSTRSFQQVRDNPVHLGREITVPICEGLNLAWASLQGLYLQYLKHHLVVEGAEFYSIHQFFNESLQEVQNHAHEVGERLNGLGGIPASSFAKLAELCCFSPEGDDALAVRPMLEADLRAEQSLIDLLRRQAALAESVGDRATRHLYEQILLRTEERAFHLAHFLAADSLVLGLSPS
26	OS-A	A	16	23	0.848594	0.994273				COG0783	Inorganic ion transport and metabolism|Defense mechanisms	ko:K04047	dpsA :: Belongs to the Dps family	MSETATLRQAFNSVRNNPVSLGLEVTQPICEGMLLASFQGLYLQYQKHHFVVEGTEFYPLHQLFKDHYEQVREHVHDLGERLEGLGGVPVATFATLARLCCFTPEPDGAFEARQMLKNDLAAEQAIIDLLRRQAAQAESLGDRATRYLYEQILLKTEDRAFHLSHFLANDSLVFGLMDGRA
26	OS-A	A	16	23	0.848594	0.994273				COG0783	Inorganic ion transport and metabolism|Defense mechanisms	ko:K04047	dpsA :: Nutrient-stress induced D binding protein	MSTPSPSTRSFQQVRDNPVHLGREITVPICEGLNLVWASLQGLYLQYLKHHLVVEGAEFYSIHQFFNESLQEVQNHAHEVGERLNGLGGIPASSFAKLAELCCFSPEGDDALAVRPMLEADLRAEQSLIDLLRRQAALAESVGDRATRHLYEQILLRTEERAFHLAHFLAADSLVLGLSPS
27	SM4.3A	A'-like	15	23	0.721348	0.636975	GO:0000154, GO:0000179, GO:0001510, GO:0003674, GO:0003824, GO:0005575, GO:0005622, GO:0005623, GO:0005737, GO:0006139, GO:0006364, GO:0006396, GO:0006725, GO:0006807, GO:0008150, GO:0008152, GO:0008168, GO:0008170, GO:0008173, GO:0008649, GO:0008757, GO:0009451, GO:0009987, GO:0010467, GO:0016070, GO:0016072, GO:0016433, GO:0016740, GO:0016741, GO:0022613, GO:0031167, GO:0032259, GO:0034470, GO:…			COG0030	Translation, ribosomal structure and biogenesis	ko:K02528	ksgA :: Specifically dimethylates two adjacent adenosines (A1518 and A1519) in the loop of a conserved hairpin near the 3'-end of 16S rR in the 30S particle. May play a critical role in biogenesis of 30S subunits	APTPAHDPRWFSQLVCQGFSARRKQLVLRGLVDRETVAAALAQLRLSPTARAEELDLGDWLALSNLLLEQMPRMAAVSGKGKPR
27	SM4.3A	A'-like	15	23	0.721348	0.636975	GO:0000154, GO:0000179, GO:0001510, GO:0003674, GO:0003824, GO:0005575, GO:0005622, GO:0005623, GO:0005737, GO:0006139, GO:0006364, GO:0006396, GO:0006725, GO:0006807, GO:0008150, GO:0008152, GO:0008168, GO:0008170, GO:0008173, GO:0008649, GO:0008757, GO:0009451, GO:0009987, GO:0010467, GO:0016070, GO:0016072, GO:0016433, GO:0016740, GO:0016741, GO:0022613, GO:0031167, GO:0032259, GO:0034470, GO:…			COG0030	Translation, ribosomal structure and biogenesis	ko:K02528	ksgA :: Specifically dimethylates two adjacent adenosines (A1518 and A1519) in the loop of a conserved hairpin near the 3'-end of 16S rR in the 30S particle. May play a critical role in biogenesis of 30S subunits	MPYPRKRFGQHWLKDPAVHAAIVEAAQLPPPQEGRDPPWVLEIGPGTGQLTRRLLAQGAQVVAVEIDRDLCQLLRKRFANESRFQLLEGDFLRLPLPPQPRLLVANIPYNLTGPILEKVLGSPAQPVRQFERIVLMVQKEL
27	IGB1.12	A	15	23	0.721348	0.636975	GO:0000154, GO:0000179, GO:0001510, GO:0003674, GO:0003824, GO:0005575, GO:0005622, GO:0005623, GO:0005737, GO:0006139, GO:0006364, GO:0006396, GO:0006725, GO:0006807, GO:0008150, GO:0008152, GO:0008168, GO:0008170, GO:0008173, GO:0008649, GO:0008757, GO:0009451, GO:0009987, GO:0010467, GO:0016070, GO:0016072, GO:0016433, GO:0016740, GO:0016741, GO:0022613, GO:0031167, GO:0032259, GO:0034470, GO:…					ko:K02528	ksgA :: Specifically dimethylates two adjacent adenosines (A1518 and A1519) in the loop of a conserved hairpin near the 3'-end of 16S rR in the 30S particle. May play a critical role in biogenesis of 30S subunits	MDRQTVAAALAQLRLSPTARAEELDLPDWLALSDLLLEQTPRMAAVSGEGKPR
27	IGB1.12	A	15	23	0.721348	0.636975	GO:0000154, GO:0000179, GO:0001510, GO:0003674, GO:0003824, GO:0005575, GO:0005622, GO:0005623, GO:0005737, GO:0006139, GO:0006364, GO:0006396, GO:0006725, GO:0006807, GO:0008150, GO:0008152, GO:0008168, GO:0008170, GO:0008173, GO:0008649, GO:0008757, GO:0009451, GO:0009987, GO:0010467, GO:0016070, GO:0016072, GO:0016433, GO:0016740, GO:0016741, GO:0022613, GO:0031167, GO:0032259, GO:0034470, GO:…			COG0030	Translation, ribosomal structure and biogenesis	ko:K02528	ksgA :: Specifically dimethylates two adjacent adenosines (A1518 and A1519) in the loop of a conserved hairpin near the 3'-end of 16S rR in the 30S particle. May play a critical role in biogenesis of 30S subunits	MPYPRKRFGQHWLKDPAVHEAIVRAAQLPPPQRDPAWVLEIGPGTGQLTQRLLAQGVHVVAVEIDRDLCRLLQKRFADQPRFHLVEGDFLRLPLPPQPRLLVANIPYNLTGPILEKVLGSPAQPVRQFERIVLMVQKELAERLQAGPGSKAYGALSVRVRYLAECELICRVPPSAFRPPPQVESAVVRLTPR
27	18WCA1.11	A'-like	15	23	0.721348	0.636975	GO:0000154, GO:0000179, GO:0001510, GO:0003674, GO:0003824, GO:0005575, GO:0005622, GO:0005623, GO:0005737, GO:0006139, GO:0006364, GO:0006396, GO:0006725, GO:0006807, GO:0008150, GO:0008152, GO:0008168, GO:0008170, GO:0008173, GO:0008649, GO:0008757, GO:0009451, GO:0009987, GO:0010467, GO:0016070, GO:0016072, GO:0016433, GO:0016740, GO:0016741, GO:0022613, GO:0031167, GO:0032259, GO:0034470, GO:…			COG0030	Translation, ribosomal structure and biogenesis	ko:K02528	ksgA :: Specifically dimethylates two adjacent adenosines (A1518 and A1519) in the loop of a conserved hairpin near the 3'-end of 16S rR in the 30S particle. May play a critical role in biogenesis of 30S subunits	MPYPRKRFGQHWLKDPAVHAAIVEAAQLPPPQEGRDPPWVLEIGPGTGQLTRRLLAQGAQVVAVEIDRDLCQLLRKRFANESRFQLLEGDFLRLPLPPQPRLLVANIPYNLTGPILEKVLGSPAQPVRQFERIVLMVQKELAERLQASPGSKAYGALSVRVRYLAECELICRVPPSAFQPPPQVESAVVRLTPRPAPTPAHDPRWFSQLVCQGFSARRKQLVLRGLVDRETVAAALAQLRLSPTARAEELDLGDWLALSNLLLEQMPRMAAVSGKGKPR
27	18WCA2.12A	A'-like	15	23	0.721348	0.636975	GO:0000154, GO:0000179, GO:0001510, GO:0003674, GO:0003824, GO:0005575, GO:0005622, GO:0005623, GO:0005737, GO:0006139, GO:0006364, GO:0006396, GO:0006725, GO:0006807, GO:0008150, GO:0008152, GO:0008168, GO:0008170, GO:0008173, GO:0008649, GO:0008757, GO:0009451, GO:0009987, GO:0010467, GO:0016070, GO:0016072, GO:0016433, GO:0016740, GO:0016741, GO:0022613, GO:0031167, GO:0032259, GO:0034470, GO:…			COG0030	Translation, ribosomal structure and biogenesis	ko:K02528	ksgA :: Specifically dimethylates two adjacent adenosines (A1518 and A1519) in the loop of a conserved hairpin near the 3'-end of 16S rR in the 30S particle. May play a critical role in biogenesis of 30S subunits	APTPAHDPRWFSQLVCQGFSARRKQLVLRGLVDRETVAAALAQLRLSPTARAEELDLGDWLALSNLLLEQMPRMAAVSGKGKPR
27	18WCA2.12A	A'-like	15	23	0.721348	0.636975	GO:0000154, GO:0000179, GO:0001510, GO:0003674, GO:0003824, GO:0005575, GO:0005622, GO:0005623, GO:0005737, GO:0006139, GO:0006364, GO:0006396, GO:0006725, GO:0006807, GO:0008150, GO:0008152, GO:0008168, GO:0008170, GO:0008173, GO:0008649, GO:0008757, GO:0009451, GO:0009987, GO:0010467, GO:0016070, GO:0016072, GO:0016433, GO:0016740, GO:0016741, GO:0022613, GO:0031167, GO:0032259, GO:0034470, GO:…			COG0030	Translation, ribosomal structure and biogenesis	ko:K02528	ksgA :: Specifically dimethylates two adjacent adenosines (A1518 and A1519) in the loop of a conserved hairpin near the 3'-end of 16S rR in the 30S particle. May play a critical role in biogenesis of 30S subunits	MPYPRKRFGQHWLKDPAVHAAIVEAAQLPPPQEGRDPPWVLEIGPGTGQLTRRLLAQGAQVVAVEIDRDLCQLLRKRFANESRFQLLEGDFLRLPLPPQPRLLVANIPYNLTGPILEKVLGSPAQPVRQFERIVLMVQKEL
27	RCA3.9A	A	15	23	0.721348	0.636975	GO:0000154, GO:0000179, GO:0001510, GO:0003674, GO:0003824, GO:0005575, GO:0005622, GO:0005623, GO:0005737, GO:0006139, GO:0006364, GO:0006396, GO:0006725, GO:0006807, GO:0008150, GO:0008152, GO:0008168, GO:0008170, GO:0008173, GO:0008649, GO:0008757, GO:0009451, GO:0009987, GO:0010467, GO:0016070, GO:0016072, GO:0016433, GO:0016740, GO:0016741, GO:0022613, GO:0031167, GO:0032259, GO:0034470, GO:…			COG0030	Translation, ribosomal structure and biogenesis	ko:K02528	ksgA :: Specifically dimethylates two adjacent adenosines (A1518 and A1519) in the loop of a conserved hairpin near the 3'-end of 16S rR in the 30S particle. May play a critical role in biogenesis of 30S subunits	TPARDPRWFSQLVCQGFSARRKQLVLGGLVDRQTVAAALAQLRLSPTARAEELDLPDWLALSDLLLEQTPRMAAVSGEGKPR
27	RCA3.9A	A	15	23	0.721348	0.636975	GO:0000154, GO:0000179, GO:0001510, GO:0003674, GO:0003824, GO:0005575, GO:0005622, GO:0005623, GO:0005737, GO:0006139, GO:0006364, GO:0006396, GO:0006725, GO:0006807, GO:0008150, GO:0008152, GO:0008168, GO:0008170, GO:0008173, GO:0008649, GO:0008757, GO:0009451, GO:0009987, GO:0010467, GO:0016070, GO:0016072, GO:0016433, GO:0016740, GO:0016741, GO:0022613, GO:0031167, GO:0032259, GO:0034470, GO:…			COG0030	Translation, ribosomal structure and biogenesis	ko:K02528	ksgA :: Specifically dimethylates two adjacent adenosines (A1518 and A1519) in the loop of a conserved hairpin near the 3'-end of 16S rR in the 30S particle. May play a critical role in biogenesis of 30S subunits	MPYPRKRFGQHWLKDPAVHEAIVRAAQLPPPQRDPAWVLEIGPGTGQLTQRLLAQGVHVVAVEIDRDLCRLLQKRFADQPRFHLVEGDFLRLPLPPQPRLLVANIPYNLTGPILEKVLGSPAQPVRQFERIVLMVQKELAERLQAGPGSKAYGALSVRVRYLAECELICRVPPSAFRPPPQVESAVVRLTPRPA
27	RCA4.11B	A	15	23	0.721348	0.636975	GO:0000154, GO:0000179, GO:0001510, GO:0003674, GO:0003824, GO:0005575, GO:0005622, GO:0005623, GO:0005737, GO:0006139, GO:0006364, GO:0006396, GO:0006725, GO:0006807, GO:0008150, GO:0008152, GO:0008168, GO:0008170, GO:0008173, GO:0008649, GO:0008757, GO:0009451, GO:0009987, GO:0010467, GO:0016070, GO:0016072, GO:0016433, GO:0016740, GO:0016741, GO:0022613, GO:0031167, GO:0032259, GO:0034470, GO:…			COG0030	Translation, ribosomal structure and biogenesis	ko:K02528	ksgA :: Specifically dimethylates two adjacent adenosines (A1518 and A1519) in the loop of a conserved hairpin near the 3'-end of 16S rR in the 30S particle. May play a critical role in biogenesis of 30S subunits	PRWFSQLVCQGFSARRKQLVLGGLVDRQTVAAALAQLRLSPTARAEELDLPDWLALSDLLLEQTPRMAAVSGEGKPR
27	RCA4.11B	A	15	23	0.721348	0.636975	GO:0000154, GO:0000179, GO:0001510, GO:0003674, GO:0003824, GO:0005575, GO:0005622, GO:0005623, GO:0005737, GO:0006139, GO:0006364, GO:0006396, GO:0006725, GO:0006807, GO:0008150, GO:0008152, GO:0008168, GO:0008170, GO:0008173, GO:0008649, GO:0008757, GO:0009451, GO:0009987, GO:0010467, GO:0016070, GO:0016072, GO:0016433, GO:0016740, GO:0016741, GO:0022613, GO:0031167, GO:0032259, GO:0034470, GO:…			COG0030	Translation, ribosomal structure and biogenesis	ko:K02528	ksgA :: Specifically dimethylates two adjacent adenosines (A1518 and A1519) in the loop of a conserved hairpin near the 3'-end of 16S rR in the 30S particle. May play a critical role in biogenesis of 30S subunits	MPYPRKRFGQHWLKDPAVHEAIVRAAQLPPPQRDPAWVLEIGPGTGQLTQRLLAQGVHVVAVEIDRDLCRLLQKRFADQPRFHLVEGDFLRLPLPPQPRLLVANIPYNLTGPILEKVLGSPAQPVRQFERIVLMVQKELAERLQAGPGSKAYGALSVRVRYLAECELICRVPPSAFRPPPQVLSLIHI
27	RCA5.7	A	15	23	0.721348	0.636975	GO:0000154, GO:0000179, GO:0001510, GO:0003674, GO:0003824, GO:0005575, GO:0005622, GO:0005623, GO:0005737, GO:0006139, GO:0006364, GO:0006396, GO:0006725, GO:0006807, GO:0008150, GO:0008152, GO:0008168, GO:0008170, GO:0008173, GO:0008649, GO:0008757, GO:0009451, GO:0009987, GO:0010467, GO:0016070, GO:0016072, GO:0016433, GO:0016740, GO:0016741, GO:0022613, GO:0031167, GO:0032259, GO:0034470, GO:…					ko:K02528	ksgA :: Specifically dimethylates two adjacent adenosines (A1518 and A1519) in the loop of a conserved hairpin near the 3'-end of 16S rR in the 30S particle. May play a critical role in biogenesis of 30S subunits	MDRQTVAAALAQLRLSPTARAEELDLPDWLALSDLLLEQTPRMAAVSGEGKPR
27	RCA5.7	A	15	23	0.721348	0.636975	GO:0000154, GO:0000179, GO:0001510, GO:0003674, GO:0003824, GO:0005575, GO:0005622, GO:0005623, GO:0005737, GO:0006139, GO:0006364, GO:0006396, GO:0006725, GO:0006807, GO:0008150, GO:0008152, GO:0008168, GO:0008170, GO:0008173, GO:0008649, GO:0008757, GO:0009451, GO:0009987, GO:0010467, GO:0016070, GO:0016072, GO:0016433, GO:0016740, GO:0016741, GO:0022613, GO:0031167, GO:0032259, GO:0034470, GO:…			COG0030	Translation, ribosomal structure and biogenesis	ko:K02528	ksgA :: Specifically dimethylates two adjacent adenosines (A1518 and A1519) in the loop of a conserved hairpin near the 3'-end of 16S rR in the 30S particle. May play a critical role in biogenesis of 30S subunits	MPYPRKRFGQHWLKDPAVHEAIVRAAQLPPPQRDPAWVLEIGPGTGQLTQRLLAQGVHVVAVEIDRDLCRLLQKRFADQPRFHLVEGDFLRLPLPPQPRLLVANIPYNLTGPILEKVLGSPAQPVRQFERIVLMVQKELAERLQAGPGSKAYGALSVRVRYLAECELICRVPPSAFRPPPQVESAVVRLTPRPAPT
27	SM2.9A	A	15	23	0.721348	0.636975	GO:0000154, GO:0000179, GO:0001510, GO:0003674, GO:0003824, GO:0005575, GO:0005622, GO:0005623, GO:0005737, GO:0006139, GO:0006364, GO:0006396, GO:0006725, GO:0006807, GO:0008150, GO:0008152, GO:0008168, GO:0008170, GO:0008173, GO:0008649, GO:0008757, GO:0009451, GO:0009987, GO:0010467, GO:0016070, GO:0016072, GO:0016433, GO:0016740, GO:0016741, GO:0022613, GO:0031167, GO:0032259, GO:0034470, GO:…			COG0030	Translation, ribosomal structure and biogenesis	ko:K02528	ksgA :: Specifically dimethylates two adjacent adenosines (A1518 and A1519) in the loop of a conserved hairpin near the 3'-end of 16S rR in the 30S particle. May play a critical role in biogenesis of 30S subunits	RDPRWFSQLVCQGFSARRKQLVLGGLVDRQTVAAALAQLRLSPTARAEELDLPDWLALSDLLLEQTPRMAAVSGEGKPR
27	BG1.9A	A'-like	15	23	0.721348	0.636975	GO:0000154, GO:0000179, GO:0001510, GO:0003674, GO:0003824, GO:0005575, GO:0005622, GO:0005623, GO:0005737, GO:0006139, GO:0006364, GO:0006396, GO:0006725, GO:0006807, GO:0008150, GO:0008152, GO:0008168, GO:0008170, GO:0008173, GO:0008649, GO:0008757, GO:0009451, GO:0009987, GO:0010467, GO:0016070, GO:0016072, GO:0016433, GO:0016740, GO:0016741, GO:0022613, GO:0031167, GO:0032259, GO:0034470, GO:…			COG0030	Translation, ribosomal structure and biogenesis	ko:K02528	ksgA :: Specifically dimethylates two adjacent adenosines (A1518 and A1519) in the loop of a conserved hairpin near the 3'-end of 16S rR in the 30S particle. May play a critical role in biogenesis of 30S subunits	MPYPRKRFGQHWLKDPAVHAAIVEAAQLPPPQEGRDPPWVLEIGPGTGQLTRRLLAQGAQVVAVEIDRDLCQLLRKRFANESRFQLLEGDFLRLPLPPQPRLLVANIPYNLTGPILEKVLGSPAQPVRQFERIVLMVQKELAERLQAGPGSKAYGALSVRVRYLAECELICRVPPSAFQPPPQVESAVVRLTPRPAPTPARDPRWFSQLVCQGFSARRKQLVLRGLVDRETVAAALAQLRLSPTARAEELDLGDWLALSNLLLEQMPRMAAVSGKGKPR
27	WCA1.12	A'-like	15	23	0.721348	0.636975	GO:0000154, GO:0000179, GO:0001510, GO:0003674, GO:0003824, GO:0005575, GO:0005622, GO:0005623, GO:0005737, GO:0006139, GO:0006364, GO:0006396, GO:0006725, GO:0006807, GO:0008150, GO:0008152, GO:0008168, GO:0008170, GO:0008173, GO:0008649, GO:0008757, GO:0009451, GO:0009987, GO:0010467, GO:0016070, GO:0016072, GO:0016433, GO:0016740, GO:0016741, GO:0022613, GO:0031167, GO:0032259, GO:0034470, GO:…			COG0030	Translation, ribosomal structure and biogenesis	ko:K02528	ksgA :: Specifically dimethylates two adjacent adenosines (A1518 and A1519) in the loop of a conserved hairpin near the 3'-end of 16S rR in the 30S particle. May play a critical role in biogenesis of 30S subunits	SVRVRYLAECELICRVPPSAFQPPPQVESAVVRLTPRPAPTPAHDPRWFSQLVCQGFSARRKQLVLRGLVDRETVAAALAQLRLSPTARAEELDLGDWLALSNLLLEQMPRMAAVSGKGKPR
27	WCA1.12	A'-like	15	23	0.721348	0.636975	GO:0000154, GO:0000179, GO:0001510, GO:0003674, GO:0003824, GO:0005575, GO:0005622, GO:0005623, GO:0005737, GO:0006139, GO:0006364, GO:0006396, GO:0006725, GO:0006807, GO:0008150, GO:0008152, GO:0008168, GO:0008170, GO:0008173, GO:0008649, GO:0008757, GO:0009451, GO:0009987, GO:0010467, GO:0016070, GO:0016072, GO:0016433, GO:0016740, GO:0016741, GO:0022613, GO:0031167, GO:0032259, GO:0034470, GO:…			COG0030	Translation, ribosomal structure and biogenesis	ko:K02528	ksgA :: Specifically dimethylates two adjacent adenosines (A1518 and A1519) in the loop of a conserved hairpin near the 3'-end of 16S rR in the 30S particle. May play a critical role in biogenesis of 30S subunits	MPYPRKRFGQHWLKDPAVHAAIVEAAQLPPPQEGRDPPWVLEIGPGTGQLTRRLLAQGAQVVAVEIDRDLCQLLRKRFANESRFQLLEGDFLRLPLPPQPRLLVANIPYNLTGPILEKVLGSPAQPVRQFERIVLMVQKELAERLQAGPGSKAYGALSVRVRYLAECELICRVP
27	WCA2.4	A'-like	15	23	0.721348	0.636975	GO:0000154, GO:0000179, GO:0001510, GO:0003674, GO:0003824, GO:0005575, GO:0005622, GO:0005623, GO:0005737, GO:0006139, GO:0006364, GO:0006396, GO:0006725, GO:0006807, GO:0008150, GO:0008152, GO:0008168, GO:0008170, GO:0008173, GO:0008649, GO:0008757, GO:0009451, GO:0009987, GO:0010467, GO:0016070, GO:0016072, GO:0016433, GO:0016740, GO:0016741, GO:0022613, GO:0031167, GO:0032259, GO:0034470, GO:…			COG0030	Translation, ribosomal structure and biogenesis	ko:K02528	ksgA :: Specifically dimethylates two adjacent adenosines (A1518 and A1519) in the loop of a conserved hairpin near the 3'-end of 16S rR in the 30S particle. May play a critical role in biogenesis of 30S subunits	MPYPRKRFGQHWLKDPAVHAAIVEAAQLPPPQEGRDPPWVLEIGPGTGQLTRRLLAQGAQVVAVEIDRDLCQLLRKRFANESRFQLLEGDFLRLPLPPQPRLLVANIPYNLTGPILEKVLGSPAQPVRQFERIVLMVQKELADRLQASPGSKAYGALSVRVRYLAECELICRVPPSAFQPPPQVESAVVRLTPRPAPTPAHDPRWFSQLVCQGFSARRKQLVLRGLVDRETVAAALAQLRLSPTARAEELDLGDWLALSNLLLEQMPRMAAVSGKGKPR
27	GCA1.24	B'	15	23	0.721348	0.636975	GO:0000154, GO:0000179, GO:0001510, GO:0003674, GO:0003824, GO:0005575, GO:0005622, GO:0005623, GO:0005737, GO:0006139, GO:0006364, GO:0006396, GO:0006725, GO:0006807, GO:0008150, GO:0008152, GO:0008168, GO:0008170, GO:0008173, GO:0008649, GO:0008757, GO:0009451, GO:0009987, GO:0010467, GO:0016070, GO:0016072, GO:0016433, GO:0016740, GO:0016741, GO:0022613, GO:0031167, GO:0032259, GO:0034470, GO:…			COG0030	Translation, ribosomal structure and biogenesis	ko:K02528	ksgA :: Specifically dimethylates two adjacent adenosines (A1518 and A1519) in the loop of a conserved hairpin near the 3'-end of 16S rR in the 30S particle. May play a critical role in biogenesis of 30S subunits	PPTPVRDPCWFNHLLRQGFSTRRKKLVLGSLVEREAVAAALAQLRLNPDARAEELALPHWLALSDLLLEKAPKRAVVLQEGQEPG
27	GCA1.24	B'	15	23	0.721348	0.636975	GO:0000154, GO:0000179, GO:0001510, GO:0003674, GO:0003824, GO:0005575, GO:0005622, GO:0005623, GO:0005737, GO:0006139, GO:0006364, GO:0006396, GO:0006725, GO:0006807, GO:0008150, GO:0008152, GO:0008168, GO:0008170, GO:0008173, GO:0008649, GO:0008757, GO:0009451, GO:0009987, GO:0010467, GO:0016070, GO:0016072, GO:0016433, GO:0016740, GO:0016741, GO:0022613, GO:0031167, GO:0032259, GO:0034470, GO:…			COG0030	Translation, ribosomal structure and biogenesis	ko:K02528	ksgA :: Specifically dimethylates two adjacent adenosines (A1518 and A1519) in the loop of a conserved hairpin near the 3'-end of 16S rR in the 30S particle. May play a critical role in biogenesis of 30S subunits	MPYPRKRFGQHWLKDPAVHEAIVRAAQLNDLEGDADPTWVLEIGPGTGQLTRRLLAQGAQVVAVEIDRDLCRLLRKRFADQPRFHLVEGDFLRLPLPPQPRLLVANIPYNLTGSILEKVLGSPAQPVRQFERIVLLVQKELAERLQAGPGSKAYGALSLRTQYLADCELICRVPPTAFKPAPKVESAVIRLT
27	GCA3.42A	A	15	23	0.721348	0.636975	GO:0000154, GO:0000179, GO:0001510, GO:0003674, GO:0003824, GO:0005575, GO:0005622, GO:0005623, GO:0005737, GO:0006139, GO:0006364, GO:0006396, GO:0006725, GO:0006807, GO:0008150, GO:0008152, GO:0008168, GO:0008170, GO:0008173, GO:0008649, GO:0008757, GO:0009451, GO:0009987, GO:0010467, GO:0016070, GO:0016072, GO:0016433, GO:0016740, GO:0016741, GO:0022613, GO:0031167, GO:0032259, GO:0034470, GO:…			COG0030	Translation, ribosomal structure and biogenesis	ko:K02528	ksgA :: Specifically dimethylates two adjacent adenosines (A1518 and A1519) in the loop of a conserved hairpin near the 3'-end of 16S rR in the 30S particle. May play a critical role in biogenesis of 30S subunits	MPYPRKRFGQHWLKDPAVHEAIVRAAQLPPPQRDPAWVLEIGPGTGQLTQRLLAQGVHVVAVEIDRDLCRLLQKRFADQPRFHLVEGDFLRLPLPPQPRLLVANIPYNLTGPILEKVLGSPAQPVRQFERIVLMVQKELAERLQAGPGSKAYGALSVRVRYLAECELICRVPPSAFQPPPQVESAVVRLTPRPAPTPARDPRWFSQLVCQGFSARRKQLVLGGLVDRQTVAAALAQLRLSPTARAEELDLPDWLALSDLLLEQTPRMAAVSGEGKPR
27	OS-B'	B'	15	23	0.721348	0.636975	GO:0000154, GO:0000179, GO:0001510, GO:0003674, GO:0003824, GO:0005575, GO:0005622, GO:0005623, GO:0005737, GO:0006139, GO:0006364, GO:0006396, GO:0006725, GO:0006807, GO:0008150, GO:0008152, GO:0008168, GO:0008170, GO:0008173, GO:0008649, GO:0008757, GO:0009451, GO:0009987, GO:0010467, GO:0016070, GO:0016072, GO:0016433, GO:0016740, GO:0016741, GO:0022613, GO:0031167, GO:0032259, GO:0034470, GO:…			COG0030	Translation, ribosomal structure and biogenesis	ko:K02528	ksgA :: Specifically dimethylates two adjacent adenosines (A1518 and A1519) in the loop of a conserved hairpin near the 3'-end of 16S rR in the 30S particle. May play a critical role in biogenesis of 30S subunits	MTHPAISPSTALGTARLPYPRKRFGQHWLKDPAVHEAILRAAQLNDLERGADPTWVLEIGPGTGQLTRRLLAQGVQVVAVEIDRDLCRLLRKRFADQPRFHLVEGDFLRLPLPPQPRLLVANIPYNLTGSILEKVLGSPAQPVRQFERIVLLVQKELAERLQAGPGSKAYGALSLRTQYLADCELICRVPPTAFKPAPKVESAVIRLTPRPAPTPVRDPCWFNHLLRQGFSTRRKKLVLGSLVEREVVAAALAQLRLNPDARAEELDLPHWLALSDLLLEKAPKRAVVPQEEQEPG
27	OS-A	A	15	23	0.721348	0.636975	GO:0000154, GO:0000179, GO:0001510, GO:0003674, GO:0003824, GO:0005575, GO:0005622, GO:0005623, GO:0005737, GO:0006139, GO:0006364, GO:0006396, GO:0006725, GO:0006807, GO:0008150, GO:0008152, GO:0008168, GO:0008170, GO:0008173, GO:0008649, GO:0008757, GO:0009451, GO:0009987, GO:0010467, GO:0016070, GO:0016072, GO:0016433, GO:0016740, GO:0016741, GO:0022613, GO:0031167, GO:0032259, GO:0034470, GO:…			COG0030	Translation, ribosomal structure and biogenesis	ko:K02528	ksgA :: Specifically dimethylates two adjacent adenosines (A1518 and A1519) in the loop of a conserved hairpin near the 3'-end of 16S rR in the 30S particle. May play a critical role in biogenesis of 30S subunits	MPYPRKRFGQHWLKDPAVHEAIVRAAQLPPPQRDPAWVLEIGPGTGQLTQRLLAQGVHVVAVEIDRDLCRLLQKRFADQPRFHLVEGDFLRLPLPPQPRLLVANIPYNLTGPILEKVLGSPAQPVRQFERIVLMVQKELAERLQAGPGSKAYGALSVRVRYLAECELICRVPPSAFRPPPQVESAVVRLTPRPAPTPARDPRWFSQLVCQGFSARRKQLVLGGLVDRQTVAAALAQLRLSPTARAEELDLPDWLALSDLLLEQTPRMAAVSGEGKPR
28	SM4.3A	A'-like	15	22	0.85963	0.78562								MSGQGLGRWLDREVVSRSLAQRPRRWPAQGMAGLVLLLGSLLLGKSGATFAETPLSVGTSTTLPPRAEPTLPPPPQGVRQISEKTNPEETADMPLSLLAEQVLEAVCEAQIDAERALALMPDLSKSHIRAACPKRLIPKS
28	IGB1.12	A	15	22	0.85963	0.78562								MALAEAQLEVGTSTTLPPQAAPLVLPPPPVGVRQIREDTDPEQTADMPLSLLAEQVLEAVCEAQIDAQRALALMPDLSESHIRAACPKRLIPKS
28	IGB1.12	A	15	22	0.85963	0.78562								MSGEALGKRLASGSLGEGLGKRAPLSKGIGRLGGTLLLGSLLVAGRGVALAEAQLEVGTSTTLPPQAAPPVLPPPPVGVRQIREDTDPEQTADMPLSLLAEQVLEAVCEAQIDPQRALALMPDLSESHIRAACPKRLAPQSLRRRGDIGGGVQAGQSLAKL
28	18WCA1.11	A'-like	15	22	0.85963	0.78562								MSGQGLGRWLDREVVSRSLAQRPRRWPAQGMAGLVLLLGSLLLGRIGATFAETPLSVGTSTTLPPRAEPTLPPPPQGVRQISEKTNPEETADMPLSLLAEQVLEAVCEAQIDAERALALMPDLSRSHIRAACPKRLIPKS
28	18WCA2.12A	A'-like	15	22	0.85963	0.78562								MSGQGLGRWLDREVVSRSLAQRPRRWPAQGMAGLVLLLGSLLLGRIGATFAETPLSVGTSTTLPPRAEPTLPPPPQGVRQISEKTNPEETADMPLSLLAEQVLEAVCEAQIDAERALALMPDLSRSHIRAACPKRLIPKS
28	RCA3.9A	A	15	22	0.85963	0.78562								MALAEAQLEVGTSTTLPPQAAPLVLPPPPVGVRQIREDTDPEQTADMPLSLLAEQVLEAVCEAQIDAQRALALMPDLSESHIRAACPKRLIPKS
28	RCA3.9A	A	15	22	0.85963	0.78562								MSGEALGKRLASGSLGEGLGKRAPLSKGIGRLGGTLLLGSLLVAGRGVALAEAQLEVGTSTTLPPQAAPPVLPPPPVGVRQIREDTDPEQTADMPLSLLAEQVLEAVCEAQIDPQRALALMPDLSESHIRAACPKRLAPQSLRRRGDIGGGVQAGQSLAKL
28	RCA4.11B	A	15	22	0.85963	0.78562								MALAEAQLEVGTSTTLPPQAAPLVLPPPPVGVRQIREDTDPEQTADMPLSLLAEQVLEAVCEAQIDAQRALALMPDLSESHIRAACPKRLIPKS
28	RCA4.11B	A	15	22	0.85963	0.78562								MSGEALGKRLASGSLGEGLGKRAPLSKGIGRLGGTLLLGSLLVAGRGVALAEAQLEVGTSTTLPPQAAPPVLPPPPVGVRQIREDTDPEQTADMPLSLLAEQVLEAVCEAQIDPQRALALMPDLSESHIRAACPKRLAPQSLRRRGDIGGGVQAGQSLAKL
28	RCA5.7	A	15	22	0.85963	0.78562								MALAEAQLEVGTSTTLPPQAAPLVLPPPPVGVRQIREDTDPEQTADMPLSLLAEQVLEAVCEAQIDAQRALALMPDLSESHIRAACPKRLIPKS
28	RCA5.7	A	15	22	0.85963	0.78562								MSGEALGKRLASGSLGEGLGKRAPLSKGIGRLGGTLLLGSLLVAGRGVALAEAQLEVGTSTTLPPQAAPPVLPPPPVGVRQIREDTDPEQTADMPLSLLAEQVLEAVCEAQIDPQRALALMPDLSESHIRAACPKRLAPQSLRRRGDIGGGVQAGQSLAKL
28	SM1.7B	B'	15	22	0.85963	0.78562								MLGNRLNRAENISGLEQWQKYPTQFGRGGRRLGWPLLLGSLLIVGRGVALAEAQLEVGTSTTLSPQAAPPVLPPPPVGVRPISVDTDPEQTADMPLSLMAEQVLEAVCEAQIDAQRALALMPDLSESHIRAACPKRLIPKS
28	SM2.9A	A	15	22	0.85963	0.78562								MALAEAQLEVGTSTTLPPQAAPLVLPPPPVGVRQIREDTDPEQTADMPLSLLAEQVLEAVCEAQIDAQRALALMPDLSESHIRAACPKRLIPKS
28	SM2.9A	A	15	22	0.85963	0.78562								MSGEALGKRLASGSLGEGLGKRAPLSKGIGRLGGTLLLGSLLVAGRGVALAEAQLEVGTSTTLPPQAAPPVLPPPPVGVRQIREDTDPEQTADMPLSLLAEQVLEAVCEAQIDPQRALALMPDLSESHIRAACPKRLAPQSLRRRGDIGGGVQAGQSLAKL
28	WCA1.12	A'-like	15	22	0.85963	0.78562								MSGQGLGRWLDREVVSRSLAQRPRRWPAQGMAGLVLLLGSLLLGRIGATFAETPLSVGTSTTLPPRAEPTLPPPPQGVRQISEKTNPEETADMPLSLLAEQVLEAVCEAQIDAERALALMPDLSKSHIRAACPKRLIPKS
28	WCA2.4	A'-like	15	22	0.85963	0.78562								MSGQGLGRWLDREVVSRSLAQRPRRWPAQGMAGLVLLLGSLLLGRIGATFAETPLSVGTSTTLPPRAEPTLPPPPQGVRQISEKTNPEETADMPLSLLAEQVLEAVCEAQIDAERALALMPDLSKSHIRAACPKRLIPKS
28	GCA1.24	B'	15	22	0.85963	0.78562								MLGDRFKRAVNISSLERQQKAPTQFRKGGRGLGWLLLLGSLLMVGRGVALAEAQLEVGTSTTLSPQAAPPVLPPPPVGVRQISLDTDPEQTADMPLSLMAEQVLEAVCEAQIDAQRALALMPDLSESHIRAACPKRLIPKS
28	GCA3.42A	A	15	22	0.85963	0.78562								MALAEAQLEVGTSTTLPPQAAPLVLPPPPVGVRQIREDTDPEQTADMPLSLLAEQVLEAVCEAQIDAQRALALMPDLSESHIRAACPKRLIPKS
28	GCA3.42A	A	15	22	0.85963	0.78562								MSGEALGKRLASGSLGEGLGKRAPLSKGIGRLGGTLLLGSLLVAGRGVALAEAQLEVGTSTTLPPQAAPPVLPPPPVGVRQIREDTDPEQTADMPLSLLAEQVLEAVCEAQIDPQRALALMPDLSESHIRAACPKRLAPQSLRRRGDIGGGVQAGQSLAKL
28	OS-B'	B'	15	22	0.85963	0.78562								MLGDRFKRAVNISSLERQQKAPTQFRKGGRGLGWLLLLGSLLMVGRGVALAEAQLEVGTSTTLSPQAAPPVLPPPPVGVRQISLDTDPEQTADMPLSLMAEQVLEAVCEAQIDAQRALALMPDLSESHIRAACPKRLIPKS
28	OS-A	A	15	22	0.85963	0.78562								MALAEAQLEVGTSTTLPPQAAPLVLPPPPVGVRQIREDTDPEQTADMPLSLLAEQVLEAVCEAQIDAQRALALMPDLSESHIRAACPKRLIPKS
28	OS-A	A	15	22	0.85963	0.78562								MSGEALGKRLASGSLGEGLGKHAPLSKGIGRLGGTLLLGSLLVAGRGVALAEAQLEVGTSTTLPPQAAPPVLPPPPVGVRQIREDTDPEQTADMPLSLLAEQVLEAVCEAQIDPQRALALMPDLSESHIRAACPKRLAPQSLRRRGDIGGGVQAGQSLAKL
29	SM4.3A	A'-like	14	22	0.859303	0.783652	GO:0000096, GO:0000097, GO:0003674, GO:0003824, GO:0003871, GO:0005575, GO:0005576, GO:0005618, GO:0005622, GO:0005623, GO:0005737, GO:0005829, GO:0005886, GO:0006082, GO:0006520, GO:0006555, GO:0006790, GO:0006807, GO:0008150, GO:0008152, GO:0008168, GO:0008172, GO:0008652, GO:0008705, GO:0009058, GO:0009066, GO:0009067, GO:0009086, GO:0009987, GO:0016020, GO:0016053, GO:0016740, GO:0016741, GO:…	M00017		COG0620	Amino acid transport and metabolism	ko:K00549	metE :: Catalyzes the transfer of a methyl group from 5- methyltetrahydrofolate to homocysteine resulting in methionine formation	MTFPTATLGYPRIGKNRELKKALESFWSQKSDATSLHQSLQQVMLANWQTQKDAGIDHIGIGDTSLYDLVLDWIVFLGLIPKRFRHLSGLDQYFAMARGKENIPALEMTKWFDTNYHYLVPEIDEDTQPKADFSSFLEVVNQAQSLLGQRAVPIILSPVTLLCLSRLKGSLQEHLHRLLPLYAELLRQLAARGVTEVQFHEPILVTSRAEALREAITTTYTQLATAEVPIHLVTYFDDLGNTYPWVVELPVAGIGLDFTRGNNLELLQTYGFPRSKQLGVGLVDARNIWKIRPQRVLSILESIQKVTTNLRIQPSASLQFVPYDARRETHLPTPLRQVLSFAEQKLEEVVLLAQGGSAAQEQLAVIEAQWQEFAQFSPPNPTVRERVRQITPQSLERAL…
29	IGB1.12	A	14	22	0.859303	0.783652	GO:0000096, GO:0000097, GO:0003674, GO:0003824, GO:0003871, GO:0005575, GO:0005576, GO:0005618, GO:0005622, GO:0005623, GO:0005737, GO:0005829, GO:0005886, GO:0006082, GO:0006520, GO:0006555, GO:0006790, GO:0006807, GO:0008150, GO:0008152, GO:0008168, GO:0008172, GO:0008652, GO:0008705, GO:0009058, GO:0009066, GO:0009067, GO:0009086, GO:0009987, GO:0016020, GO:0016053, GO:0016740, GO:0016741, GO:…	M00017		COG0620	Amino acid transport and metabolism	ko:K00549	metE :: Catalyzes the transfer of a methyl group from 5- methyltetrahydrofolate to homocysteine resulting in methionine formation	MAIETQTLGYARMGKRRELKKALEAFWGGTLEAEALLATLQDLESQAWRTQRQANLDHIAVGDQTLYDHVLDWATWLGLIPSRFQSLSGLERYFAMARGQEGLPALEMTKWFDTNYHYLVPEIEADAIPQAHFDDFLATVRRAQGILGNRTSPVLLSPVTLLALSQRSGELRGDLEKLLPLYRELLQELQRLGIREVQVHEPILVTSEGKSLQEAVEQTYRWLASVGIPLHLVTYFDDLGETYPWAVELPVAGLSLDFTRGHNLELVRAHGFPADKILGAGVVDGRNVWQIQPKAVLATLQELQALAPNLRVQPSCSLQFVPHDAALETHLPEPLRNVLSFAEQKLAEVVLLARTLNGEDTAAQQQELEQQWQAFQDFNPPNSTVRQALANLTAQDFQR…
29	18WCA1.11	A'-like	14	22	0.859303	0.783652	GO:0000096, GO:0000097, GO:0003674, GO:0003824, GO:0003871, GO:0005575, GO:0005576, GO:0005618, GO:0005622, GO:0005623, GO:0005737, GO:0005829, GO:0005886, GO:0006082, GO:0006520, GO:0006555, GO:0006790, GO:0006807, GO:0008150, GO:0008152, GO:0008168, GO:0008172, GO:0008652, GO:0008705, GO:0009058, GO:0009066, GO:0009067, GO:0009086, GO:0009987, GO:0016020, GO:0016053, GO:0016740, GO:0016741, GO:…	M00017		COG0620	Amino acid transport and metabolism	ko:K00549	metE :: Catalyzes the transfer of a methyl group from 5- methyltetrahydrofolate to homocysteine resulting in methionine formation	MTSPTATLGYPRIGKNRELKKALESFWSQKSDATSLQQSLQQVMLANWQTQKDAGIDHIGIGDTSLYDLVLDWIVFLGLIPKRFRHLSGLDQYFAMARGKENIPALEMTKWFDTNYHYLVPEIDEDTQPKADFSSFLEVVNQAQSLLGQRAVPIILSPVTLLCLSRLKGSLQEHLHRLLPLYAELLRQLAARGVTEVQFHEPILVTSRAEALREAITTTYTQLATAEVPIHLVTYFDDLGNTYPWVVELPVAGIGLDFTRGNNLELLQTYGFPRSKQLGVGLVDARNVWKIRPQRVLSILESIQKVTTNLRIQPSASLQFVPYDARRETHLPTPLRQVLSFAEQKLEEVVLLAQGGSAAQEQLAVIEAQWQEFAQFSPPNPTVRERVRQITPQSLERAL…
29	18WCA1.11	A'-like	14	22	0.859303	0.783652	GO:0000096, GO:0000097, GO:0003674, GO:0003824, GO:0003871, GO:0005575, GO:0005576, GO:0005618, GO:0005622, GO:0005623, GO:0005737, GO:0005829, GO:0005886, GO:0006082, GO:0006520, GO:0006555, GO:0006790, GO:0006807, GO:0008150, GO:0008152, GO:0008168, GO:0008172, GO:0008652, GO:0008705, GO:0009058, GO:0009066, GO:0009067, GO:0009086, GO:0009987, GO:0016020, GO:0016053, GO:0016740, GO:0016741, GO:…	M00017		COG0620	Amino acid transport and metabolism	ko:K00549	metE :: Catalyzes the transfer of a methyl group from 5- methyltetrahydrofolate to homocysteine resulting in methionine formation	MDARNVWKVQPETVLASLRELQGVAPNLRVQPSASLQFVPHDAALEAQLPEPLRNVLSFAEQKLAEVALLARALNGEDTAAQQAEIQQQWQSFVQFSPPNPQVRQALANLKLQDFERLLPYEQRLSRQVQLPPLPTTTIGSFPQTPEVRQWRAKYKRGEVSQAEYEAAIDAEIAKCIRIQEEIGLDVLVHGEFERTDMVEYFAQKLEGFAFTEHGWVQSYGSRCVRPPILYGDVVRPQPMTVREFQVAQSHTQKPVKGMLTGPVTVLNWSFPRVDIPRREQALQIALALRAEVADLEAAGAVMVQVDEPALREGLPLKKERWPEYLSWAVDAFRLATGGAKPETQIHTHMCYSEFGDIIEHIERLDADVLSIENSRSNNKTLLQIAQAGYRHQVGNGVY…
29	18WCA1.11	A'-like	14	22	0.859303	0.783652	GO:0000096, GO:0000097, GO:0003674, GO:0003824, GO:0003871, GO:0005575, GO:0005576, GO:0005618, GO:0005622, GO:0005623, GO:0005737, GO:0005829, GO:0005886, GO:0006082, GO:0006520, GO:0006555, GO:0006790, GO:0006807, GO:0008150, GO:0008152, GO:0008168, GO:0008172, GO:0008652, GO:0008705, GO:0009058, GO:0009066, GO:0009067, GO:0009086, GO:0009987, GO:0016020, GO:0016053, GO:0016740, GO:0016741, GO:…	M00017		COG0620	Amino acid transport and metabolism	ko:K00549	metE :: Catalyzes the transfer of a methyl group from 5- methyltetrahydrofolate to homocysteine resulting in methionine formation	MTAQTMTLGYARMGKRRELKKALEGFWSGALGSEALLATFWDLETQAWQTQLQAGIDHIAVGDQTLYDHVLDWATWLGLIPSRFRGLSGLDRYFAMARGREGLPALEMTKWFDTNYHYLVPEIEPEADPSPNFGDFWERVRRAQGILGERTSPVVLSPVTLLCLSQRSGDLRADLEKLLPLYRDLLQELKQLGIPEVQIHDPILVTSQGSGLREAVEMSYRQLATAGIPVHLVTYFDDLGETYPWVVQLPVAGISLDFTRGHTLDLVRTYGFPADQILGAGVSESSKHPPPLHCSQDKAVIA
29	18WCA2.12A	A'-like	14	22	0.859303	0.783652	GO:0000096, GO:0000097, GO:0003674, GO:0003824, GO:0003871, GO:0005575, GO:0005576, GO:0005618, GO:0005622, GO:0005623, GO:0005737, GO:0005829, GO:0005886, GO:0006082, GO:0006520, GO:0006555, GO:0006790, GO:0006807, GO:0008150, GO:0008152, GO:0008168, GO:0008172, GO:0008652, GO:0008705, GO:0009058, GO:0009066, GO:0009067, GO:0009086, GO:0009987, GO:0016020, GO:0016053, GO:0016740, GO:0016741, GO:…	M00017		COG0620	Amino acid transport and metabolism	ko:K00549	metE :: Catalyzes the transfer of a methyl group from 5- methyltetrahydrofolate to homocysteine resulting in methionine formation	MTFPTATLGYPRIGKNRELKKALESFWSQKSDATSLQQSLQQVMLANWQTQKDAGIDHIGIGDTSLYDLVLDWIVFLGLIPKRFRHLSGLDQYFAMARGKENIPALEMTKWFDTNYHYLVPEIDEDTQPKADFSSFLEVVNQAQSLLGQRAVPIILSPVTLLCLSRLKGSLQEHLHRLLPLYAELLRQLAARGVTEVQFHEPILVTSRAEALREAITTTYTQLATAEVPIHLVTYFDDLGNTYPWVVELPVAGIGLDFTRGNNLELLQTYGFPRSKQLGVGLVDARNVWKIRPQRVLSILESIQKVTTNLRIQPSASLQFVPYDARRETHLPTPLRQVLSFAEQKLEEVVLLAQGGSAAQEQLAVIEAQWQEFAQFSPPNPTVRERVRQITPQSLERAL…
29	RCA3.9A	A	14	22	0.859303	0.783652	GO:0000096, GO:0000097, GO:0003674, GO:0003824, GO:0003871, GO:0005575, GO:0005576, GO:0005618, GO:0005622, GO:0005623, GO:0005737, GO:0005829, GO:0005886, GO:0006082, GO:0006520, GO:0006555, GO:0006790, GO:0006807, GO:0008150, GO:0008152, GO:0008168, GO:0008172, GO:0008652, GO:0008705, GO:0009058, GO:0009066, GO:0009067, GO:0009086, GO:0009987, GO:0016020, GO:0016053, GO:0016740, GO:0016741, GO:…	M00017		COG0620	Amino acid transport and metabolism	ko:K00549	metE :: Catalyzes the transfer of a methyl group from 5- methyltetrahydrofolate to homocysteine resulting in methionine formation	MAIETQTLGYARMGKRRELKKALEAFWGGTLEAEALLATLQDLESQAWRTQRQANLDHIAVGDQTLYDHVLDWATWLGLIPSRFQSLSGLERYFAMARGQEGLPALEMTKWFDTNYHYLVPEIEADAIPQAHFDDFLATVRRAQGILGNRTSPVLLSPVTLLALSQRSGELRGDLEKLLPLYRELLQELQRLGIREVQVHEPILVTSEGKSLQEAVEQTYRWLASVGIPLHLVTYFDDLGETYPWAVELPVAGLSLDFTRGHNLELVRAHGFPADKILGAGVVDGRNVWQIQPKAVLATLQELQALAPNLRVQPSCSLQFVPHDAALETHLPEPLRNVLSFAEQKLAEVVLLARTLNGEDTAAQQQELEQQWQAFQDFNPPNSTVRQALANLTAQDFQR…
29	RCA4.11B	A	14	22	0.859303	0.783652	GO:0000096, GO:0000097, GO:0003674, GO:0003824, GO:0003871, GO:0005575, GO:0005576, GO:0005618, GO:0005622, GO:0005623, GO:0005737, GO:0005829, GO:0005886, GO:0006082, GO:0006520, GO:0006555, GO:0006790, GO:0006807, GO:0008150, GO:0008152, GO:0008168, GO:0008172, GO:0008652, GO:0008705, GO:0009058, GO:0009066, GO:0009067, GO:0009086, GO:0009987, GO:0016020, GO:0016053, GO:0016740, GO:0016741, GO:…	M00017		COG0620	Amino acid transport and metabolism	ko:K00549	metE :: Catalyzes the transfer of a methyl group from 5- methyltetrahydrofolate to homocysteine resulting in methionine formation	MAIETQTLGYARMGKRRELKKALEAFWGGTLEAEALLATLQDLESQAWRTQRQANLDHIAVGDQTLYDHVLDWATWLGLIPSRFQSLSGLERYFAMARGQEGLPALEMTKWFDTNYHYLVPEIEADAIPQAHFDDFLATVRRAQGILGNRTSPVLLSPVTLLALSQRSGELRGDLEKLLPLYRELLQELQRLGIREVQVHEPILVTSEGKSLQEAVEQTYRWLASVGIPLHLVTYFDDLGETYPWAVELPVAGLSLDFTRGHNLELVRAHGFPADKILGAGVVDGRNVWQIQPKAVLATLQELQALAPNLRVQPSCSLQFVPHDAALETHLPEPLRNVLSFAEQKLAEVVLLARTLNGEDTAAQQQELEQQWQAFQDFNPPNSTVRQALANLTAQDFQR…
29	RCA4.11B	A	14	22	0.859303	0.783652	GO:0000096, GO:0000097, GO:0003674, GO:0003824, GO:0003871, GO:0005575, GO:0005576, GO:0005618, GO:0005622, GO:0005623, GO:0005737, GO:0005829, GO:0005886, GO:0006082, GO:0006520, GO:0006555, GO:0006790, GO:0006807, GO:0008150, GO:0008152, GO:0008168, GO:0008172, GO:0008652, GO:0008705, GO:0009058, GO:0009066, GO:0009067, GO:0009086, GO:0009987, GO:0016020, GO:0016053, GO:0016740, GO:0016741, GO:…	M00017		COG0620	Amino acid transport and metabolism	ko:K00549	metE :: Catalyzes the transfer of a methyl group from 5- methyltetrahydrofolate to homocysteine resulting in methionine formation	MTAQTMTLGYARMGKRRELKKALEGFWSGALGSEALLATFWDLETQAWQTQLQAGIDHIAVGDQTLYDHVLDWATWLGLIPSRFRGLSGLDRYFAMARGREGLPALEMTKWFDTNYHYLVPEIEPEADPSPNFGDFLERVRRAQGILGERTSPVVLSPVTLLCLSQRSGDLRADLEKLLPLYRDLLQELKQLGIPEVQIHDPILVTSQGSGLREAVEMSYRQLATAGIPVHLVTYFDDLGETYPWVVQLPVAGISLDFTRGHTLDLVRTYGFPADQILGAGVVDARNVWKVQPETVLASLRELQGVAPNLRVQPSASLQFVPHDAALEAQLPEPLRNVLSFAEQKLAEVALLARALNGEDTAAQQAEIQQQWQSFAQFSPPNPQVRQALANLKLQDFER…
29	RCA5.7	A	14	22	0.859303	0.783652	GO:0000096, GO:0000097, GO:0003674, GO:0003824, GO:0003871, GO:0005575, GO:0005576, GO:0005618, GO:0005622, GO:0005623, GO:0005737, GO:0005829, GO:0005886, GO:0006082, GO:0006520, GO:0006555, GO:0006790, GO:0006807, GO:0008150, GO:0008152, GO:0008168, GO:0008172, GO:0008652, GO:0008705, GO:0009058, GO:0009066, GO:0009067, GO:0009086, GO:0009987, GO:0016020, GO:0016053, GO:0016740, GO:0016741, GO:…	M00017		COG0620	Amino acid transport and metabolism	ko:K00549	metE :: Catalyzes the transfer of a methyl group from 5- methyltetrahydrofolate to homocysteine resulting in methionine formation	MAIETQTLGYARMGKRRELKKALEAFWGGTLEAEALLATLQDLESQAWRTQRQANLDHIAVGDQTLYDHVLDWATWLGLIPSRFQSLSGLERYFAMARGQEGLPALEMTKWFDTNYHYLVPEIEADAIPQAHFDDFLATVRRAQGILGNRTSPVLLSPVTLLALSQRSGELRGDLEKLLPLYRELLQELQRLGIREVQVHEPILVTSEGKSLQEAVEQTYRWLASVGIPLHLVTYFDDLGETYPWAVELPVAGLSLDFTRGHNLELVRAHGFPADKILGAGVVDGRNVWQIQPKAVLATLQELQALAPNLRVQPSCSLQFVPHDAALETHLPEPLRNVLSFAEQKLAEVVLLARTLNGEDTAAQQQELEQQWQAFQDFNPPNSTVRQALANLTAQDFQR…
29	SM2.9A	A	14	22	0.859303	0.783652	GO:0000096, GO:0000097, GO:0003674, GO:0003824, GO:0003871, GO:0005575, GO:0005576, GO:0005618, GO:0005622, GO:0005623, GO:0005737, GO:0005829, GO:0005886, GO:0006082, GO:0006520, GO:0006555, GO:0006790, GO:0006807, GO:0008150, GO:0008152, GO:0008168, GO:0008172, GO:0008652, GO:0008705, GO:0009058, GO:0009066, GO:0009067, GO:0009086, GO:0009987, GO:0016020, GO:0016053, GO:0016740, GO:0016741, GO:…	M00017		COG0620	Amino acid transport and metabolism	ko:K00549	metE :: Catalyzes the transfer of a methyl group from 5- methyltetrahydrofolate to homocysteine resulting in methionine formation	MAIETQTLGYARMGKRRELKKALEAFWGGTLEAEALLATLQDLESQAWRTQRQANLDHIAVGDQTLYDHVLDWATWLGLIPSRFQSLSGLERYFAMARGQEGLPALEMTKWFDTNYHYLVPEIEADAIPQAHFDDFLATVRRAQGILGNRTSPVLLSPVTLLALSQRSGELRGDLEKLLPLYRELLQELQRLGIREVQVHEPILVTSEGKSLQEAVEQTYRWLASVGIPLHLVTYFDDLGETYPWAVELPVAGLSLDFTRGHNLELVRAHGFPADKILGAGVVDGRNVWQIQPKAVLATLQELQALAPNLRVQPSCSLQFVPHDAALETHLPEPLRNVLSFAEQKLAEVVLLARTLNGEDTAAQQQELEQQWQAFQDFNPPNSTVRQALANLTAQDFQR…
29	BG1.9A	A'-like	14	22	0.859303	0.783652	GO:0000096, GO:0000097, GO:0003674, GO:0003824, GO:0003871, GO:0005575, GO:0005576, GO:0005618, GO:0005622, GO:0005623, GO:0005737, GO:0005829, GO:0005886, GO:0006082, GO:0006520, GO:0006555, GO:0006790, GO:0006807, GO:0008150, GO:0008152, GO:0008168, GO:0008172, GO:0008652, GO:0008705, GO:0009058, GO:0009066, GO:0009067, GO:0009086, GO:0009987, GO:0016020, GO:0016053, GO:0016740, GO:0016741, GO:…	M00017		COG0620	Amino acid transport and metabolism	ko:K00549	metE :: Catalyzes the transfer of a methyl group from 5- methyltetrahydrofolate to homocysteine resulting in methionine formation	MTFPTATLGYPRIGKNRELKKALESFWSQKSDATSLHQSLQQVMLANWQTQKDAGIDHIGIGDTSLYDLVLDWIVFLGLIPKRFRHLSGLDQYFAMARGKENIPALEMTKWFDTNYHYLVPEIDEDTQPKADFSSFLEVVNQAQSLLGQRAVPIILSPVTLLCLSRLKGSLQEHLHRLLPLYAELLRQLAARGVTEVQFHEPILVTSRAEALREAITTTYTQLATAEVPIHLVTYFDDLGNTYPWVVELPVAGIGLDFTRGNNLELLQTYGFPRSKQLGVGLVDARNIWKIRPQRVLSILESIQKVTTNLRIQPSASLQFVPYDARRETHLPTPLRQVLSFAEQKLEEVVLLAQGGSAAQEQLAVIEAQWQEFAQFSPPNPTVRERVRQITPQSLERAL…
29	WCA1.12	A'-like	14	22	0.859303	0.783652	GO:0000096, GO:0000097, GO:0003674, GO:0003824, GO:0003871, GO:0005575, GO:0005576, GO:0005618, GO:0005622, GO:0005623, GO:0005737, GO:0005829, GO:0005886, GO:0006082, GO:0006520, GO:0006555, GO:0006790, GO:0006807, GO:0008150, GO:0008152, GO:0008168, GO:0008172, GO:0008652, GO:0008705, GO:0009058, GO:0009066, GO:0009067, GO:0009086, GO:0009987, GO:0016020, GO:0016053, GO:0016740, GO:0016741, GO:…	M00017		COG0620	Amino acid transport and metabolism	ko:K00549	metE :: Catalyzes the transfer of a methyl group from 5- methyltetrahydrofolate to homocysteine resulting in methionine formation	MTSPTATLGYPRIGKNRELKKALESFWSQKSDATSLQQSLQQVMLANWQTQKDAGIDHIGIGDTSLYDLVLDWIVFLGLIPKRFRHLSGLDQYFAMARGKENIPALEMTKWFDTNYHYLVPEIDEDTQPKADFSSFLEVVNQAQSLLGQRAVPIILSPVTLLCLSRLKGSLQEHLHRLLPLYAELLRQLAARGVTEVQFHEPILVTSRAEALREAITTTYTQLATAEVPIHLVTYFDDLGNTYPWVVELPVAGIGLDFTRGNNLELLQTYGFPRSKQLGVGLVDARNVWKIRPQRVLSILESIQKVTTNLRIQPSASLQFVPYDARRETHLPTPLRQVLSFAEQKLEEVVLLAQGGSAAQEQLAVIEAQWQEFAQFSPPNPTVRERVRQITPQSLERAL…
29	WCA1.12	A'-like	14	22	0.859303	0.783652	GO:0000096, GO:0000097, GO:0003674, GO:0003824, GO:0003871, GO:0005575, GO:0005576, GO:0005618, GO:0005622, GO:0005623, GO:0005737, GO:0005829, GO:0005886, GO:0006082, GO:0006520, GO:0006555, GO:0006790, GO:0006807, GO:0008150, GO:0008152, GO:0008168, GO:0008172, GO:0008652, GO:0008705, GO:0009058, GO:0009066, GO:0009067, GO:0009086, GO:0009987, GO:0016020, GO:0016053, GO:0016740, GO:0016741, GO:…	M00017		COG0620	Amino acid transport and metabolism	ko:K00549	metE :: Catalyzes the transfer of a methyl group from 5- methyltetrahydrofolate to homocysteine resulting in methionine formation	MDARNVWKVQPETVLASLRELQGVAPNLRVQPSASLQFVPHDAALEAQLPEPLRNVLSFAEQKLAEVALLARALNGEDTAAQQAEIQQQWQSFVQFSPPNPQVRQALANLKLQDFERLLPYEQRLSRQVQLPPLPTTTIGSFPQTPEVRQWRAKYKRGEVSQAEYEAAIDAEIAKCIRIQEEIGLDVLVHGEFERTDMVEYFAQKLEGFAFTEHGWVQSYGSRCVRPPILYGDVVRPQPMTVREFQVAQSHTQKPVKGMLTGPVTVLNWSFPRVDIPRREQALQIALALRAEVADLEAAGAVMVQVDEPALREGLPLKKERWPEYLSWAVDAFRLATGGAKPETQIHTHMCYSEFGDIIEHIERLDADVLSIENSRSNNKTLLQIAQAGYRHQVGNGVY…
29	WCA1.12	A'-like	14	22	0.859303	0.783652	GO:0000096, GO:0000097, GO:0003674, GO:0003824, GO:0003871, GO:0005575, GO:0005576, GO:0005618, GO:0005622, GO:0005623, GO:0005737, GO:0005829, GO:0005886, GO:0006082, GO:0006520, GO:0006555, GO:0006790, GO:0006807, GO:0008150, GO:0008152, GO:0008168, GO:0008172, GO:0008652, GO:0008705, GO:0009058, GO:0009066, GO:0009067, GO:0009086, GO:0009987, GO:0016020, GO:0016053, GO:0016740, GO:0016741, GO:…	M00017		COG0620	Amino acid transport and metabolism	ko:K00549	metE :: Catalyzes the transfer of a methyl group from 5- methyltetrahydrofolate to homocysteine resulting in methionine formation	MTAQTMTLGYARMGKRRELKKALEGFWSGALGSEALLATFWDLETQAWQTQLQAGIDHIAVGDQTLYDHVLDWATWLGLIPSRFRGLSGLDRYFAMARGREGLPALEMTKWFDTNYHYLVPEIEPEADPSPNFGDFWERVRRAQGILGERTSPVVLSPVTLLCLSQRSGDLRADLEKLLPLYRDLLQELKQLGIPEVQIHDPILVTSQGSGLREAVEMSYRQLATAGIPVHLVTYFDDLGETYPWVVQLPVAGISLDFTRGHTLDLVRTYGFPADQILGAGVSESSKHPPPLHCSQDKAVIA
29	WCA2.4	A'-like	14	22	0.859303	0.783652	GO:0000096, GO:0000097, GO:0003674, GO:0003824, GO:0003871, GO:0005575, GO:0005576, GO:0005618, GO:0005622, GO:0005623, GO:0005737, GO:0005829, GO:0005886, GO:0006082, GO:0006520, GO:0006555, GO:0006790, GO:0006807, GO:0008150, GO:0008152, GO:0008168, GO:0008172, GO:0008652, GO:0008705, GO:0009058, GO:0009066, GO:0009067, GO:0009086, GO:0009987, GO:0016020, GO:0016053, GO:0016740, GO:0016741, GO:…	M00017		COG0620	Amino acid transport and metabolism	ko:K00549	metE :: Catalyzes the transfer of a methyl group from 5- methyltetrahydrofolate to homocysteine resulting in methionine formation	MDARNVWKVQPETVLASLRELQGVAPNLRVQPSASLQFVPHDAALEAQLPEPLRNVLSFAEQKLAEVALLARALNGEDTAAQQAEIQQQWQSFVQFSPPNPQVRQALANLKLQDFERLLPYEQRLSRQVQLPPLPTTTIGSFPQTPEVRQWRAKYKRGEVSQAEYEAAIDAEIAKCIRIQEEIGLDVLVHGEFERTDMVEYFAQKLEGFAFTEHGWVQSYGSRCVRPPILYGDVVRPQPMTVREFQVAQSHTQKPVKGMLTGPVTVLNWSFPRVDIPRREQALQIALALRAEVADLEAAGAVMVQVDEPALREGLPLKKERWPEYLSWAVDAFRLATGGAKPETQIHTHMCYSEFGDIIEHIERLDADVLSIENSRSNNKTLLQIAQAGYRHQVGNGVY…
29	WCA2.4	A'-like	14	22	0.859303	0.783652	GO:0000096, GO:0000097, GO:0003674, GO:0003824, GO:0003871, GO:0005575, GO:0005576, GO:0005618, GO:0005622, GO:0005623, GO:0005737, GO:0005829, GO:0005886, GO:0006082, GO:0006520, GO:0006555, GO:0006790, GO:0006807, GO:0008150, GO:0008152, GO:0008168, GO:0008172, GO:0008652, GO:0008705, GO:0009058, GO:0009066, GO:0009067, GO:0009086, GO:0009987, GO:0016020, GO:0016053, GO:0016740, GO:0016741, GO:…	M00017		COG0620	Amino acid transport and metabolism	ko:K00549	metE :: Catalyzes the transfer of a methyl group from 5- methyltetrahydrofolate to homocysteine resulting in methionine formation	TTNLRIQPSASLQFVPYDARRETHLPTPLRQVLSFAEQKLEEVVLLAQGGSAAQEQLAVIEAQWQEFAQFSPPNPTVRERVRQITPQSLERALPYDQRRPLQPQLPFLPTTTIGSFPQTEEVRQLRVKRKRGEITQAEYEAAIDAEIARCIRWQEEVGLDVLVHGEFERTDMVEFFGQQLEGFAFTEHGWVQSYGSRCVRPPIIYGDVARRQPMTVREFRVAQSLTSKIVKGMLTGPVTLLNWSFARDDLPRREQAMQIALALRDEVADLEAAGAKMVQIDEPALREGLPLKQERWDEYLSWAVDAFRLTAGVAKPETQIHTHMCYSEFGDIMPHIQRLDADVLSIENSRSNNETLRQIAEAGYQHQVGNGVYDVHSPVVPTVEQIVQQLKTAMELLPL…
29	WCA2.4	A'-like	14	22	0.859303	0.783652	GO:0000096, GO:0000097, GO:0003674, GO:0003824, GO:0003871, GO:0005575, GO:0005576, GO:0005618, GO:0005622, GO:0005623, GO:0005737, GO:0005829, GO:0005886, GO:0006082, GO:0006520, GO:0006555, GO:0006790, GO:0006807, GO:0008150, GO:0008152, GO:0008168, GO:0008172, GO:0008652, GO:0008705, GO:0009058, GO:0009066, GO:0009067, GO:0009086, GO:0009987, GO:0016020, GO:0016053, GO:0016740, GO:0016741, GO:…	M00017		COG0620	Amino acid transport and metabolism	ko:K00549	metE :: Catalyzes the transfer of a methyl group from 5- methyltetrahydrofolate to homocysteine resulting in methionine formation	METQAWQTQLQAGIDHIAVGDQTLYDHVLDWATWLGLIPSRFRGLSGLDRYFAMARGREGLPALEMTKWFDTNYHYLVPEIEAEADPSPNFGDFWERVRRAQGILGERTSPVVLSPVTLLCLSQRSGDLRADLEKLLPLYRDLLQELKQLGIPEVQIHDPILVTSQGSGLREAVEMSYRQLATAGIPVHLVTYFDDLGETYPWVVQLPVAGISLDFTRGHTLDLVRTYGFPADQILGAGVSESSKHPPPLHCSQDKAVIA
29	GCA3.42A	A	14	22	0.859303	0.783652	GO:0000096, GO:0000097, GO:0003674, GO:0003824, GO:0003871, GO:0005575, GO:0005576, GO:0005618, GO:0005622, GO:0005623, GO:0005737, GO:0005829, GO:0005886, GO:0006082, GO:0006520, GO:0006555, GO:0006790, GO:0006807, GO:0008150, GO:0008152, GO:0008168, GO:0008172, GO:0008652, GO:0008705, GO:0009058, GO:0009066, GO:0009067, GO:0009086, GO:0009987, GO:0016020, GO:0016053, GO:0016740, GO:0016741, GO:…	M00017		COG0620	Amino acid transport and metabolism	ko:K00549	metE :: Catalyzes the transfer of a methyl group from 5- methyltetrahydrofolate to homocysteine resulting in methionine formation	MAIETQTLGYARMGKRRELKKALEAFWGGTLEAEALLATLQDLESQAWRTQRQANLDHIAVGDQTLYDHVLDWATWLGLIPSRFQSLSGLERYFAMARGQEGLPALEMTKWFDTNYHYLVPEIEADAIPQAHFDDFLATVRRAQGILGNRTSPVLLSPVTLLALSQRSGELRGDLEKLLPLYRELLQELQRLGIREVQVHEPILVTSEGKSLQEAVEQTYRWLASVGIPLHLVTYFDDLGETYPWAVELPVAGLSLDFTRGHNLELVRAHGFPADKILGAGVVDGRNVWQIQPKAVLATLQELQALAPNLRVQPSCSLQFVPHDAALETHLPEPLRNVLSFAEQKLAEVVLLARTLNGEDTAAQQQELEQQWQAFQDFNPPNSTVRQALANLTAQDFQR…
29	OS-B'	B'	14	22	0.859303	0.783652	GO:0000096, GO:0000097, GO:0003674, GO:0003824, GO:0003871, GO:0005575, GO:0005576, GO:0005618, GO:0005622, GO:0005623, GO:0005737, GO:0005829, GO:0005886, GO:0006082, GO:0006520, GO:0006555, GO:0006790, GO:0006807, GO:0008150, GO:0008152, GO:0008168, GO:0008172, GO:0008652, GO:0008705, GO:0009058, GO:0009066, GO:0009067, GO:0009086, GO:0009987, GO:0016020, GO:0016053, GO:0016740, GO:0016741, GO:…	M00017		COG0620	Amino acid transport and metabolism	ko:K00549	metE :: Catalyzes the transfer of a methyl group from 5- methyltetrahydrofolate to homocysteine resulting in methionine formation	MTAQTMTLGYARMGKRRELKKALEGFWSGALGSEALLATFWDLETQAWQTQLQAGIDHIAVGDQTLYDHVLDWATWLGLIPSRFRGLSGLDRYFAMARGREGLPALEMTKWFDTNYHYLVPEIEPEADPSPNFGDFLERVRRAQGILGERTSPVVLSPVTLLCLSQRSGDLRADLEKLLPLYRDLLQELKQLGIPEVQIHDPILVTSQGSGLREAVEMSYRQLATAGIPVHLVTYFDDLGETYPWVVQLPVAGISLDFTRGHTLDLVRTYGFPADQILGAGVVDARNVWKVQPETVLASLRELQGVAPNLRVQPSASLQFVPHDAALEAQLPEPLRNVLSFAEQKLAEVALLARALNGEDTAAQQAEIQQQWQSFAQFSPPNPQVRQALANLKLQDFER…
29	OS-A	A	14	22	0.859303	0.783652	GO:0000096, GO:0000097, GO:0003674, GO:0003824, GO:0003871, GO:0005575, GO:0005576, GO:0005618, GO:0005622, GO:0005623, GO:0005737, GO:0005829, GO:0005886, GO:0006082, GO:0006520, GO:0006555, GO:0006790, GO:0006807, GO:0008150, GO:0008152, GO:0008168, GO:0008172, GO:0008652, GO:0008705, GO:0009058, GO:0009066, GO:0009067, GO:0009086, GO:0009987, GO:0016020, GO:0016053, GO:0016740, GO:0016741, GO:…	M00017		COG0620	Amino acid transport and metabolism	ko:K00549	metE :: Catalyzes the transfer of a methyl group from 5- methyltetrahydrofolate to homocysteine resulting in methionine formation	MAIETQTLGYARMGKRRELKKALEAFWGGTLEAEALLATLQDLESQAWRTQRQANLDHIAVGDQTLYDHVLDWATWLGLIPSRFQSLSGLERYFAMARGQEGLPALEMTKWFDTNYHYLVPEIEADAIPQAHFDDFLATVRRAQGILGNRTSPVLLSPVTLLALSQRSGELRGDLEKLLPLYRELLQELQRLGIREVQVHEPILVTSEGKSLQEAVEQTYRWLASVGIPLHLVTYFDDLGETYPWAVELPVAGLSLDFTRGHNLELVRAHGFPADKILGAGVVDGRNIWQIQPKAVLATLQELQALAPNLRVQPSCSLQFVPHDAALETHLPEPLRNVLSFAEQKLAEVVLLARTLNGEDTAAQQQELEQQWQAFQDFNPPNSTVRQALANLTAQDFQR…
29	OS-A	A	14	22	0.859303	0.783652	GO:0000096, GO:0000097, GO:0003674, GO:0003824, GO:0003871, GO:0005575, GO:0005576, GO:0005618, GO:0005622, GO:0005623, GO:0005737, GO:0005829, GO:0005886, GO:0006082, GO:0006520, GO:0006555, GO:0006790, GO:0006807, GO:0008150, GO:0008152, GO:0008168, GO:0008172, GO:0008652, GO:0008705, GO:0009058, GO:0009066, GO:0009067, GO:0009086, GO:0009987, GO:0016020, GO:0016053, GO:0016740, GO:0016741, GO:…	M00017		COG0620	Amino acid transport and metabolism	ko:K00549	metE :: Catalyzes the transfer of a methyl group from 5- methyltetrahydrofolate to homocysteine resulting in methionine formation	MTAQTMTLGYARMGKRRELKKALEGFWSGALGSEALLATFWDLETQAWQTQLQAGIDHIAVGDQTLYDHVLDWATWLGLIPSRFRGLSGLDRYFAMARGREGLPALEMTKWFDTNYHYLVPEIEPEADPSPNFGDFLERVRRAQGILGERTSPVVLSPVTLLCLSQRSGDLRADLEKLLPLYRDLLQELKQLGIPEVQIHDPILVTSQGSGLREAVEMSYRQLATAGIRVHLVTYFDDLGETYPWVVQLPVAGISLDFTRGHTLDLVRTYGFPADQILGAGVVDARNVWKVQPETVLASLRELQGVAPNLRVQPSASLQFVPHDAALEAQLPEPLRNVLSFAEQKLAEVALLARALNGEDTAAQQAEIQQQWQSFAQFSPPNPQVRQALANLKLQDFER…
30	SM4.3A	A'-like	17	22	0.887083	0.789899	GO:0000976, GO:0001067, GO:0003674, GO:0003676, GO:0003677, GO:0003690, GO:0003700, GO:0005488, GO:0005575, GO:0005622, GO:0005623, GO:0005737, GO:0005829, GO:0006355, GO:0008150, GO:0009889, GO:0010468, GO:0010556, GO:0019219, GO:0019222, GO:0031323, GO:0031326, GO:0043565, GO:0044212, GO:0044424, GO:0044444, GO:0044464, GO:0050789, GO:0050794, GO:0051171, GO:0051252, GO:0060255, GO:0065007, GO:…			COG1309|COG4974	Transcription|Replication, recombition and repair		yvkB :: Transcriptiol regulator, TetR family	MARPSSRQRLLARDLFVRQGITQTTTRQIADLAGVHEVTLFRHFGSKQGLLLAVFAELGVFSGIADLPLPADPTTFRGSELQAILLRYVQTCFQALANNPELVRSLVGEAGFYSEEHRRALRAGFLQAQEQLAGYLQQIPSPELQAIDPERLHAAAGVLHLMILGTAVLAVTAGLPADDGNQPSSNPGDKGTSENDISAASLLDICVKLWMAALRGMKET
30	SM4.3A	A'-like	17	22	0.887083	0.789899	GO:0000976, GO:0001067, GO:0003674, GO:0003676, GO:0003677, GO:0003690, GO:0003700, GO:0005488, GO:0005575, GO:0005622, GO:0005623, GO:0005737, GO:0005829, GO:0006355, GO:0008150, GO:0009889, GO:0010468, GO:0010556, GO:0019219, GO:0019222, GO:0031323, GO:0031326, GO:0043565, GO:0044212, GO:0044424, GO:0044444, GO:0044464, GO:0050789, GO:0050794, GO:0051171, GO:0051252, GO:0060255, GO:0065007, GO:…			COG1309|COG4974	Transcription|Replication, recombition and repair		yvkB :: Transcriptiol regulator, TetR family	MARPSSRQRLLKAARELFVRQGIAQTTTRQIADLAGVHEVTLFRHFGSKQGLLLAVFGELGVFSGIADLPLPAAPATFQSSELQAILLRYVQTCFQALANNPELVRSLVGEAGFYSEEHRRALRAGFLQAQEQLAGYLQQIPSPELQAIDPERLHAAAGVLHLMILGTAVLAVTAGLPADDGNQPSSNPGDKGTSENDISAASLLDICVKLWMAALRGMKET
30	IGB1.12	A	17	22	0.887083	0.789899	GO:0000976, GO:0001067, GO:0003674, GO:0003676, GO:0003677, GO:0003690, GO:0003700, GO:0005488, GO:0005575, GO:0005622, GO:0005623, GO:0005737, GO:0005829, GO:0006355, GO:0008150, GO:0009889, GO:0010468, GO:0010556, GO:0019219, GO:0019222, GO:0031323, GO:0031326, GO:0043565, GO:0044212, GO:0044424, GO:0044444, GO:0044464, GO:0050789, GO:0050794, GO:0051171, GO:0051252, GO:0060255, GO:0065007, GO:…			COG1309|COG4974	Transcription|Replication, recombition and repair		yvkB :: Transcriptiol regulator, TetR family	MARPSSRQRLLARDLFVRQGITQTTTRQIADLAGVHEVTLFRHFGSKQGLLLAVFAELGVFSGIADLPLPADPTTFRGSELQAILLRYVQTCFQALANNPELVRSLVGEAGFYSEEHRRALRAGFLQAQEQLAHYLQQLPSPELQAVDSGCLHAAAGVLHLMILGTAVLAVTAGLPAGDGDQPSSDPADKGTYDNNSSTPPLLYACVKLWMAALRGMKET
30	18WCA1.11	A'-like	17	22	0.887083	0.789899	GO:0000976, GO:0001067, GO:0003674, GO:0003676, GO:0003677, GO:0003690, GO:0003700, GO:0005488, GO:0005575, GO:0005622, GO:0005623, GO:0005737, GO:0005829, GO:0006355, GO:0008150, GO:0009889, GO:0010468, GO:0010556, GO:0019219, GO:0019222, GO:0031323, GO:0031326, GO:0043565, GO:0044212, GO:0044424, GO:0044444, GO:0044464, GO:0050789, GO:0050794, GO:0051171, GO:0051252, GO:0060255, GO:0065007, GO:…			COG1309|COG4974	Transcription|Replication, recombition and repair		yvkB :: Transcriptiol regulator, TetR family	MARPSSRQRLLKAARELFVRQGIAQTTTRQIADLAGVHEVTLFRHFGSKQGLLLAVFGELGVFSGIADLPLPAAPATFQSSELQAILLRYVQTCFQALANNPELVRSLVGEAGFYSEEHRRALRAGFLQAQEQLAGYLQQIPSPELQAIDPERLHAAAGVLHLMILGTAVLAVTAGLPTDDGNQPSSNPGDKGTSENDISAASLLDICVKLWMAALRGMKET
30	18WCA2.12A	A'-like	17	22	0.887083	0.789899	GO:0000976, GO:0001067, GO:0003674, GO:0003676, GO:0003677, GO:0003690, GO:0003700, GO:0005488, GO:0005575, GO:0005622, GO:0005623, GO:0005737, GO:0005829, GO:0006355, GO:0008150, GO:0009889, GO:0010468, GO:0010556, GO:0019219, GO:0019222, GO:0031323, GO:0031326, GO:0043565, GO:0044212, GO:0044424, GO:0044444, GO:0044464, GO:0050789, GO:0050794, GO:0051171, GO:0051252, GO:0060255, GO:0065007, GO:…			COG1309|COG4974	Transcription|Replication, recombition and repair		yvkB :: Transcriptiol regulator, TetR family	MARPSSRQRLLKAARELFVRQGIAQTTTRQIADLAGVHEVTLFRHFGSKQGLLLAVFGELGVFSGIADLPLPAAPATFQSSELQAILLRYVQTCFQALANNPELVRSLVGEAGFYSEEHRRALRA
30	18WCA2.12A	A'-like	17	22	0.887083	0.789899	GO:0000976, GO:0001067, GO:0003674, GO:0003676, GO:0003677, GO:0003690, GO:0003700, GO:0005488, GO:0005575, GO:0005622, GO:0005623, GO:0005737, GO:0005829, GO:0006355, GO:0008150, GO:0009889, GO:0010468, GO:0010556, GO:0019219, GO:0019222, GO:0031323, GO:0031326, GO:0043565, GO:0044212, GO:0044424, GO:0044444, GO:0044464, GO:0050789, GO:0050794, GO:0051171, GO:0051252, GO:0060255, GO:0065007, GO:…						yvkB :: Transcriptiol regulator, TetR family	LVGEAGFYSEEHRRALRAGFLQAQEQLAGYLQQIPSPELQAIDPERLHAAAGVLHLMILGTAVLAVTAGLPADDGNQPSSNPGDKGTSENDISAASLLDICVKLWMAALRGMKET
30	RCA3.9A	A	17	22	0.887083	0.789899	GO:0000976, GO:0001067, GO:0003674, GO:0003676, GO:0003677, GO:0003690, GO:0003700, GO:0005488, GO:0005575, GO:0005622, GO:0005623, GO:0005737, GO:0005829, GO:0006355, GO:0008150, GO:0009889, GO:0010468, GO:0010556, GO:0019219, GO:0019222, GO:0031323, GO:0031326, GO:0043565, GO:0044212, GO:0044424, GO:0044444, GO:0044464, GO:0050789, GO:0050794, GO:0051171, GO:0051252, GO:0060255, GO:0065007, GO:…			COG1309|COG4974	Transcription|Replication, recombition and repair		yvkB :: Transcriptiol regulator, TetR family	MARPSSRQRLLARDLFVRQGITQTTTRQIADLAGVHEVTLFRHFGSKQGLLLAVFAELGVFSGIADLPLPADPTTFRGSELQAILLRYVQTCFQALANNPELVRSLVGEAGFYSEEHRRALRA
30	RCA3.9A	A	17	22	0.887083	0.789899	GO:0000976, GO:0001067, GO:0003674, GO:0003676, GO:0003677, GO:0003690, GO:0003700, GO:0005488, GO:0005575, GO:0005622, GO:0005623, GO:0005737, GO:0005829, GO:0006355, GO:0008150, GO:0009889, GO:0010468, GO:0010556, GO:0019219, GO:0019222, GO:0031323, GO:0031326, GO:0043565, GO:0044212, GO:0044424, GO:0044444, GO:0044464, GO:0050789, GO:0050794, GO:0051171, GO:0051252, GO:0060255, GO:0065007, GO:…						yvkB :: Transcriptiol regulator, TetR family	LVGEAGFYSEEHRRALRAGFLQAQEQLAHYLQQLPSPELQAVDSGCLHAAAGVLHLMILGTAVLAVTAGLPAGDGDQPSSDPADKGTYDNNSSTPPLLYACVKLWMAALRGMKET
30	RCA4.11B	A	17	22	0.887083	0.789899	GO:0000976, GO:0001067, GO:0003674, GO:0003676, GO:0003677, GO:0003690, GO:0003700, GO:0005488, GO:0005575, GO:0005622, GO:0005623, GO:0005737, GO:0005829, GO:0006355, GO:0008150, GO:0009889, GO:0010468, GO:0010556, GO:0019219, GO:0019222, GO:0031323, GO:0031326, GO:0043565, GO:0044212, GO:0044424, GO:0044444, GO:0044464, GO:0050789, GO:0050794, GO:0051171, GO:0051252, GO:0060255, GO:0065007, GO:…			COG1309|COG4974	Transcription|Replication, recombition and repair		yvkB :: Transcriptiol regulator, TetR family	MARPSSRQRLLARDLFVRQGITQTTTRQIADLAGVHEVTLFRHFGSKQGLLLAVFAELGVFSGIADLPLPADPTTFRGSELQAILLRYVQTCFQALANNPELVRSLVGEAGFYSEEHRRALRAGFLQAQEQLAHYLQQLPSPELQAVDSGCLHAAAGVLHLMILGTAVLAVTAGLPAGDGDQPSSDPADKGTYDNNSSTPPLLYACVKLWMAALRGMKET
30	RCA5.7	A	17	22	0.887083	0.789899	GO:0000976, GO:0001067, GO:0003674, GO:0003676, GO:0003677, GO:0003690, GO:0003700, GO:0005488, GO:0005575, GO:0005622, GO:0005623, GO:0005737, GO:0005829, GO:0006355, GO:0008150, GO:0009889, GO:0010468, GO:0010556, GO:0019219, GO:0019222, GO:0031323, GO:0031326, GO:0043565, GO:0044212, GO:0044424, GO:0044444, GO:0044464, GO:0050789, GO:0050794, GO:0051171, GO:0051252, GO:0060255, GO:0065007, GO:…			COG1309|COG4974	Transcription|Replication, recombition and repair		yvkB :: Transcriptiol regulator, TetR family	MARPSSRQRLLARDLFVRQGITQTTTRQIADLAGVHEVTLFRHFGSKQGLLLAVFAELGVFSGIADLPLPADPTTFRGSELQAILLRYVQTCFQALANNPELVRSLVGEAGFYSEEHRRALRAGFLQAQEQLAHYLQQLPSPELQAVDSGCLHAAAGVLHLMILGTAVLAVTAGLPAGDGDQPSSDPADKGTYDNNSSTPPLLYACVKLWMAALRGMKET
30	SM1.7B	B'	17	22	0.887083	0.789899	GO:0000976, GO:0001067, GO:0003674, GO:0003676, GO:0003677, GO:0003690, GO:0003700, GO:0005488, GO:0005575, GO:0005622, GO:0005623, GO:0005737, GO:0005829, GO:0006355, GO:0008150, GO:0009889, GO:0010468, GO:0010556, GO:0019219, GO:0019222, GO:0031323, GO:0031326, GO:0043565, GO:0044212, GO:0044424, GO:0044444, GO:0044464, GO:0050789, GO:0050794, GO:0051171, GO:0051252, GO:0060255, GO:0065007, GO:…			COG1309|COG4974	Transcription|Replication, recombition and repair		yvkB :: Transcriptiol regulator, TetR family	MARPSSRQRLLARELFVRQGITQTTTRQIADLAGVNEVTLFRHFGTKQGLLLAVFGELGVFSGIADLPLKADPAPSQGSGLQAILLRYVHTCFRALADNPELVRSLVGEAGLYSEEHRRALRMGFSQAQEQLTEYLRRFPNSELQSVEPDRLYAAVGVLHVMILGAAMLAVTAELPTVHADGTEPSVEGQLSDEKSKQSEERAEPDRIPSLLQACVELWMAGVTRMTEPTP
30	SM2.9A	A	17	22	0.887083	0.789899	GO:0000976, GO:0001067, GO:0003674, GO:0003676, GO:0003677, GO:0003690, GO:0003700, GO:0005488, GO:0005575, GO:0005622, GO:0005623, GO:0005737, GO:0005829, GO:0006355, GO:0008150, GO:0009889, GO:0010468, GO:0010556, GO:0019219, GO:0019222, GO:0031323, GO:0031326, GO:0043565, GO:0044212, GO:0044424, GO:0044444, GO:0044464, GO:0050789, GO:0050794, GO:0051171, GO:0051252, GO:0060255, GO:0065007, GO:…			COG1309|COG4974	Transcription|Replication, recombition and repair		yvkB :: Transcriptiol regulator, TetR family	MARPSSRQRLLARDLFVRQGITQTTTRQIADLAGVHEVTLFRHFGSKQGLLLAVFAELGVFSGIADLPLPADPTTFRGSELQAILLRYVQTCFQALANNPELVRSLVGEAGFYSEEHRRALRAGFLQAQEQLAHYLQQLPSPELQAVDSGCLHAAAGVLHLMILGTAVLAVTAGLPAGDGDQPSSDPADKGTYDNNSSTPPLLYACVKLWMAALRGMKET
30	BG1.9A	A'-like	17	22	0.887083	0.789899	GO:0000976, GO:0001067, GO:0003674, GO:0003676, GO:0003677, GO:0003690, GO:0003700, GO:0005488, GO:0005575, GO:0005622, GO:0005623, GO:0005737, GO:0005829, GO:0006355, GO:0008150, GO:0009889, GO:0010468, GO:0010556, GO:0019219, GO:0019222, GO:0031323, GO:0031326, GO:0043565, GO:0044212, GO:0044424, GO:0044444, GO:0044464, GO:0050789, GO:0050794, GO:0051171, GO:0051252, GO:0060255, GO:0065007, GO:…			COG1309|COG4974	Transcription|Replication, recombition and repair		yvkB :: Transcriptiol regulator, TetR family	MARPSSRQRLLKAARELFVRQGIAQTTTRQIADLAGVHEVTLFRHFGSKQGLLLAVFGELGVFSGIADLPLPAAPATFQSSELQAILLRYVQTCFQALANNPELVRSLVGEAGFYSEEHRRALRAGFLQAQEQLAGYLQQIPSPELQAIDPEHLHAAAGVLHLMILGTAVLAVTAGLPADDGNQPSSNPGDKGTSENDISAASLLDICVKLWMAALRGMKET
30	BG1.9A	A'-like	17	22	0.887083	0.789899	GO:0000976, GO:0001067, GO:0003674, GO:0003676, GO:0003677, GO:0003690, GO:0003700, GO:0005488, GO:0005575, GO:0005622, GO:0005623, GO:0005737, GO:0005829, GO:0006355, GO:0008150, GO:0009889, GO:0010468, GO:0010556, GO:0019219, GO:0019222, GO:0031323, GO:0031326, GO:0043565, GO:0044212, GO:0044424, GO:0044444, GO:0044464, GO:0050789, GO:0050794, GO:0051171, GO:0051252, GO:0060255, GO:0065007, GO:…						yvkB :: Transcriptiol regulator, TetR family	HLMILGTAVLAVTAGLPAGDGDQPSSDPADKGTYDNNSSTPPLLYACVKLWMAALRGMKET
30	WCA1.12	A'-like	17	22	0.887083	0.789899	GO:0000976, GO:0001067, GO:0003674, GO:0003676, GO:0003677, GO:0003690, GO:0003700, GO:0005488, GO:0005575, GO:0005622, GO:0005623, GO:0005737, GO:0005829, GO:0006355, GO:0008150, GO:0009889, GO:0010468, GO:0010556, GO:0019219, GO:0019222, GO:0031323, GO:0031326, GO:0043565, GO:0044212, GO:0044424, GO:0044444, GO:0044464, GO:0050789, GO:0050794, GO:0051171, GO:0051252, GO:0060255, GO:0065007, GO:…			COG1309|COG4974	Transcription|Replication, recombition and repair		yvkB :: Transcriptiol regulator, TetR family	MARPSSRQRLLKAARELFIRQGIAQTTTRQIADLAGVHEVTLFRHFGSKQGLLLAVFGELGVFSGIADLPLPAAPATFQSSELQAILLRYVQTCFQALANNPELVRSLVGEAGFYSEEHRRALRAGFLQAQEQLAGYLQQIPSPELQAIDPERLHAAAGVLHLMILGTAVLAVTAGLPADDGNQPSSNPGDKGTSENDISAASLLDICVKLWMAALRGMKET
30	WCA2.4	A'-like	17	22	0.887083	0.789899	GO:0000976, GO:0001067, GO:0003674, GO:0003676, GO:0003677, GO:0003690, GO:0003700, GO:0005488, GO:0005575, GO:0005622, GO:0005623, GO:0005737, GO:0005829, GO:0006355, GO:0008150, GO:0009889, GO:0010468, GO:0010556, GO:0019219, GO:0019222, GO:0031323, GO:0031326, GO:0043565, GO:0044212, GO:0044424, GO:0044444, GO:0044464, GO:0050789, GO:0050794, GO:0051171, GO:0051252, GO:0060255, GO:0065007, GO:…			COG1309|COG4974	Transcription|Replication, recombition and repair		yvkB :: Transcriptiol regulator, TetR family	MARPSSRQRLLKAARELFVRQGIAQTTTRQIADLAGVHEVTLFRHFGSKQGLLLAVFGELGVFSGIADLPLPAAPATFQSSELQAILLRYVQTCFQALANNPELVRSLVGEAGFYSEEHRRALRAGFLQAQEQLAGYLQQIPSPELQAIDPERLHAAAGVLHLMILGTAVLAVTAGLPADDGNQPSSNPGDKGTSENDISAASLLDICVKLWMAALRGMKET
30	GCA1.24	B'	17	22	0.887083	0.789899	GO:0000976, GO:0001067, GO:0003674, GO:0003676, GO:0003677, GO:0003690, GO:0003700, GO:0005488, GO:0005575, GO:0005622, GO:0005623, GO:0005737, GO:0005829, GO:0006355, GO:0008150, GO:0009889, GO:0010468, GO:0010556, GO:0019219, GO:0019222, GO:0031323, GO:0031326, GO:0043565, GO:0044212, GO:0044424, GO:0044444, GO:0044464, GO:0050789, GO:0050794, GO:0051171, GO:0051252, GO:0060255, GO:0065007, GO:…			COG1309|COG4974	Transcription|Replication, recombition and repair		yvkB :: Transcriptiol regulator, TetR family	MARPSSRQRLLARDLFVRQGITQTTTRQIADLAGVHEVTLFRHFGSKQGLLLAVFAELGVFSGIADLPLPADPTTFRGSELQAILLRYVQTCFQALANNPELVRSLVGEAGFYSEEHRRALRAGFLQAQEQLAHYLQQLPSPELQAVDSGCLHAAAGVLHLMILGTAVLAVTAGLPAGDGDQPSSDPADKGTYDNNSSTPPLLYACVKLWMAALRGMKET
30	GCA1.24	B'	17	22	0.887083	0.789899	GO:0000976, GO:0001067, GO:0003674, GO:0003676, GO:0003677, GO:0003690, GO:0003700, GO:0005488, GO:0005575, GO:0005622, GO:0005623, GO:0005737, GO:0005829, GO:0006355, GO:0008150, GO:0009889, GO:0010468, GO:0010556, GO:0019219, GO:0019222, GO:0031323, GO:0031326, GO:0043565, GO:0044212, GO:0044424, GO:0044444, GO:0044464, GO:0050789, GO:0050794, GO:0051171, GO:0051252, GO:0060255, GO:0065007, GO:…			COG1309|COG4974	Transcription|Replication, recombition and repair		yvkB :: Transcriptiol regulator, TetR family	MARPSSRQRLLARELFVRQGITQTTTRQIADLAGVNEVTLFRHFGTKQGLLLAVFGELGVFSGIADLPLKADPAPSQGSGLQAILLRYVHTCFRALADNPELVRSLVGEAGLYSEEHRRALRMGFSQAQEQLTEYLRRFPNSELQSVEPDRLYAAVGVLHVMILGAAMLAVTAELPSVGADGTEPSVEGQLSDEKSKKSEKGAETARIPPLLQACVELWMAGVT
30	GCA3.42A	A	17	22	0.887083	0.789899	GO:0000976, GO:0001067, GO:0003674, GO:0003676, GO:0003677, GO:0003690, GO:0003700, GO:0005488, GO:0005575, GO:0005622, GO:0005623, GO:0005737, GO:0005829, GO:0006355, GO:0008150, GO:0009889, GO:0010468, GO:0010556, GO:0019219, GO:0019222, GO:0031323, GO:0031326, GO:0043565, GO:0044212, GO:0044424, GO:0044444, GO:0044464, GO:0050789, GO:0050794, GO:0051171, GO:0051252, GO:0060255, GO:0065007, GO:…			COG1309|COG4974	Transcription|Replication, recombition and repair		yvkB :: Transcriptiol regulator, TetR family	MARPSSRQRLLARDLFVRQGITQTTTRQIADLAGVHEVTLFRHFGSKQGLLLAVFAELGVFSGIADLPLPADPTTFRGSELQAILLRYVQTCFQALANNPELVRSLVGEAGFYSEEHRRALRAGFLQAQEQLAHYLQQLPSPELQAVDSGCLHAAAGVLHLMILGTAVLAVTAGLPAGDGDQPSSDPADKGTYDNNSSTPPLLYACVKLWMAALRGMKET
30	GCA3.42B	B'	17	22	0.887083	0.789899	GO:0000976, GO:0001067, GO:0003674, GO:0003676, GO:0003677, GO:0003690, GO:0003700, GO:0005488, GO:0005575, GO:0005622, GO:0005623, GO:0005737, GO:0005829, GO:0006355, GO:0008150, GO:0009889, GO:0010468, GO:0010556, GO:0019219, GO:0019222, GO:0031323, GO:0031326, GO:0043565, GO:0044212, GO:0044424, GO:0044444, GO:0044464, GO:0050789, GO:0050794, GO:0051171, GO:0051252, GO:0060255, GO:0065007, GO:…			COG1309|COG4974	Transcription|Replication, recombition and repair		yvkB :: Transcriptiol regulator, TetR family	MARPSSRQRLLARELFVRQGITQTTTRQIADLAGVNEVTLFRHFGTKQGLLLAVFGELGVFSGIADLPLKADPAPSQGSGLQAILLRYVHTCFRALADNPELVRSLVGEAGLYSEEHRRALRMGFSQAQEQLTEYLRRFPNSELQSVEPDRLYAAVGVLHVMILGAAMLAVTAELPSVGADGTEPSVEGQLSDEKSKKSEKGAETARIPPLLQACVELWMAGVT
30	OS-B'	B'	17	22	0.887083	0.789899	GO:0000976, GO:0001067, GO:0003674, GO:0003676, GO:0003677, GO:0003690, GO:0003700, GO:0005488, GO:0005575, GO:0005622, GO:0005623, GO:0005737, GO:0005829, GO:0006355, GO:0008150, GO:0009889, GO:0010468, GO:0010556, GO:0019219, GO:0019222, GO:0031323, GO:0031326, GO:0043565, GO:0044212, GO:0044424, GO:0044444, GO:0044464, GO:0050789, GO:0050794, GO:0051171, GO:0051252, GO:0060255, GO:0065007, GO:…			COG1309|COG4974	Transcription|Replication, recombition and repair		yvkB :: Transcriptiol regulator, TetR family	MARPSSRQRLLARELFVRQGITQTTTRQIADLAGVNEVTLFRHFGTKQGLLLAVFGELGVFSGIADLPLKADPAPSQGSGLQAILLRYVHTCFRALADNPELVRSLVGEAGLYSEEHRRALRMGFSQAQEQLTEYLRRFPNSELQSVEPDRLYAAVGVLHVMILGAAMLAVTAELPTVHADGAEPSVEGQLSDEKSKKSEKGAETARIPPLLQACVELWMAGVTQQRPDRKERRL
30	OS-A	A	17	22	0.887083	0.789899	GO:0000976, GO:0001067, GO:0003674, GO:0003676, GO:0003677, GO:0003690, GO:0003700, GO:0005488, GO:0005575, GO:0005622, GO:0005623, GO:0005737, GO:0005829, GO:0006355, GO:0008150, GO:0009889, GO:0010468, GO:0010556, GO:0019219, GO:0019222, GO:0031323, GO:0031326, GO:0043565, GO:0044212, GO:0044424, GO:0044444, GO:0044464, GO:0050789, GO:0050794, GO:0051171, GO:0051252, GO:0060255, GO:0065007, GO:…			COG1309|COG4974	Transcription|Replication, recombition and repair		yvkB :: Transcriptiol regulator, TetR family	MARPSSRQRLLARDLFVRQGITQTTTRQIADLAGVHEVTLFRHFGSKQGLLLAVFAELGVFSGIADLPLPADPTTFRGSELQAILLRYVQTCFQALANNPELVRSLVGEAGFYSEEHRRALRAGFLQAQEQLAHYLQQLPSPELQAVDSGCLHAAAGVLHLMILGTAVLAVTAGLPAGDGDQPSSDPADKGTYDNNSGTPPLLYACVKLWMAALRGMKET
31	SM4.3A	A'-like	17	22	0.861513	0.921888				COG3437	Sigl transduction mechanisms	ko:K07814	HD domain	MHSAEAERLGGVGIPEVTPPTEKGGAGHLLIVGNQRDSRLLLRKLLESTGYRVSEAENGQQALQMVQTLQPDLILLDVRMPGLDGFEVCRRIKANGETRLIPVVLMTAASDRKNRLRGIEAGADDFLGKPFDEAELLARVRSLVHQKHLNEDLDHAAQALFALARIVESRDPITGDHCERLAQLAKSFGEFLQLPRPLIKVLTWGGYLHDIGKVGIPDAILGKTGKHTPEEWEVMKSHVLIGEEICRPLRTLRDVLPLIRHHHERWDGSGYPDGLRGEGIPLVARVFQIVDIYDALTSERPYKRAFTVQEAMDILWEETAKGWRDPYLVERFFEFLQSRLPQLK
31	IGB1.12	A	17	22	0.861513	0.921888				COG3437	Sigl transduction mechanisms	ko:K07814	HD domain	MQSAQAERPVRVGIPEIAPFGEQEPAGHLLIVDDQPHSRLLLGDLLESIGYRVSEAENGQQALQMLPSLQPDLVLLDVMMPGLDGFEVCRRIKADEETRLIPVVLIAAASDRKNRLRGIEAGADDFLSKPFDESELLARVRSLVRQKHLNEDLDHAAQVLFAIARSVESRDPTTGDHCERLAALAKSFGEFLQLPRPLIKVLTWGGYLHDIGKVGIPDAILGKTGKHTPEEWEVMKSHVLIGEEICRPLRTMRDVLPLIRHHHERWDGSGYPDGLKGEAIPLVARVFQIVDIYDALTSERPYKRAFTVQEAMDILRQETTKGWRDPYLVERFFEFLRSRLPHLE
31	18WCA1.11	A'-like	17	22	0.861513	0.921888				COG3437	Sigl transduction mechanisms	ko:K07814	HD domain	MHSAEAERLGGDGIPEVTPPTEKGGAGHLLIVGNQRDSRLLLRKLLESSSYQVSEAENGQQALQMVQTLQPDLILLDVMMPGLDGFEVCRRIKANGETRLIPVVLMTAASDRKNRLRGIEAGADDFLGKPFDEAELLARVRSLVHQKHLNEDLDHAAQALFAIARIVESRDPITGDHCERLAQLAKSFGEFLQLPRPLIKVLTWGGYLHDIGKVGIPDAILGKTGKHTPEEWEVMKSHVLIGEEICRPLRTLRDVLPLIRHHHERWDGSGYPDGLRGEGIPLVARVFQIVDIYDALTSERPYKRAFTVQEAMDILREETAKGWRD
31	18WCA1.11	A'-like	17	22	0.861513	0.921888						ko:K07814	HD domain	VQEAMDILREETAKGWRDPYLVERFFEFLQSRLPQLK
31	18WCA2.12A	A'-like	17	22	0.861513	0.921888				COG3437	Sigl transduction mechanisms	ko:K07814	HD domain	MHSAEAERLGGVGIPEVTPPTEKGGAGHLLIVGNQRDSRLLLRKLLESTGYRVSEAENGQQALQMVQTLQPDLILLDVMMPGLDGFEVCRRIKANGETRLIPVVLMTAASDRKNRLRGIEAGADDFLGKPFDEAELLARVRSLVHQKHLNEDLDHAAQALFAIARIVESRDPITGDHCERLAQLAKSFGEFLQLPRPLVKVLTWGGYLHDIGKVGIPDAILGKTGKHTPEEWEVMKSHVLIGEEICRPLRTLRDVLPLIRHHHERWDGSGYPDGLRGEGIPLVARVFQIVDIYDALTSERPYKRAFTVQEAMDILREETAKGWRDPYLVERFFEFLQSRLPQLK
31	RCA3.9A	A	17	22	0.861513	0.921888				COG3437	Sigl transduction mechanisms	ko:K07814	HD domain	MQSAQAERPVRVGIPEIAPFGEQEPAGHLLIVDDQPHSRLLLGDLLESIGYRVSEAENGQQALQMLPSLQPDLVLLDVMMPGLDGFEVCRRIKADEETRLIPVVLIAAASDRKNRLRGIEAGADDFLSKPFDESELLARVRSLVRQKHLNEDLDHAAQVLFAIARSVESRDPTTGDHCERLAALAKSFGEFLQLPRPLIKVLTWGGYLHDIGKVGIPDAILGKTGKHTPEEWEVMKSHVLIGEEICRPLRTMRDVLPLIRHHHERWDGSGYPDGLKGEAIPLVARVFQIVDIYDALTSERPYKRAFTVQEAMDILRQETTKGWRDPYLVERFFEFLRSRLPHLE
31	RCA4.11B	A	17	22	0.861513	0.921888				COG3437	Sigl transduction mechanisms	ko:K07814	HD domain	MQSAQAERPVRVGIPEIAPFGEQEPAGHLLIVDDQPHSRLLLGDLLESIGYRVSEAENGQQALQMLPSLQPDLVLLDVMMPGLDGFEVCRRIKADEETRLIPVVLIAAASDRKNRLRGIEAGADDFLSKPFDESELLARVRSLVRQKHLNEDLDHAAQVLFAIARSVESRDPTTGDHCERLAALAKSFGEFLQLPRPLIKVLTWGGYLHDIGKVGIPDAILGKTGKHTPEEWEVMKSHVLIGEEICRPLRTMRDVLPLIRHHHERWDGSGYPDGLKGEAIPLVARVFQIVDIYDALTSERPYKRAFTVQEAMDILRQETTKGWRDPYLVERFFEFLRSRLPHLE
31	RCA5.7	A	17	22	0.861513	0.921888				COG3437	Sigl transduction mechanisms	ko:K07814	HD domain	MQSAQAERPVRVGIPEIAPFGEQEPAGHLLIVDDQPHSRLLLGDLLESIGYRVSEAENGQQALQMLPSLQPDLVLLDVMMPGLDGFEVCRRIKADEETRLIPVVLIAAASDRKNRLRGIEAGADDFLSKPFDESELLARVRSLVRQKHLNEDLDHAAQVLFAIARSVESRDPTTGDHCERLAALAKSFGEFLQLPRPLIKVLTWGGYLHDIGKVGIPDAILGKTGKHTPEEWEVMKSHVLIGEEICRPLRTMRDVLPLIRHHHERWDGSGYPDGLKGEAIPLVARVFQIVDIYDALTSERPYKRAFTVQEAMDILRQETTKGWRDPYLVERFFEFLRSRLPHLE
31	SM1.7B	B'	17	22	0.861513	0.921888				COG3437	Sigl transduction mechanisms	ko:K07814	HD domain	MPVTVGIPVTPSADEADETEIGHLLIVDDQPNSRLLLGDLLQSIGYRVSEAESGNQALQMLKTFQPDLILLDVMMPGLDGFEVCRRIKANDETRLIPVVLVTAASDHKNRVRGIEAGADDFLSKPFDESELLARVRSLVRQKHLNEDLDHAAQVLFAIARSVESRDPTTGDHCERLAQMAKSFGEFLHLPRPLIKVLMWGGYLHDIGKVGIPDAILGKTGKHTPEEWEVMKSHVLIGEQICRPLRTMKEVLPLIRHHHERWDGSGYPDGLKGEEIPLVARIFQIIDIYDALTSERPYKRAFTAQEAIDILREETARGWRDPQLVEYFFEFLRSQAPDLE
31	SM1.7B	B'	17	22	0.861513	0.921888				COG3437	Sigl transduction mechanisms	ko:K07814	response regulator, receiver	MNSRLTHTPFPRLNPKLAEADHVLVVDDQASSRLYIGELLRSAHFRVSEATNGEEALEAVERLRPDLVLLDVLMPNMSGFDVCRQLKANELTRLIPVVLITALTDRSNRLMGMQVGADDILTKPFDHVELLARVRSSIHQKRLNEDLDHAAKVLFAIARAVESRDPTTGDHCERLVAMGEQFGRYLGLSRQQIKALRWGGYLHDIGKVGIPDAILCKQGKHTPEEWEIMKSHVLIGEDICRGLRTMQDVLPIIRHHHERWDGSGYPDGLAGEEIPLLARVFQVIDIFDALISPRPYKPALTAEQALEVLREETRKGWRDPNLVREFCDFMFVTAFNLVEAG
31	SM2.9A	A	17	22	0.861513	0.921888				COG3437	Sigl transduction mechanisms	ko:K07814	HD domain	MQSAQAERPVRVGIPEIAPFGEQEPAGHLLIVDDQPHSRLLLGDLLESIGYRVSEAENGQQALQMLPSLQPDLVLLDVMMPGLDGFEVCRRIKADEETRLIPVVLIAVASDRKNRLRGIEAGADDFLSKPFDESELLARVRSLVRQKHLNEDLDHAAQVLFAIARSVESRDPTTGDHCERLAALAKSFGEFLQLPRPLIKVLTWGGYLHDIGKVGIPDAILGKTGKHTPEEWEVMKSHVLIGEEICRPLRTMRDVLPLIRHHHERWDGSGYPDGLKGEAIPLVARVFQIVDIYDALTSERPYKRAFTVQEAMDILRQETTKGWRDPYLVERFFEFLRSRLPHLE
31	BG1.9A	A'-like	17	22	0.861513	0.921888				COG3437	Sigl transduction mechanisms	ko:K07814	HD domain	MHSAEAERLGGVGIPEVTPPTEKGGAGHLLIVGNQRDSRLLLRKLLESTGYRVSEAENGQQALQMVQTLQPDLILLDVMMPGLDGFEVCRRIKANGETRLIPVVLMTAASDRKNRLRGIEAGADDFLGKPFDEAELLARVRSLVHQKHLNEDLDHAAQALFAIARIVESRDPITGDHCERLAQLAKSFGEFLQLPRPLVKVLTWGGYLHDIGKVGIPDAILGKTGKHTPEEWEVMKSHVLIGEEICRPLRTLRDVLPLIRHHHERWDGSGYPDGLRGEGIPLVARIFQIVDIYDALTSERPYKRAFTVQEAMDILREETAKGWRDPYLVERFFEFLQSRLPQLK
31	WCA1.12	A'-like	17	22	0.861513	0.921888				COG3437	Sigl transduction mechanisms	ko:K07814	HD domain	MHSAEAERLGGDGIPEVTPPTEKGGAGHLLIVGNQRDSRLLLRKLLESTGYRVSEAENGQQALQMVQTLQPDLILLDVMMPGLDGFEVCRRIKANGETRLIPVVLMTAASDRKNRLRGIEAGADDFLGKPFDEAELLARVRSLVHQKHLNEDLDHAAQALFAIARIVESRDPITGDHCERLAQLAKSFGEFLQLPRPLVKVLTWGGYLHDIGKVGIPDAILGKTGKHTPEEWEVMKSHVLIGEEICRPLRTLRDVLPLIRHHHERWDGSGYPDGLRGEGIPLVARVFQIVDIYDALTSERPYKRAFTVQEAMDILREETAKGWRDLSSSFCSHGCPS
31	WCA2.4	A'-like	17	22	0.861513	0.921888				COG3437	Sigl transduction mechanisms	ko:K07814	HD domain	MHSAEAERLGGVGIPEVTPPTGKGGAGHLLVVGNQRDSRLLLRKLLESSSYQVSEAENGQQALQMVQTLQPDLILLDVMMPGLDGFEVCRRIKANGETRLIPVVLMTAASDRKNRLRGIEAGADDFLGKPFDEAELLARVRSLVHQKHLNEDLDHAAQALFAIARIVESRDPITGDHCERLAQLAKSFGEFLQLPRPLIKVLTWGGYLHDIGKVGIPDAILGKTGKHTPEEWEVMKSHVLIGEEICRPLRTLRDVLPLIRHHHERWDGSGYPDGLRGEGIPLVARVFQIVDIYDALTSERPYKRAFTVQEAMDILREETAKGWRDPYLVERFFEFLQSRLPQLK
31	GCA1.24	B'	17	22	0.861513	0.921888				COG3437	Sigl transduction mechanisms	ko:K07814	HD domain	MPVTVGIPVTPSADEADETEIGHLLIVDDQPNSRLLLGDLLQSIGYRVSEAENGNQALQMLKTFQPDLILLDVMMPGLDGFEVCRRIKANDETRLIPVVLVTAASDRKNRVRGIEAGADDFLSKPFDESELLARVRSLVRQKHLNEDLDHAAQVLFAIARSVESRDPTTGDHCERLAQMAKSFGEFLHLPRPLIKVLTWGGYLHDIGKVGIPDAILGKTGKHTPEEWEVMKSHVLIGEQICRPLRTMKEVLPLIRHHHERWDGSGYPDGLKGEEIPLVARIFQIIDIYDALTSERPYKRAFTVQEAISILREETDRGWRDPQLVEYFFEFLRSRAPDLE
31	GCA1.24	B'	17	22	0.861513	0.921888				COG3437	Sigl transduction mechanisms	ko:K07814	response regulator, receiver	MNSRLTHTPFPRLNPKLAEADHVLVVDDQASSRLYIGELLRSAHFRVSEATNGEEALEAVERLRPDLVLLDVLMPNMSGFDVCRQLKANELTRLIPVVLITALTDRSNRLMGMQVGADDILTKPFDHVELLARVRSSIHQKRLNEDLDHAARVLFAIARAVESRDPITGDHCERLVAMGEQFGRYLGLSRQQIKALRWGGYLHDIGKVGIPDAILCKQGKHTPEEWEIMKSHVLIGEDICRGLRTMQDVLPIIRHHHERWDGSGYPDGLAGEEIPLLARVFQVIDIFDALISPRPYKPALTAEQALEVLREETRKGWRDPNLVREFCDFMFVTAFNLVEAG
31	GCA3.42A	A	17	22	0.861513	0.921888				COG3437	Sigl transduction mechanisms	ko:K07814	HD domain	MQSAQAERPVRVGIPEIAPFGEQEPAGHLLIVDDQPHSRLLLGDLLESIGYRVSEAENGQQALQMLPSLQPDLVLLDVMMPGLDGFEVCRRIKADEETRLIPVVLIAAASDRKNRLRGIEAGADDFLSKPFDESELLARVRSLVRQKHLNEDLDHAAQVLFAIARSVESRDPTTGDHCERLAALAKSFGEFLQLPRPLIKVLTWGGYLHDIGKVGIPDAILGKTGKHTPEEWEVMKSHVLIGEEICRPLRTMRDVLPLIRHHHERWDGSGYPDGLKGEAIPLVARVFQIVDIYDALTSERPYKRAFTVQEAMDILRQETTKGWRDPYLVERFFEFLRSRLPHLE
31	GCA3.42B	B'	17	22	0.861513	0.921888				COG3437	Sigl transduction mechanisms	ko:K07814	HD domain	MPVTVGIPVTPSADEADETEIGHLLIVDDQPNSRLLLGDLLQSIGYRVSEAESGNQALQMLKTFQPDLILLDVMMPGLDGFEVCRRIKANDETRLIPVVLITAASDRKNRVRGIEAGADDFLSKPFDESELLARVRSLVRQKHLNEDLDHAAQVLFAIARSVESRDPTTGDHCERLAQMAKSFGEFLHLPRPLIKVLMWGGYLHDIGKVGIPDAILGKTGKHTPEEWEVMKSHVLIGEQICRPLRTMKEVLPLIRHHHERWDGSGYPDGLKGEEIPLVARIFQIIDIYDALTSERPYKRAFTVQEAISILREETDRGWRDPQLVEYFFEFLRSQAPDLE
31	GCA3.42B	B'	17	22	0.861513	0.921888				COG3437	Sigl transduction mechanisms	ko:K07814	response regulator, receiver	MNSRLTHTPFPRLNPKLAEADHVLVVDDQASSRLYIGELLRSAHFRVSEATNGEEALEAVERLRPDLVLLDVLMPNMSGFDVCRQLKANELTRLIPVVLITALTDRSNRLMGMQVGADDILTKPFDHVELLARVRSSIHQKRLNEDLDHAARVLFAIARAVESRDPTTGDHCERLVAMGEQFGRYLGLSRQQIKALRWGGYLHDIGKVGIPDAILCKQGKHTPEEWEIMKSHVLIGEDICRGLRTMQDVLPIIRHHHERWDGSGYPDGLAGEEIPLLARVFQVIDIFDALISPRPYKPALTAEQALEVLREETRKGWRDPNLVREFCDFMFVTAFNLVEAG
31	OS-B'	B'	17	22	0.861513	0.921888				COG3437	Sigl transduction mechanisms	ko:K07814	HD domain	MPVTVGIPVTPSADEADETEIGHLLIVDDQPNSRLLLGDLLQSIGYRVSEAESGNQALQMLKTFQPDLILLDVMMPGLDGFEVCRRIKANDETRLIPVVLVTAASDHKNRVRGIEAGADDFLSKPFDESELLARVRSLVRQKHLNEDLDHAAQVLFAIARSVESRDPTTGDHCERLAQMAKSFGEFLHLPRPLIKVLMWGGYLHDIGKVGIPDAILGKTGKHTPEEWEVMKSHVLIGEQICRPLRTMKEVLPLIRHHHERWDGSGYPDGLKGEEIPLVARIFQIIDIYDALTSERPYKRAFTVQEAISILREETDRGWRDPQLVEYFFEFLRSRALDLE
31	OS-B'	B'	17	22	0.861513	0.921888				COG3437	Sigl transduction mechanisms	ko:K07814	response regulator, receiver	MNSHLIHTPFPRLNPKLAEADHVLVVDDQASSRLYIGELLRSAHFRVSEATNGEEALEAVERLRPDLVLLDVLMPNMSGFDVCRQLKANELTRLIPVVLITALTDRSNRLMGMQVGADDILTKPFDHVELLARVRSSIHQKRLNEDLDHAAGVLFAIARAVESRDPITGDHCERLVAMGEQFGRYLGLSRQQIKALRWGGYLHDIGKVGIPDAILCKQGKHTPEEWEIMKSHVLIGEDICRGLRTMQDVLPIIRHHHERWDGSGYPDGLAGEEIPLLARVFQVIDIFDALTSPRPYKPALTAEQALEVLREETRKGWRDPNLVREFCDFMFVTAFNLLEAG
31	OS-A	A	17	22	0.861513	0.921888				COG3437	Sigl transduction mechanisms	ko:K07814	HD domain	MQSAQAERPVRVGIPEIAPFGEQEPAGHLLIVDDQPHSRLLLGDLLESIGYRVSEAENGQQALQMLPSLQPDLVLLDVMMPGLDGFEVCRRIKADEETRLIPVVLIAAASDRKNRLRGIEAGADDFLSKPFDESELLARVRSLVRQKHLNEDLDHAAQVLFAIARSVESRDPTTGDHCERLAALAKSFGEFLQLPRPLIKVLAWGGYLHDIGKVGIPDAILGKTGKHTPEEWEVMKSHVLIGEEICRPLRTMRDVLPLIRHHHERWDGSGYPDGLKGEAIPLVARVFQIVDIYDALTSERPYKRAFTVQEAMDILRQETTKGWRDPYLVERFFEFLRSRLPHLE
32	SM4.3A	A'-like	17	22	0.961163	0.730837	GO:0003674, GO:0003724, GO:0003824, GO:0004004, GO:0004386, GO:0005575, GO:0005618, GO:0005622, GO:0005623, GO:0005737, GO:0005829, GO:0005886, GO:0006139, GO:0006401, GO:0006725, GO:0006807, GO:0008026, GO:0008150, GO:0008152, GO:0008186, GO:0009056, GO:0009057, GO:0009987, GO:0016020, GO:0016070, GO:0016462, GO:0016787, GO:0016817, GO:0016818, GO:0016887, GO:0017111, GO:0019439, GO:0030312, GO:…			COG4581	Replication, recombition and repair	ko:K03727	helY :: Superfamily II R helicase	MNLLLSPATDLLDELRRLFPFELDEFQIQAIQALAAGESVVVCAPTGSGKTLIGEYAIHRALSQGKRVFYTTPLKALSNQKFRDFSQQFGPERVGLLTGDISINREAPILVMTTEIFRNMLYGTPLSLAVQRGPYGSERDAWEEAEALSRDPLRDVQAVILDECHYMNDQQRGTVWEEAIIYCPAHIQLVALSATLANSDQLTDWMNQVHGPTRLVDSSHRPVPLQFHFANRKGLFPLLEQTESGQWVCNRRLRSKPSKSGQAPYGEVPDMAQVVENLRRRDMLPAIYFIFSRKGCDLAVASLGNLDLISSEEERRQLAEQIDRFCQEMPEAVRRDQLDALYRGIAAHHAGLLPAWKGLVEHLFQQGLVKLVFATETLAAGINMPARTTVISSLSKRTD…
32	SM4.3A	A'-like	17	22	0.961163	0.730837	GO:0003674, GO:0003724, GO:0003824, GO:0004004, GO:0004386, GO:0005575, GO:0005618, GO:0005622, GO:0005623, GO:0005737, GO:0005829, GO:0005886, GO:0006139, GO:0006401, GO:0006725, GO:0006807, GO:0008026, GO:0008150, GO:0008152, GO:0008186, GO:0009056, GO:0009057, GO:0009987, GO:0016020, GO:0016070, GO:0016462, GO:0016787, GO:0016817, GO:0016818, GO:0016887, GO:0017111, GO:0019439, GO:0030312, GO:…			COG4581	Replication, recombition and repair	ko:K03727	helY :: Superfamily II R helicase	TVSGEVVAALRGDNELWLGLALLSGECLGCAPHHLAGVIAALVAEPPRSGTYSRLRTSGLVEDVLHGLRGLRRQLFRSQRQHQVFHVPIGFEPDLAGIVEHWAQGIPWEKLEASTNLDAGDIVRLIRRTLDLLSQIPHIPHLPAELREREAQKMLDRFPVSELI
32	IGB1.12	A	17	22	0.961163	0.730837	GO:0003674, GO:0003724, GO:0003824, GO:0004004, GO:0004386, GO:0005575, GO:0005618, GO:0005622, GO:0005623, GO:0005737, GO:0005829, GO:0005886, GO:0006139, GO:0006401, GO:0006725, GO:0006807, GO:0008026, GO:0008150, GO:0008152, GO:0008186, GO:0009056, GO:0009057, GO:0009987, GO:0016020, GO:0016070, GO:0016462, GO:0016787, GO:0016817, GO:0016818, GO:0016887, GO:0017111, GO:0019439, GO:0030312, GO:…			COG4581	Replication, recombition and repair	ko:K03727	helY :: Superfamily II R helicase	MNPLLSPATDLLDELRRLFPFELDEFQIRAIQALAAGESVVVCAPTGSGKTLIGEYAIYRALSQGKRVFYTTPLKALSNQKFRDFGQQFGPERVGLLTGDISINREAPILVMTTEIFRNMLYGTPLSLAVQQGAYASEMDAWEQAEALSRDPLQDVQAVILDECHYMNDQQRGTVWEEAIIYCPAHIQLVALSATLANSDQLTDWMNQVHGPTRLIDSSHRPVPLQFHFANRKGLFPLLEQTESGQWVCNRRLKSKLPKSGQSSYGGVPDMVQVVENLRQRDMLPAIYFIFSRKGCDLAVASVGNLDLIASEAERQQLAEQIDRFCRETPEAVRRDQLDALYRGIAAHHAGLLPAWKGLVEHLFQQGLVKLVFATETLAAGINMPARTTVISSLSKRTD…
32	18WCA1.11	A'-like	17	22	0.961163	0.730837	GO:0003674, GO:0003724, GO:0003824, GO:0004004, GO:0004386, GO:0005575, GO:0005618, GO:0005622, GO:0005623, GO:0005737, GO:0005829, GO:0005886, GO:0006139, GO:0006401, GO:0006725, GO:0006807, GO:0008026, GO:0008150, GO:0008152, GO:0008186, GO:0009056, GO:0009057, GO:0009987, GO:0016020, GO:0016070, GO:0016462, GO:0016787, GO:0016817, GO:0016818, GO:0016887, GO:0017111, GO:0019439, GO:0030312, GO:…			COG4581	Replication, recombition and repair	ko:K03727	helY :: Superfamily II R helicase	MNLLLSPATDLLDELRRLFPFELDEFQIQAIQALAAGESVVVCAPTGSGKTLIGEYAIHRALSQGKRVFYTTPLKALSNQKFRDFSQQFGPERVGLLTGDISINREAPILVMTTEIFRNMLYGTPLSLAVQRGPYGSERDAWEEAEALSRDPLRDVQAVILDECHYMNDQQRGTVWEEAIIYCPAHIQLVALSATLANSDQLTDWMNQVHGPTRLVDSSHRPVPLQFHFANRKGLFPLLEQTESGQWVCNRRLRSKPSKSGQAPYGEVPDMAQVVENLRRRDMLPAIYFIFSRKGCDLAVASLGNLDLISSEEERRQLAEQIDRFCQEMPEAVRRDQLDALYRGIAAHHAGLLPAWKGLVEHLFQQGLVKLVFATETLAAGINMPARTTVISSLSKRTD…
32	18WCA2.12A	A'-like	17	22	0.961163	0.730837	GO:0003674, GO:0003724, GO:0003824, GO:0004004, GO:0004386, GO:0005575, GO:0005618, GO:0005622, GO:0005623, GO:0005737, GO:0005829, GO:0005886, GO:0006139, GO:0006401, GO:0006725, GO:0006807, GO:0008026, GO:0008150, GO:0008152, GO:0008186, GO:0009056, GO:0009057, GO:0009987, GO:0016020, GO:0016070, GO:0016462, GO:0016787, GO:0016817, GO:0016818, GO:0016887, GO:0017111, GO:0019439, GO:0030312, GO:…			COG4581	Replication, recombition and repair	ko:K03727	helY :: Superfamily II R helicase	MNLLLSPATDLLDELRRLFPFELDEFQIQAIQALAAGESVVVCAPTGSGKTLIGEYAIHRALSQGKRVFYTTPLKALSNQKFRDFSQQFGPERVGLLTGDISINREAPILVMTTEIFRNMLYGTPLSLAVQRGPYGSERDAWEEAEALSRDPLRDVQAVILDECHYMNDQQRGTVWEEAIIYCPAHIQLVALSATLANSDQLTDWMNQVHGPTRLVDSSHRPVPLQFHFANRKGLFPLLEQTESGQWVCNRRLRSKPSKSGQAPYGEVPDMAQVVENLRRRDMLPAIYFIFSRKGCDLAVASLGNLDLISSEEERRQLAEQIDRFCQEMPEAVRRDQLDALYRGIAAHHAGLLPAWKGLVEHLFQQGLVKLVFATETLAAGINMPARTTVISSLSKRTD…
32	18WCA2.12A	A'-like	17	22	0.961163	0.730837	GO:0003674, GO:0003724, GO:0003824, GO:0004004, GO:0004386, GO:0005575, GO:0005618, GO:0005622, GO:0005623, GO:0005737, GO:0005829, GO:0005886, GO:0006139, GO:0006401, GO:0006725, GO:0006807, GO:0008026, GO:0008150, GO:0008152, GO:0008186, GO:0009056, GO:0009057, GO:0009987, GO:0016020, GO:0016070, GO:0016462, GO:0016787, GO:0016817, GO:0016818, GO:0016887, GO:0017111, GO:0019439, GO:0030312, GO:…			COG4581	Replication, recombition and repair	ko:K03727	helY :: Superfamily II R helicase	HIQAQEEKIRALEARIRANPAHRVGKKLLGLQEKRQRLRKRLQHLERQSDSVQELRWQQFMALVGVLQEFDCLREYQPTASGEVVAALRGDNELWLALALLSGECLGCAPHHFAGVIAALVAEPPRSGTYSRLRTSGLVEDVLHGLRGLRRQLFRSQRQHQVFHVPIGFEPGLAGIVEHWAQGIPWEQLEASTNLDAGDIVRLIRRTLDLLSQIPYIPHLPAELREREAQKLLDRFPVSELI
32	RCA3.9A	A	17	22	0.961163	0.730837	GO:0003674, GO:0003724, GO:0003824, GO:0004004, GO:0004386, GO:0005575, GO:0005618, GO:0005622, GO:0005623, GO:0005737, GO:0005829, GO:0005886, GO:0006139, GO:0006401, GO:0006725, GO:0006807, GO:0008026, GO:0008150, GO:0008152, GO:0008186, GO:0009056, GO:0009057, GO:0009987, GO:0016020, GO:0016070, GO:0016462, GO:0016787, GO:0016817, GO:0016818, GO:0016887, GO:0017111, GO:0019439, GO:0030312, GO:…			COG4581	Replication, recombition and repair	ko:K03727	helY :: Superfamily II R helicase	MNPLLSPATDLLDELRRLFPFELDEFQIRAIQALAAGESVVVCAPTGSGKTLIGEYAIYRALSQGKRVFYTTPLKALSNQKFRDFGQQFGPERVGLLTGDISINREAPILVMTTEIFRNMLYGTPLSLAVQQGAYASEMDAWEQAEALSRDPLQDVQAVILDECHYMNDQQRGTVWEEAIIYCPAHIQLVALSATLANSDQLTDWMNQVHGPTRLIDSSHRPVPLQFHFANRKGLFPLLEQTESGQWVCNRRLKSKLPKSGQSSYGGVPDMVQVVENLRQRDMLPAIYFIFSRKGCDLAVASVGNLDLIASEAERQQLAEQIDRFCRETPEAVRRDQLDALYRGIAAHHAGLLPAWKGLVEHLFQQGLVKLVFATETLAAGINMPARTTVISSLSKRTD…
32	RCA3.9A	A	17	22	0.961163	0.730837	GO:0003674, GO:0003724, GO:0003824, GO:0004004, GO:0004386, GO:0005575, GO:0005618, GO:0005622, GO:0005623, GO:0005737, GO:0005829, GO:0005886, GO:0006139, GO:0006401, GO:0006725, GO:0006807, GO:0008026, GO:0008150, GO:0008152, GO:0008186, GO:0009056, GO:0009057, GO:0009987, GO:0016020, GO:0016070, GO:0016462, GO:0016787, GO:0016817, GO:0016818, GO:0016887, GO:0017111, GO:0019439, GO:0030312, GO:…			COG4581	Replication, recombition and repair	ko:K03727	helY :: Superfamily II R helicase	RAELEEIDRLLEGISDEDIARYEKVQAQRREERRILRYLLKQREAEPDPTLRLLAFPHIQAQEEKIRALEARIRANPAHRVGKKLLGLQEKRQRLRKRLQHLERQSDSVQELRWQQFMALVGVLQEFDCLREYQPTASGEVVAALRGDNELWLALALLSGECLGCAPHHFAGVIAALVAEPPRSGTYSRLRTSGLVEDVLHGLRGLRRQLFRSQRQHQVFHVPIGFEPGLAGIVEHWAQGIPWEQLEASTNLDAGDIVRLIRRTLDLLSQIPYIPHLPAELREREAQKLLDRFPVSELI
32	RCA4.11B	A	17	22	0.961163	0.730837	GO:0003674, GO:0003724, GO:0003824, GO:0004004, GO:0004386, GO:0005575, GO:0005618, GO:0005622, GO:0005623, GO:0005737, GO:0005829, GO:0005886, GO:0006139, GO:0006401, GO:0006725, GO:0006807, GO:0008026, GO:0008150, GO:0008152, GO:0008186, GO:0009056, GO:0009057, GO:0009987, GO:0016020, GO:0016070, GO:0016462, GO:0016787, GO:0016817, GO:0016818, GO:0016887, GO:0017111, GO:0019439, GO:0030312, GO:…			COG4581	Replication, recombition and repair	ko:K03727	helY :: Superfamily II R helicase	MNPLLSPATDLLDELRRLFPFELDEFQIRAIQALAAGESVVVCAPTGSGKTLIGEYAIYRALSQGKRVFYTTPLKALSNQKFRDFGQQFGPERVGLLTGDISINREAPILVMTTEIFRNMLYGTPLSLAVQQGAYASEMDAWEQAEALSRDPLQDVQAVILDECHYMNDQQRGTVWEEAIIYCPAHIQLVALSATLANSDQLTDWMNQVHGPTRLIDSSHRPVPLQFHFANRKGLFPLLEQTESGQWVCNRRLKSKLPKSGQSSYGGVPDMVQVVENLRQRDMLPAIYFIFSRKGCDLAVASVGNLDLIASEAERQQLAEQIDRFCRETPEAVRRDQLDALYRGIAAHHAGLLPAWKGLVEHLFQQGLVKLVFATETLAAGINMPARTTVISSLSKRTD…
32	RCA5.7	A	17	22	0.961163	0.730837	GO:0003674, GO:0003724, GO:0003824, GO:0004004, GO:0004386, GO:0005575, GO:0005618, GO:0005622, GO:0005623, GO:0005737, GO:0005829, GO:0005886, GO:0006139, GO:0006401, GO:0006725, GO:0006807, GO:0008026, GO:0008150, GO:0008152, GO:0008186, GO:0009056, GO:0009057, GO:0009987, GO:0016020, GO:0016070, GO:0016462, GO:0016787, GO:0016817, GO:0016818, GO:0016887, GO:0017111, GO:0019439, GO:0030312, GO:…			COG4581	Replication, recombition and repair	ko:K03727	helY :: Superfamily II R helicase	MNPLLSPATDLLDELRRLFPFELDEFQIRAIQALAAGESVVVCAPTGSGKTLIGEYAIYRALSQGKRVFYTTPLKALSNQKFRDFGQQFGPERVGLLTGDISINREAPILVMTTEIFRNMLYGTPLSLAVQQGAYASEMDAWEQAEALSRDPLQDVQAVILDECHYMNDQQRGTVWEEAIIYCPAHIQLVALSATLANSDQLTDWMNQVHGPTRLIDSSHRPVPLQFHFANRKGLFPLLEQTESGQWVCNRRLKSKLPKSGQSSYGGVPDMVQVVENLRQRDMLPAIYFIFSRKGCDLAVASVGNLDLIASEAERQQLAEQIDRFCRETPEAVRRDQLDALYRGIAAHHAGLLPAWKGLVEHLFQQGLVKLVFATETLAAGINMPARTTVISSLSKRTD…
32	RCA5.7	A	17	22	0.961163	0.730837	GO:0003674, GO:0003724, GO:0003824, GO:0004004, GO:0004386, GO:0005575, GO:0005618, GO:0005622, GO:0005623, GO:0005737, GO:0005829, GO:0005886, GO:0006139, GO:0006401, GO:0006725, GO:0006807, GO:0008026, GO:0008150, GO:0008152, GO:0008186, GO:0009056, GO:0009057, GO:0009987, GO:0016020, GO:0016070, GO:0016462, GO:0016787, GO:0016817, GO:0016818, GO:0016887, GO:0017111, GO:0019439, GO:0030312, GO:…			COG4581	Replication, recombition and repair	ko:K03727	helY :: Superfamily II R helicase	KLLGLQEKRQRLRKRLQHLERQSDSVQELRWQQFMALVGVLQEFDCLREYQPTASGEVVAALRGDNELWLALALLSGECLGCAPHHFAGVIAALVAEPPRSGTYSRLRTSGLVEDVLHGLRGLRRQLFRSQRQHQVFHVPIGFEPGLAGIVEHWAQGIPWEQLEASTNLDAGDIVRLIRRTLDLLSQIPYIPHLPAELREREAQKLLDRFPVSELI
32	SM1.7B	B'	17	22	0.961163	0.730837	GO:0003674, GO:0003724, GO:0003824, GO:0004004, GO:0004386, GO:0005575, GO:0005618, GO:0005622, GO:0005623, GO:0005737, GO:0005829, GO:0005886, GO:0006139, GO:0006401, GO:0006725, GO:0006807, GO:0008026, GO:0008150, GO:0008152, GO:0008186, GO:0009056, GO:0009057, GO:0009987, GO:0016020, GO:0016070, GO:0016462, GO:0016787, GO:0016817, GO:0016818, GO:0016887, GO:0017111, GO:0019439, GO:0030312, GO:…			COG4581	Replication, recombition and repair	ko:K03727	helY :: Superfamily II R helicase	MSALLSPATDLLDELRQLFPFELDDFQIRAIQVLAAGESVVVCAPTGSGKTLIGEYAIYRALSQGKRVFYTTPLKALSNQKFRDFGQQFGPEQVGLLTGDISINREAPILVMTTEIFRNMLYGTPLSLAVQRGASGDGMEPWEEAEALSRDPLREVQAVILDECHYMNDQQRGTVWEEAIIYCPPTIQLIALSATLANSDQLTDWMNQVHGPTHLIDSNHRPVPLQFHFANRKGLFPLLEQTESGQWVCNRRLKSKLPKSGQSPYGGVPDMVQVVENLRQRDMLPAIYFIFSRKGCDMAVASVRDLDLVASEEERQQLAEQIDRFCRETPEAVRRDQLDALYRGIAAHHAGMLPAWKGLVEHLFQQGLVKLVFATETLAAGINMPARTTVISSLSKRTD…
32	SM2.9A	A	17	22	0.961163	0.730837	GO:0003674, GO:0003724, GO:0003824, GO:0004004, GO:0004386, GO:0005575, GO:0005618, GO:0005622, GO:0005623, GO:0005737, GO:0005829, GO:0005886, GO:0006139, GO:0006401, GO:0006725, GO:0006807, GO:0008026, GO:0008150, GO:0008152, GO:0008186, GO:0009056, GO:0009057, GO:0009987, GO:0016020, GO:0016070, GO:0016462, GO:0016787, GO:0016817, GO:0016818, GO:0016887, GO:0017111, GO:0019439, GO:0030312, GO:…			COG4581	Replication, recombition and repair	ko:K03727	helY :: Superfamily II R helicase	MNPLLSPATDLLDELRRLFPFELDEFQIRAIQALAAGESVVVCAPTGSGKTLIGEYAIYRALSQGKRVFYTTPLKALSNQKFRDFGQQFGPERVGLLTGDISINREAPILVMTTEIFRNMLYGTPLSLAVQQGAYASEMDAWEQAEALSRDPLQDVQAVILDECHYMNDQQRGTVWEEAIIYCPAHIQLVALSATLANSDQLTDWMNQVHGPTRLIDSSHRPVPLQFHFANRKGLFPLLEQTESGQWVCNRRLKSKLPKSGQSSYGGVPDMVQVVENLRQRDMLPAIYFIFSRKGCDLAVASVGNLDLIASEAERQQLAEQIDRFCRETPEAVRRDQLDALYRGIAAHHAGLLPAWKGLVEHLFQQGLVKLVFATETLAAGINMPARTTVISSLSKRTD…
32	SM2.9A	A	17	22	0.961163	0.730837	GO:0003674, GO:0003724, GO:0003824, GO:0004004, GO:0004386, GO:0005575, GO:0005618, GO:0005622, GO:0005623, GO:0005737, GO:0005829, GO:0005886, GO:0006139, GO:0006401, GO:0006725, GO:0006807, GO:0008026, GO:0008150, GO:0008152, GO:0008186, GO:0009056, GO:0009057, GO:0009987, GO:0016020, GO:0016070, GO:0016462, GO:0016787, GO:0016817, GO:0016818, GO:0016887, GO:0017111, GO:0019439, GO:0030312, GO:…			COG4581	Replication, recombition and repair	ko:K03727	helY :: Superfamily II R helicase	DNELWLALALLSGECLGCAPHHFAGVIAALVAEPPRSGTYSRLRTSGLVEDVLHGLRGLRRQLFRSQRQHQVFHVPIGFEPGLAGIVEHWAQGIPWEQLEASTNLDAGDIVRLIRRTLDLLSQIPYIPHLPAELREREAQKLLDRFPVSELI
32	BG1.9A	A'-like	17	22	0.961163	0.730837	GO:0003674, GO:0003724, GO:0003824, GO:0004004, GO:0004386, GO:0005575, GO:0005618, GO:0005622, GO:0005623, GO:0005737, GO:0005829, GO:0005886, GO:0006139, GO:0006401, GO:0006725, GO:0006807, GO:0008026, GO:0008150, GO:0008152, GO:0008186, GO:0009056, GO:0009057, GO:0009987, GO:0016020, GO:0016070, GO:0016462, GO:0016787, GO:0016817, GO:0016818, GO:0016887, GO:0017111, GO:0019439, GO:0030312, GO:…			COG4581	Replication, recombition and repair	ko:K03727	helY :: Superfamily II R helicase	MNLLLSPATDLLDELRRLFPFELDEFQIQAIQALAAGESVVVCAPTGSGKTLIGEYAIHRALSQGKRVFYTTPLKALSNQKFRDFSQQFGPERVGLLTGDISINREAPILVMTTEIFRNMLYGTPLSLAVQRGPYGSERDAWEEAEALSRDPLRDVQAVILDECHYMNDQQRGTVWEEAIIYCPAHIQLVALSATLANSDQLTDWMNQVHGPTRLVDSSHRPVPLQFHFANRKGLFPLLEQTESGQWVCNRRLRSKPSKSGQAPYGEVPDMAQVVENLRRRDMLPAIYFIFSRKGCDLAVASLGNLDLISSEEERRQLAEQIDRFCQEMPEAVRRDQLDALYRGIAAHHAGLLPAWKGLVEHLFQQGLVKLVFATETLAAGINMPARTTVISSLSKRTD…
32	WCA1.12	A'-like	17	22	0.961163	0.730837	GO:0003674, GO:0003724, GO:0003824, GO:0004004, GO:0004386, GO:0005575, GO:0005618, GO:0005622, GO:0005623, GO:0005737, GO:0005829, GO:0005886, GO:0006139, GO:0006401, GO:0006725, GO:0006807, GO:0008026, GO:0008150, GO:0008152, GO:0008186, GO:0009056, GO:0009057, GO:0009987, GO:0016020, GO:0016070, GO:0016462, GO:0016787, GO:0016817, GO:0016818, GO:0016887, GO:0017111, GO:0019439, GO:0030312, GO:…			COG4581	Replication, recombition and repair	ko:K03727	helY :: Superfamily II R helicase	MNLLLSPATDLLDELRRLFPFELDEFQIQAIQALAAGESVVVCAPTGSGKTLIGEYAIHRALSQGKRVFYTTPLKALSNQKFRDFSQQFGPERVGLLTGDISINREAPILVMTTEIFRNMLYGTPLSLAVQRGPYGSERDAWEEAEALSRDPLRDVQAVILDECHYMNDQQRGTVWEEAIIYCPAHIQLVALSATLANSDQLTDWMNQVHGPTRLVDSSHRPVPLQFHFANRKGLFPLLEQTESGQWVCNRRLRSKPSKSGQAPYGEVPDMAQVVENLRRRDMLPAIYFIFSRKGCDLAVASLGNLDLISSEEERRQLAEQIDRFCQEMPEAVRRDQLDALYRGIAAHHAGLLPAWKGLVEHLFQQGLVKLVFATETLAAGINMPARTTVISSLSKRTD…
32	WCA2.4	A'-like	17	22	0.961163	0.730837	GO:0003674, GO:0003724, GO:0003824, GO:0004004, GO:0004386, GO:0005575, GO:0005618, GO:0005622, GO:0005623, GO:0005737, GO:0005829, GO:0005886, GO:0006139, GO:0006401, GO:0006725, GO:0006807, GO:0008026, GO:0008150, GO:0008152, GO:0008186, GO:0009056, GO:0009057, GO:0009987, GO:0016020, GO:0016070, GO:0016462, GO:0016787, GO:0016817, GO:0016818, GO:0016887, GO:0017111, GO:0019439, GO:0030312, GO:…			COG4581	Replication, recombition and repair	ko:K03727	helY :: Superfamily II R helicase	MNLLLSPATDLLDELRRLFPFELDEFQIQAIQALAAGESVVVCAPTGSGKTLIGEYAIHRALSQGKRVFYTTPLKALSNQKFRDFSQQFGPERVGLLTGDISINREAPILVMTTEIFRNMLYGTPLSLAVQRGPYGSERDAWEEAEALSRDPLRDVQAVILDECHYMNDQQRGTVWEEAIIYCPAHIQLVALSATLANSDQLTDWMNQVHGPTRLVDSSHRPVPLQFHFANRKGLFPLLEQTESGQWVCNRRLRSKPSKSGQAPYGEVPDMAQVVENLRRRDMLPAIYFIFSRKGCDLAVASLGNLDLISSEEERRQLAEQIDRFCQEMPEAVRRDQLDALYRGIAAHHAGLLPAWKGLVEHLFQQGLVKLVFATETLAAGINMPARTTVISSLSKRTD…
32	GCA1.24	B'	17	22	0.961163	0.730837	GO:0003674, GO:0003724, GO:0003824, GO:0004004, GO:0004386, GO:0005575, GO:0005618, GO:0005622, GO:0005623, GO:0005737, GO:0005829, GO:0005886, GO:0006139, GO:0006401, GO:0006725, GO:0006807, GO:0008026, GO:0008150, GO:0008152, GO:0008186, GO:0009056, GO:0009057, GO:0009987, GO:0016020, GO:0016070, GO:0016462, GO:0016787, GO:0016817, GO:0016818, GO:0016887, GO:0017111, GO:0019439, GO:0030312, GO:…			COG4581	Replication, recombition and repair	ko:K03727	helY :: Superfamily II R helicase	MSALLSPATDLLDELRQLFPFELDDFQIRAIQVLAAGESVVVCAPTGSGKTLIGEYAIYRALSQGKRVFYTTPLKALSNQKFRDFGQQFGPEQVGLLTGDISINREAPILVMTTEIFRNMLYGTPLSLAVQRGASGDGMEPWEEAEALSRDPLREVQAVILDECHYMNDQQRGTVWEEAIIYCPPTIQLIALSATLANSDQLTDWMNQVHGPTHLIDSNHRPVPLQFHFANRKGLFPLLEQTESGQWVCNRRLKSKLPKSGQSPYGGVPDMVQVVENLRQRDMLPAIYFIFSRKGCDMAVASVRDLDLVASEEERQQLAEQIDRFCRETPEAVRRDQLDALYRGIAAHHAGMLPAWKGLVEHLFQQGLVKLVFATETLAAGINMPARTTVISSLSKRTD…
32	GCA3.42A	A	17	22	0.961163	0.730837	GO:0003674, GO:0003724, GO:0003824, GO:0004004, GO:0004386, GO:0005575, GO:0005618, GO:0005622, GO:0005623, GO:0005737, GO:0005829, GO:0005886, GO:0006139, GO:0006401, GO:0006725, GO:0006807, GO:0008026, GO:0008150, GO:0008152, GO:0008186, GO:0009056, GO:0009057, GO:0009987, GO:0016020, GO:0016070, GO:0016462, GO:0016787, GO:0016817, GO:0016818, GO:0016887, GO:0017111, GO:0019439, GO:0030312, GO:…			COG4581	Replication, recombition and repair	ko:K03727	helY :: Superfamily II R helicase	MNPLLSPATDLLDELRRLFPFELDEFQIRAIQALAAGESVVVCAPTGSGKTLIGEYAIYRALSQGKRVFYTTPLKALSNQKFRDFGQQFGPERVGLLTGDISINREAPILVMTTEIFRNMLYGTPLSLAVQQGAYASEMDAWEQAEALSRDPLQDVQAVILDECHYMNDQQRGTVWEEAIIYCPAHIQLVALSATLANSDQLTDWMNQVHGPTRLIDSSHRPVPLQFHFANRKGLFPLLEQTESGQWVCNRRLKSKLPKSGQSSYGGVPDMVQVVENLRQRDMLPAIYFIFSRKGCDLAVASVGNLDLIASEAERQQLAEQIDRFCRETPEAVRRDQLDALYRGIAAHHAGLLPAWKGLVEHLFQQGLVKLVFATETLAAGINMPARTTVISSLSKRTD…
32	GCA3.42B	B'	17	22	0.961163	0.730837	GO:0003674, GO:0003724, GO:0003824, GO:0004004, GO:0004386, GO:0005575, GO:0005618, GO:0005622, GO:0005623, GO:0005737, GO:0005829, GO:0005886, GO:0006139, GO:0006401, GO:0006725, GO:0006807, GO:0008026, GO:0008150, GO:0008152, GO:0008186, GO:0009056, GO:0009057, GO:0009987, GO:0016020, GO:0016070, GO:0016462, GO:0016787, GO:0016817, GO:0016818, GO:0016887, GO:0017111, GO:0019439, GO:0030312, GO:…			COG4581	Replication, recombition and repair	ko:K03727	helY :: Superfamily II R helicase	MSALLSPATDLLDELRQLFPFELDDFQIRAIQVLAAGESVVVCAPTGSGKTLIGEYAIYRALSQGKRVFYTTPLKALSNQKFRDFGQQFGPEQVGLLTGDISINREAPILVMTTEIFRNMLYGTPLSLAVQRGASGDGMEPWEEAEALSRDPLREVQAVILDECHYMNDQQRGTVWEEAIIYCPPTIQLIALSATLANSDQLTDWMNQVHGPTHLIDSNHRPVPLQFHFANRKGLFPLLEQTESGQWVCNRRLKSKLPKSGQSPYGGVPDMVQVVENLRQRDMLPAIYFIFSRKGCDMAVASVRDLDLVASEEERQQLAEQIDRFCRETPEAVRRDQLDALYRGIAAHHAGMLPAWKGLVEHLFQQGLVKLVFATETLAAGINMPARTTVISSLSKRTD…
32	OS-B'	B'	17	22	0.961163	0.730837	GO:0003674, GO:0003724, GO:0003824, GO:0004004, GO:0004386, GO:0005575, GO:0005618, GO:0005622, GO:0005623, GO:0005737, GO:0005829, GO:0005886, GO:0006139, GO:0006401, GO:0006725, GO:0006807, GO:0008026, GO:0008150, GO:0008152, GO:0008186, GO:0009056, GO:0009057, GO:0009987, GO:0016020, GO:0016070, GO:0016462, GO:0016787, GO:0016817, GO:0016818, GO:0016887, GO:0017111, GO:0019439, GO:0030312, GO:…			COG4581	Replication, recombition and repair	ko:K03727	helY :: Superfamily II R helicase	MSALLPPATDLLDELRQLFPFELDDFQIRAIQVLAAGESVVVCAPTGSGKTLIGEYAIYRALSQGKRVFYTTPLKALSNQKFRDFGQQFGPERVGLLTGDISINRDAPVLVMTTEIFRNMLYGTPISLAVQRYAYGERDDGTEFSEGEVDPLRDVQAVILDECHYMNDQQRGTVWEEAIIYCPPTIQLIALSATLANSDQLTDWMNQVHGPTHLIDSNHRPVPLQFHFANRKGLFPLLEQTESGQWVRNRRLKSKRPNSHEPSWAGVPDIAQVLENLRQRDMLPAIYFIFSRKGCDMAVASVRDLDLVASEEERQQLAEQIDRFCRETPEAVRRDQLDALYRGIAAHHAGMLPAWKGLVEHLFQQGLVKLVFATETLAAGINMPARTTVISSLSKRTDN…
32	OS-A	A	17	22	0.961163	0.730837	GO:0003674, GO:0003724, GO:0003824, GO:0004004, GO:0004386, GO:0005575, GO:0005618, GO:0005622, GO:0005623, GO:0005737, GO:0005829, GO:0005886, GO:0006139, GO:0006401, GO:0006725, GO:0006807, GO:0008026, GO:0008150, GO:0008152, GO:0008186, GO:0009056, GO:0009057, GO:0009987, GO:0016020, GO:0016070, GO:0016462, GO:0016787, GO:0016817, GO:0016818, GO:0016887, GO:0017111, GO:0019439, GO:0030312, GO:…			COG4581	Replication, recombition and repair	ko:K03727	helY :: Superfamily II R helicase	MNPLLSPATDLLDELRRLFPFELDEFQIRAIQALAAGESVVVCAPTGSGKTLIGEYAIYRALSQGKRVFYTTPLKALSNQKFRDFGQQFGPERVGLLTGDISINREAPILVMTTEIFRNMLYGTPLSLAVQQGAYASEMDAWEQAEALSRDPLQDVQAVILDECHYMNDQQRGTVWEEAIIYCPAHIQLVALSATLANSDQLTDWMNQVHGPTRLIDSSHRPVPLQFHFANRKGLFPLLEQTESGQWVCNRRLKSKLPKSGQSSYGGVPDMVQVVENLRQRDMLPAIYFIFSRKGCDLAVASVGNLDLIASEAERQQLAEQIDRFCRETPEAVRRDQLDALYRGIAAHHAGMLPAWKGLVEHLFQQGLVKLVFATETLAAGINMPARTTVISSLSKRTD…
33	SM4.3A	A'-like	16	22	0.92747	0.663097				COG1807	Cell wall/membrane/envelope biogenesis		Dolichyl-phosphate-mannose-protein mannosyltransferase	MLPRAVLWILGLSLLLRCLVAALLPPGFDEAYYYLYTRHLDWSYFDHPPLVAWTTGLGPVLTGQVSAFSIRLGSLLAYTGSSLLLYLTGARLFSVQAGLISLATISIAPIFWIGFGVLTLPDSPLTLFTAATLWVAAQEFFPAPKPGVYGSARYRPGPRLALMGLLVGLASLGKYHGLALGFGLALFCLLSPAHRCAFRSGWALLAALGFLAAFSPVLIWQQDWISFRFQGGRAVPETGYRLQDLALTVLQEVFYLFPTLGIPLLGLSLAEGGRLGLALFRRRRLADQELRHLLILACGLPLVLAFTLMGGYRPILPTWPMPGFWVLSLLLGSRWEGWPGAKRLLAGTAVAVGLLVGVGLAHVRYGLLQAPGGLGLWPVERDPSTQLIEIEQLRRQFQT…
33	IGB1.12	A	16	22	0.92747	0.663097				COG1807	Cell wall/membrane/envelope biogenesis		Dolichyl-phosphate-mannose-protein mannosyltransferase	WSYFDHPPLVAWTTGLGPVLTGQVSAFSIRLGSLLAYTGSSLLLYLTATRLFSPQAGLITLATISIAPIFWIGFGVLTLPDSPLMVFTAATLWVAAQEFFPAPLAEGKLGVYGAARYRPGPRLALIGLLVGLACLGKYHGLALGFGLVLFCLLSPAHRCALRSGWALLAVVGFLAAFSPVLIWNTQQDWVSFRFQGGRAVPEAGYQLQELGLTVLQEMGYLFPTLGIPLLGLSLAEGGRVGLALVQGRRLTDQELKQLLILACGLPLVLAFTFMGGYRPILPTWPMPGFWVLSLLLGSRWERWPGARQLLAGTAVAVGLLVAVGLAHVRYGLLQDPGGLGLWPVERDPSTQLIDIEQLRRQFQTDPRLAQALAEADFIFTNVYFLGGQIGMALAPLTEK…
33	18WCA1.11	A'-like	16	22	0.92747	0.663097				COG1807	Cell wall/membrane/envelope biogenesis		Dolichyl-phosphate-mannose-protein mannosyltransferase	MLPRAVLWILGLSLLLRCLVAALLPPGFDEAYYYLYTRHPDWSYFDHPPLVAWTTGLGPVLTGQVSAFSIRLGSLLAYTGSSLLLYLTGARLFSVQAGLISLATVSIAPIFWIGFGVLTLPDSPLTLFTAATLWVAAQEFFPAPKPGVYGLARYRPGPRLALIGLLVGLASLGKYHGLALGFGLVLFCLLSPAHRCAFRSGWALLAALGFLAVFSPVLLWQQDWISFRFQGGRAVPETGYRLQDLGRTMLEEIFYLFPTLGIPLLGLSLAEGGRLGLALFQRRRLADQELRHLLILTCGLPLVLAFTLMGGYRPILPTWPMPGFWVLSLLLGSRWEGWPGAKRLLAGTAVAVGLLVGVGLAHVRYGLLQAPGGLGLWPVERDPSTQLIEIEQLRRQFQT…
33	18WCA2.12A	A'-like	16	22	0.92747	0.663097				COG1807	Cell wall/membrane/envelope biogenesis		Dolichyl-phosphate-mannose-protein mannosyltransferase	MLPRAVLWILGLSLLLRCLVAALLPPGFDEAYYYLYTRHLDWSYFDHPPLVAWTTGLGPVLTGQVSAFSIRLGSLLAYTGSSLLLYLTGARLFSVQAGLISLATVSIAPIFWIGFGVLTLPDSPLTLFTAATLWVAAQEFFPAPKPGVYGSARYRPGPRLALIGLLVGLASLGKYHGLALGFGLVLFCLLSPAHRCAFRSGWALLAALGFLAVFSPVLLWQQDWISFRFQGGRAVPETGYRLQDLALTVLQEVFYLFPTLGIPLLGLSLAEGGRLGLALFQRRRLADQELRHLLILTCGLPLVLAFTLMGGYRPILPTWPMPGFWVLSLLLGSRWEGWPGAKRLLAGTAVAVGLLVGVGLAHVRYGLLQAPGGLGLWPVERDPSTQLIEIEQLRRQFQT…
33	RCA3.9A	A	16	22	0.92747	0.663097				COG1807	Cell wall/membrane/envelope biogenesis		Dolichyl-phosphate-mannose-protein mannosyltransferase	MLPKAALWILGLGLLLRCLVAALLPPGFDEAYYYLYTRHLDWSYFDHPPLVAWTTGLGPVLTGQVSAFSIRLGSLLAYTGSSLLLYLTATRLFSPQAGLITLATISIAPIFWIGFGVLTLPDSPLMVFTAATLWVAAQEFFPAPLAEGKLGVYGAARYRPGPRLALIGLLVGLACLGKYHGLALGFGLVLFCLLSPAHRCALRSGWALLAVVGFLAAFSPVLIWNTQQDWVSFRFQGGRAVPEAGYQLQELGLTVLQEMGYLFPTLGIPLLGLSLAEGGRVGLALVQGRRLTDQELKQLLILACGLPLVLAFTFMGGYRPILPTWPMPGFWVLSLLLGSRWERWPGARQLLAGTAVAVGLLVAVGLAHVRYGLLQDPGGLGLWPVERDPSTQLIDIEQL…
33	RCA4.11B	A	16	22	0.92747	0.663097				COG1807	Cell wall/membrane/envelope biogenesis		Dolichyl-phosphate-mannose-protein mannosyltransferase	MLPKAALWILGLGLLLRCLVAALLPPGFDEAYYYLYTRHLDWSYFDHPPLVAWTTGLGPVLTGQVSAFSIRLGSLLAYTGSSLLLYLTATRLFSPQAGLITLATISIAPIFWIGFGVLTLPDSPLMVFTAATLWVAAQEFFPAPLAEGKLGVYGAARYRPGPRLALIGLLVGLACLGKYHGLALGFGLVLFCLLSPAHRCALRSGWALLAVVGFLAAFSPVLIWNTQQDWVSFRFQGGRAVPEAGYQLQELGLTVLQEMGYLFPTLGIPLLGLSLAEGCLLYTSDAADDSLR
33	RCA4.11B	A	16	22	0.92747	0.663097				COG1807	Cell wall/membrane/envelope biogenesis		Dolichyl-phosphate-mannose-protein mannosyltransferase	GRVGLALVQGRRLTDQELKQLLILACGLPLVLAFTFMGGYRPILPTWPMPGFWVLSLLLGSRWERWPGARQLLAGTAVAVGLLVAVGLAHVRYGLLQDPGGLGLWPVERDPSTQLIDIEQLRRQFQTDPRLAQALAEADFIFTNVYFLGGQIGMALAPLTEKPLTCLDEDLRGFAFWSQPEDWLGKDGLLVTSQLFWPRAGIQAVYGTYFEQIEPVAEVPLRRAGAVAQTFQVYLARQMRQPYPRPYSRLR
33	RCA5.7	A	16	22	0.92747	0.663097				COG1807	Cell wall/membrane/envelope biogenesis		Dolichyl-phosphate-mannose-protein mannosyltransferase	MLPKAALWILGLGLLLRCLVAALLPPGFDEAYYYLYTRHLDWSYFDHPPLVAWTTGLGPVLTGQVSAFSIRLGSLLAYTGSSLLLYLTATRLFSPQAGLITLATISIAPIFWIGFGVLTLPDSPLMVFTAATLWVAAQEFFPAPLAEGKLGVYGAARYRPGPRLALIGLLVGLACLGKYHGLALGFGLVLFCLLSPAHRCALRSGWALLAVVGFLAAFSPVLIWNTQQDWVSFRFQGGRAVPEAGYQLQELGLTVLQEMGYLFPTLGIPLLGLSLAEGG
33	RCA5.7	A	16	22	0.92747	0.663097				COG1807	Cell wall/membrane/envelope biogenesis		Dolichyl-phosphate-mannose-protein mannosyltransferase	GRVGLALVQGRRLTDQELKQLLILACGLPLVLAFTFMGGYRPILPTWPMPGFWVLSLLLGSRWERWPGARQLLAGTAVAVGLLVAVGLAHVRYGLLQDPGGLGLWPVERDPSTQLIDIEQLRRQFQTDPRLAQALAEADFIFTNVYFLGGQIGMALAPLTEKPLTCLDEDLRGFAFWSQPEDWLGKDGLLVTSQLFWPRAGIQAVYGTYFEQIEPVAEVPLRRAGAVAQTFQVYLARQMRQPYPRPYSRLR
33	SM1.7B	B'	16	22	0.92747	0.663097				COG1807	Cell wall/membrane/envelope biogenesis		Dolichyl-phosphate-mannose-protein mannosyltransferase	MLPKAALWILGLGLLLRCLVAALLPPGFDEAYYYLYTRHLDWSYFDHPPLVAWTTGLGPVLTGQVSAFSIRLGSLLAYTGSSLLLYLTATRLFSPQAGLITLATISIAPIFWIGFGVLTLPDSPLMVFTAATLWVAAQEFFPAPLAEGKLGVYGAARYRPGPRLALIGLLVGLACLGKYHGLALGFGLVLFCLLSPAHRCALRSGWALLAVVGFLAAFSPVLIWNTQQDWVSFRFQGGRAVPEAGYQLQELGLTVLQEMGYLFPTLGIPLLGLSLAE
[truncated: 36,655 more rows]
